# Supplementary material for: Transcriptional and microbial profile of gastric cancer patients infected with Epstein-Barr virus
Source: Front Oncol. 2025 Mar 5;15:1530430. doi: 10.3389/fonc.2025.1530430 (PMC11919665; doi:10.3389/fonc.2025.1530430)
Supplement: Supplementary file 1 [file DataSheet1.csv]

	170111	170116	170213	170306	170313	170510	170529	170607	190121	190128	190415	190417	190506	190611	190624	190708	190724	190729	190731	190805	190807	190829	191030	191127	191204	200113	200115	200122	200316	200318	200330	200407	200729	180830	180521	180220	180129	181101	180131	181210	180618
5S_rRNA	0	0	0	0	0	0	0	0	0	0	0	0	0	0	0	0	0	0	0	0	0	0	0	0	0	0	0	0	0	0	0	0	0	0	0	0	0	0	0	0	0
A1BG	1	7	15,016	10	7,124	19,534	54,193	6,003	5,235	35,795	63,77	35,541	17,103	35,708	70,224	47,124	17,796	2,876	54,007	29,915	58,658	0	8,986	2	3,017	39,535	44,266	20,335	71,115	13,701	15,616	90,768	42,942	50,655	45,557	64,676	17,408	15,575	25,715	60,546	17,333
A1CF	25	9	0	228	139	100	726	778	306	75	125	248	9	3	2,03	4	8,001	1	29	32	6	1	3	5	7	124	49	2	27,004	8	0	7,001	207	2,001	14,002	57,005	3	41,999	21,001	36	187,001
A2M	3638	444	7335,997	1675	765	3817,999	3856,956	301	1117,995	3339,944	4418	947,86	935	879,395	3050,001	3238,997	830,992	10	11078,32	2004,999	69,926	8	253	5	522	11424,529	496,001	557	2364,988	0	621	1255,993	337	5068,997	1739	1416,999	1943,828	1703	1363,996	2272,999	4257,999
A2ML1	0	6,417	1	22	0	8,974	11,908	2,007	4,977	8,415	29,414	8,844	2,031	19,77	41,388	19,011	12,011	2	21,199	9,943	26,51	1	9,497	2	1	8,007	26,387	10,143	38,633	5,042	6,005	32,074	21,062	3,028	10,151	31,241	403,803	3	28,451	16,969	1,001
A2MP1	0	0	1	0	0	0	6	0	0	1	1	1	0	1	1	4	2	1	3	0	3	0	0	0	0	0	0	0	0	1	1	3	0	1	1	0	0	1	1	0	0
A3GALT2	0	0	0	0	0	0	0	0	0	0	0	0	0	0	0	0	0	0	0	0	0	0	0	0	0	2	1	0	0	0	0	1	0	1	0	0	0	0	0	1	0
A4GALT	1	0	52	45	7	24	41	0	6	29	66,001	11	0	111	1,2	15	7	2	75	18	6	0	5	0	4	54	31	12	54	1	7	33	17	3,325	10,285	32	133,616	3,429	43	42	30
A4GNT	267	0	4	0	21	79	0	0	0	4	130	1	114	21	10	139	9	0	248,989	0	2	0	2	0	21	58	1	9	33	7	0	16	0	0	24	42	1	176	1	0	0
AAAS	171,001	29	36,957	84,426	63	76,528	192,559	117,89	57	102,335	91	164,293	38,399	314,001	59	155,914	14	0	91,001	231,645	20	0	3	0	18	144,001	49,652	12	82,353	6	43,707	29	182,928	291,763	107,511	40,018	63,682	121,382	64,456	285,273	122,903
AACS	204,956	45,642	158,589	222,511	222,645	305,892	248,484	126,232	109,212	266,721	424,907	218,147	163,247	457,122	625,582	383,068	105,049	3,102	573,292	307,704	345,526	4,078	65,021	22,448	54,537	328,639	625,786	118,624	592,897	93,393	133,214	444,01	286,711	608,438	412,664	585,563	456,342	198,341	185,406	761,616	294,328
AACSP1	0	0	0	4	1	4	2	0	3	0	2	73,092	1	1	2	15	5	1	1	1	2	0	0	0	0	1	1	2	0	6	0	1	1	1	1	4	0	1	3	0	2
AADAC	71	0	11	14	19	381,722	22	14	6	18	57	50	73	103	6	111	1	0	66	8	1	0	1	0	8	197	3	2	221	2	19	1	40	0	411	77	163,004	270	8	4	31
AADACL2	0	0	0	0	0	0	2	0	0	0	2	0	0	0	0	1,031	0	0	0	0	2	0	0	0	0	0	0	0	0	4	0	1	0	1	1	0	0	0	0	0	0
AADACL3	0	3	0	0	0	0	0	0	0	1	1	1	0	0	0	1	1	0	0	0	5	0	0	0	0	0	0	0	0	0	0	3	0	0	0	0	0	0	1	0	0
AADACL4	0	0	0	7	0	0	0	0	0	0	0	1	0	0	0	0	0	0	0	0	0	0	0	0	0	0	0	0	0	0	0	0	0	0	0	0	0	0	0	0	0
AADACP1	12	0	167	5	73	65	66	11	34	2	64,001	30,001	7	35,001	13	39	0	0	118	9	0	0	2	0	0	13	0	0	3	0	49,001	0	44,001	1	7	4	195,415	58	3	16	9,999
AADAT	115	0	21,369	14	1	33	28	0	13	9	22	4	20	22,999	9,011	4	3	0	25,032	3	7	0	0	0	8	30	8	0	20,332	1,015	5	10,044	0	151,056	27	12	40	33	2,088	69,047	70,999
AAED1	126,056	51,551	194,335	66,331	64,432	163,051	192,411	60,337	58,944	157,472	235,97	125,649	49,766	126,602	290,397	230,569	64,536	5,381	260,323	151,652	164,61	0	40,685	12,912	29,277	223,11	202,606	50,364	192,441	77,148	112,261	246,639	114,281	315,903	117,876	185,23	187,392	98,089	112,241	256,274	142,034
AAGAB	432,999	89	175	374,962	285,001	368	405,999	456	158	245	209,999	434,999	189,999	1337,11	472	247	17	3	182	657,002	17	3	10	1	58,001	342	338,001	14	194	6	173	60	426,999	825,001	318	165	206,956	324,001	162,001	538,999	546
AAK1	435,966	104,34	579,427	444,055	282,315	722,028	590,791	235,853	307,356	576,317	1174,463	537,428	614,836	745,41	1022,722	1049,034	185,891	10,628	963,862	582,759	388,204	3,015	97,437	42,79	113,966	1119,235	697,852	159,677	721,15	120,349	380,529	630,291	369,396	896,305	1205,019	700,469	577,644	574,985	491,372	1235,07	581,264
AAMDC	46	14,872	36,107	45,837	49	47,351	60,548	27	17,032	36,733	90,554	41,723	33,118	63,681	102,46	65,266	28,802	3,654	62,165	68,791	61,694	0	18,888	5,356	5	60,355	63,427	16,161	66,512	24,559	32,695	105,686	44,423	114,422	80,513	93,691	72,668	53,761	48,048	95,006	35,267
AAMP	469	61	195	223	527,999	646,639	477,001	334	225,999	291	341,999	463,194	459,006	834,956	574	534	36	8	303	644,999	210	0	17	6	80	443,001	948,001	48	592	5	179	179,999	441,001	909	564,001	423,001	379,999	556,002	466,001	852	350
AANAT	0	0	0	0	0	0	0	0	0	0	0	0	0	0	0	0	2	0	0	0	2	0	0	0	0	0	0	0	0	1	1	0	0	0	0	0	0	0	2	1	0
AAR2	194	66	80	221	101	183	388	168	72	95,001	128	142	67	276,875	219	194,001	21	3	120	167	21	0	6	1	34	192	334	15	153	1	127	90	220	502	161	72	155,999	171	74	309,001	201
AARD	3,376	0	13,465	4,905	3,806	6,803	12,668	10,82	3,849	24,042	42,634	5,644	3,27	12,356	49,61	34,742	13,833	1,017	30,11	9,478	49,786	0	10,415	6,02	2,298	16,921	30,567	7,176	48,525	18,937	2,297	54,208	15,323	8,732	13,561	37,717	12,06	3,083	15,349	40,452	10,406
AARS	626,308	0	188,839	62,895	99,925	348,854	607,915	218,945	241,609	118,445	208,94	579,279	245,736	552,295	435,853	363,909	0	0	233,219	924,8	6,333	0	0	0	79,209	280,411	278,319	0	296,395	0	79,544	0	487,327	1711,24	475,393	25,92	360,311	243,089	133,083	1290,861	298,175
AARS2	144,713	38,573	68,531	111,973	78,01	160,311	360,578	209,006	84,091	114,13	159,811	135,067	67,702	135,652	231,197	244,869	44,955	2	146,838	152,371	118,771	0	19,785	4,395	26,006	178,821	166,666	34,931	280,046	21,223	53,959	167,723	153,937	266,212	110,414	170,142	105,545	101,338	146,624	1149,007	157,074
AARSD1	193,208	33,858	57,073	76	87,066	68,173	136,977	107,38	28,786	74,62	77,708	138,406	38,645	162,788	102,105	129,28	14,093	2,099	102,852	124,593	79,658	0	13,256	3,397	12	103,177	146,221	13,122	115,418	8,173	47,54	91,085	96,734	123,822	73,05	88,104	180,241	94,276	64,687	272,913	105,364
AARSP1	0	0	0	0	0	0	0	0	0	0	0	0	0	0	0	0	0	0	0	0	0	0	0	0	0	0	0	0	0	0	0	0	0	0	0	0	1	0	0	0	0
AASDH	128	30	95	52	60	82	69,999	122,999	70	86	86	99	69,001	167	22	116	9	0	75	162	1	0	4	0	30	138	52	5	35	2	74	20	114	324	91,001	28	110,001	104	28,999	135	161
AASDHPPT	217	32	107,999	64	138	220	209,001	222,001	139	158	123,999	218,981	123	214	83	247,999	11	1	152	418	12	0	7	4	38	220	90	17	106	6	135	37	117,001	546	174	61	132	156	69	250	248,001
AASS	27,709	39,925	182,937	93,114	33,717	173,068	350,018	154,326	118,764	126,927	308,34	94,666	119,036	262,007	217,456	144,379	82,343	0	375,335	71,581	161,116	2,013	34,486	10,778	7,31	269,18	175,199	34,893	215,403	41,21	51,253	326,11	98,682	102,118	305,971	314,633	78,032	104,599	119,941	292,674	200,958
AATF	731	41	165	116	121	246	297	193	218	209	179	267,001	119	432,384	811	319,999	13	9	146	486,001	154	2	5	0	49	252	225	27	250	4	96,001	99	242,001	612,999	193	160,999	343,135	167,999	153,001	696	229,001
AATK	9	18	32,083	63,356	125,059	23,594	23,366	32,047	21	202,355	51,02	252,303	26,939	56,292	73,331	36,231	10,027	0	44,389	102,496	14,252	0	5	0	28	55,015	91,001	2	69,477	12,034	15,057	126,981	32,001	31,011	79,048	109,003	77,976	37,006	257,088	347,888	69,306
AATK-AS1	0	0	0	0	0	0	0	0	0	0	1	0	1	0	0	0	0	0	0	0	0	2	0	0	0	0	0	0	0	0	0	0	0	0	0	0	0	0	0	1	0
AB019438.66	0	0	0	0	0	0	0	0	0	0	0	0	0	0	0	0	0	0	0	0	0	0	0	0	0	0	0	0	0	0	0	0	0	0	0	0	0	0	0	0	1
AB019441.29	0	0	0	0	0	0	0	0	1,03	1,154	1,333	1,195	0	0	0	0	0	0	0	0	0	0	0	0	1,037	0	0	0	0	0	1,137	1,936	0	0	0	0	2,045	2,033	0	0	1,014
ABAT	96	7	26,997	49	101	162	236,069	197,001	53,277	60,01	178,025	37,919	63	189,067	107,744	98,083	32,894	0	138,565	54,004	48,206	0	8,996	1	10,995	209,378	197,557	19,747	80,499	20,088	41,032	79,207	181,002	301,199	166,724	161,001	26	105,173	30,882	204,463	121,982
ABBA01000934.1	0	0	0	0	0	0	0	0	0	0	0	0	0	0	0	0	1,279	0	0	0	0	0	0	0	0	0	0	0	0	0	0	0	0	0	0	0	0	0	0	0	0
ABC12-47043100G14.2	0	0	0	0	0	0	0	0	0	0	0	0	0	0	0	0	0	0	0	0	0	0	0	0	0	0	0	0	0	0	0	0	0	0	0	0	0	0	0	0	0
ABC12-47964100C23.1	0	0	0	0	0	0	0	0	0	0	2	0	0	0	0	0	3,508	0	0	0	0	0	0	0	0	2,731	0	0	0	0	0	3	0	0	1,927	0	0	0	0	0	0
ABC13-47488600E17.1	0	3	1	10	6	25	4	0	0	4	67	3	39	16	2	1	7	0	23	5	1	1	0	6	0	27	11	0	105	2	2	11	6	0	128	104	1	29	10	83	5
ABC13-47656900H15.1	0	0	0	0	0	0	0	0	0	0	0	0	0	0	0	0	1	0	0	0	0	0	0	0	0	0	0	0	0	0	0	0	0	0	0	0	0	0	0	0	0
ABC13-48559800H2.1	0	0	0	0	0	0	0	0	0	0	0	0	0	0	0	0	0	0	0	0	0	0	0	0	0	0	0	0	0	0	0	0	0	0	0	0	0	0	0	0	0
ABC13-48559800H2.2	0	0	0	0	0	0	0	0	0	0	0	0	0	0	0	0	0	0	0	0	0	0	0	0	0	0	0	0	0	0	0	0	0	0	0	0	0	0	0	0	0
ABC14-864958H18.2	17,283	11	10,966	6	1,319	0	9,999	3,5	1	4,167	4,5	4,5	1	7	1,517	1,5	5,5	0	3,579	3,322	3	0	5,5	0	0	6,843	1	0,501	6,451	0	0	9,484	1,94	12,466	0,5	1,5	2	1	1,41	2,785	3,5
ABC7-42391500H16.4	0	0	0	0	0	0	0	0	0	0	0	0	0	0	0	0	0	0	0	0	2	0	0	0	0	0	1	0	0	0	0	0	0	0	0	1	0	0	0	0	0
ABC7-42404400C24.1	54,449	0	8,319	36,061	18,732	34,439	44,48	0	3,175	14,163	10,098	4,995	12,155	16,344	33,863	73,074	0	0	44,905	22,356	0	3,001	0	0	8,344	23,046	0	0	0	20,002	0	12,33	0	4,792	3,862	61,839	0	13,171	0	21,06	0
ABC7-42418200C9.1	0	0	3,288	2,993	0	0	5,012	0	0	1,863	2,388	3,746	1,002	1,189	1,856	0	5,424	0	2,112	0	6,719	0	1,755	4,176	0	1,522	2,379	3,13	2,246	7,662	0	1,976	1,434	0	0	0	0	2,062	0,973	6,647	0
ABC7-481722F1.1	0	0	0	4	0	0	0	0	0	0	0	2	0	0	0	1	4	0	0	0	2	0	0	0	0	0	0	0	1	0	0	0	0	0	0	0	0	1	0	0	0
ABC8-43014700C16.1	0	0	0	0	0	0	0	0	0	0	0	0	0	0	0	0	0	0	0	0	0	0	0	0	0	0	0	0	0	0	0	0	0	0	0	0	0	0	0	0	0
ABC9-43961700F1.1	0	0	0	0	0	0	0	0	0	0	0	0	0	0	0	0	0	0	0	0	0	0	0	0	0	0	0	0	0	0	0	0	0	0	0	0	0	0	0	0	0
ABCA1	1784	257,999	1119,856	818,967	269	1211,999	2534,485	116	144	1106,762	1088,001	648,206	608,552	755,254	525,659	797,181	43,328	2	481,045	403,999	178	0	47	3	296	1253,725	642	104	485	6	1068,91	311	194	3370,118	728	428,347	651,999	694	692,804	457,688	947
ABCA10	47,001	0	30	17	14	38,515	29,029	62,899	16	81,617	38	19	50,036	80,112	22,026	26,526	15	0	141,918	40,001	4	1	2	2	9,143	72,643	9,2	3	13	4	15	15,776	79,444	16,025	64,007	18,275	8,002	72,534	8,865	46,018	75,054
ABCA11P	0	0	5,556	25,634	10,269	37,451	86,196	14,374	30,362	21,894	25,417	17,705	24,723	71,03	14,454	40,385	2	0	49,069	61,848	2	0	1,504	0	19,149	68,942	26,809	5	15,677	0	17,595	5,315	44,995	27,661	50,715	12,095	12,919	27,393	14,114	117,966	56,291
ABCA12	88	0	1	40	6	303	0	0	1	823,767	10	6	22	12	268	58	12	2	16	165	8	0	5	1	47	4	1633	5	89	1	26	8	45	17	1	2	6	219	21	0	200
ABCA13	16,001	4	42,154	126,005	100,011	56,669	29,854	131,781	194,141	106,16	68,627	49,789	14,387	175,095	51,003	68,397	29,901	3,047	48,992	29,164	67,433	3	29,993	19,987	9,968	74,388	363,055	24,293	53,221	56,68	59,035	130,184	82,221	1770,417	42,553	69,465	193,806	45,898	58,589	107,811	115,245
ABCA17P	9	0	2	0	0	0	0	6	0	0	1	4	0	0	1	5	7	0	0	47,972	5	0	4	1	0	1	0	0	0	6	8	9	1	16,999	0	1	0	0	0	3,333	0
ABCA2	41	20	126	36,999	121	79	53	159	28	120,001	221	615,143	107	337,453	89,999	326	32	7	298	324	23,391	0	4	0	38	178	387,999	35	184,001	6	180	139,179	165	431	467,025	212	405,018	133,495	364	991	125
ABCA3	0	0	17	9	12	9	23	8	5	17	80	230,001	18	158	75	63	6	3	66	440,028	3	1	2	3	5	86	8	5	63	6	21	30	124	126	43	34	210	42,999	150	35	39
ABCA4	0	0	0	2	1	0	4	0	4	0	8,001	1	0	0	2	1	0	0	1	1	2	0	0	0	0	2	0	0	4	1	0	4	71	2	1	1	0	0	0	0	6
ABCA5	701	45	176,999	270	138,999	443	753,001	398,23	143,999	388	345,992	178,005	356	496,761	170,083	143	13	1	413	413	19,002	4	17	8	30	456,637	134,089	15,001	103,001	19	94,001	52	376,557	195,001	649,998	192,003	130,998	273,466	109,999	701	471,935
ABCA6	34,046	1,957	226,197	100,263	36,519	144,569	178,794	58,011	29,645	155,536	200,412	46,062	75,179	61,219	68,691	112,984	23,646	1,001	243,783	45,564	47,357	0	13,357	7,381	10,001	218,891	33,734	35,524	57,803	38,391	42	92,831	44,634	106,898	169,024	81,371	24,02	107,055	23,295	108,561	111,03
ABCA7	85	1	47,675	17	57,825	96,579	33	12	32	208,08	186,62	78,645	27,999	176,415	197,167	201,33	8,298	3	126,026	169,547	18,762	0	0	0	25	98,685	349,16	20	181,783	0	65,526	73,127	98,738	251,253	134,034	95,171	64	118,388	209,649	402,354	60,001
ABCA8	13	0	64,613	17,387	13,364	176,176	38,046	3,991	2,839	102,599	262,493	20,934	124,754	55,98	54,747	49,491	25,808	0	449,567	33,028	33,419	0	29,583	4,358	5,602	512,248	15,034	7,555	164,21	11,632	27,051	120,98	8,216	13,073	424,78	81,782	15,754	165,799	14,953	52,239	138,621
ABCA9	34,175	9,171	127,479	26,461	25,97	98,121	95,141	60,187	72,708	106,026	202,647	72,045	46,545	68,596	187,045	147,204	92,74	10,237	185,543	47,924	207,05	4,232	58,378	26,005	7,032	155,365	123,878	73,791	184,777	87,746	30,19	242,639	86,253	69,979	98,299	154,18	44,805	54,02	57,229	164,973	79,925
ABCB1	37	7	119	60	7	62,999	77	9	18	53,999	68,006	9	32	265,946	26,89	107	6	0	80,998	22	7	0	5	2	11	199,996	11	12	33,369	1	30	18	14	127	36,999	60,827	14	32	43	180	29
ABCB10	314	15	101	106	47	269,001	193	376	112	155,959	125	206	85	236,021	102,001	170,994	7	0	100	588,999	10	1	8	1	32	142	129,983	13	77	4	74	16,935	120	627,986	110	39	193	113	81,999	255,987	174
ABCB10P1	0	0	0	0	0	0	0	0	0	0	0	0	0	0	0	3,011	0	0	0	0	1,266	0	0	0	0	0	0	0	0	0	0	0	0	1,001	0	0	0	0	0	0	0
ABCB10P3	0	0	0	3	0	0	0	0	0	0	0	0	0	0	0	0	0	0	0	0	2,734	0	0	0	1	0	0	0	0	3	0	0	0	0	0	0	0	0	0	0	0
ABCB10P4	0	0	0	0	0	0	0	0	0	1,021	0	0	0	0	0	0,995	0	0	0	0	0	0	0	0	0	0	1,011	0	0	0	0	1,065	0	0	0	0	0	0	0	0	0
ABCB11	0	0	0	0	0	0	0	0	0	0	0	0	0	0	0	0	0	0	0	0	0	0	0	1	0	0	0	0	0	0	0	0	1	0	0	0	0	1	0	0	0
ABCB4	5	0	0	15,517	0	9	28	0	12	0	29,994	0	5	20,054	2,602	5	3	0	6,82	2,429	4	0	4	0	0	66,948	2	4	26,632	0	1	10	1	13	3	2,173	0	11	5	4	15
ABCB5	0	2	8,961	25,266	6,897	7,044	6,323	3,987	2,054	15,23	43,454	22,936	9,354	28,691	57,768	42,628	28,902	3,028	47,842	23,61	80,871	2,05	13,132	4,22	1,001	33,346	48,256	23,515	65,216	25,458	7,954	83,793	28,489	12,577	15,316	57,276	15,575	12,944	30,323	58,53	8,517
ABCB6	7	35	27,98	84	130	124,081	204,974	4	39,539	71,464	108,914	31,287	86,797	147,856	130,415	21,269	9,114	0	59,297	69,086	32,918	0	5,491	1	10,002	72,301	258,577	5,521	97,879	3,19	27,175	36,961	83,018	46,312	70,698	88,499	137,245	166,15	24,206	186,96	70,832
ABCB7	126,196	5,157	96,342	206,498	100,328	104,562	227,08	164,129	195,991	165,466	167,458	133,715	44,375	101,567	66,981	107,503	15,474	7,886	54,667	249,529	23,705	0	2	0	24,291	99,356	35,486	6,636	25,019	9,837	60,64	14,688	50,835	340,291	101,677	24,835	94,57	48,331	70,66	164,404	261,452
ABCB8	72	18	54,505	100	73,001	135,002	255,005	74,609	32,014	139,506	149,293	239,016	60,167	192,065	151,046	182,883	11,05	8,755	139,968	202,091	28,267	0	1	1	21	164,129	224,198	34,175	195,429	7,34	61,755	158,244	213,51	274,453	150,371	109,899	300,181	139,001	180,286	378,204	179,508
ABCB9	13	18	32,041	44,001	42,001	31,043	50,568	33,426	20,12	56,872	93,617	33,319	26,379	58,807	161,987	72,895	43,279	4,368	74,38	42,282	111,644	0	19,579	6,166	7	52,587	135,666	30,353	107,023	21,986	38,914	156,955	70,238	95,166	48,148	92,932	150,236	36,295	40,539	186,908	33,996
ABCC1	265,272	69	394,601	171,175	241,593	329,111	237,769	133,519	152,701	394,132	666,964	623,213	362,901	400,845	540,209	729,73	53,902	4,995	618,674	468,639	149,634	1	11,823	1	87	746,365	676,624	37,286	1002,799	7,334	348,381	299,313	463,987	1781,817	388,888	455,613	325,162	474,624	283,475	613,474	427,295
ABCC10	186,514	31,858	115,57	120,722	108,068	207,957	448,511	113,873	96,54	290,247	439,49	253,56	126,641	269,515	707,334	423,529	90,751	7,907	320,661	155,639	448,427	0	78,415	32,836	19,059	293,808	474,727	119,788	505,521	103,236	151,724	663,244	284,077	355,233	263,374	515,239	230,508	154,064	243,146	2186,472	193,928
ABCC11	8	0	2	0	2	0	24,001	5	0	2,182	11,834	8,002	6,006	6,417	9,409	8,112	5,174	0	5	0	22,85	0	3,992	2	1	4,957	11,198	5,141	3,975	8,981	2	24,857	6,009	7,98	4,629	13,372	3	2,998	7	10,137	1,001
ABCC12	0	0	0	0	6	0	0	0	0	0	2	2	1	0	1	4	4	0	3	0	1	0	3	1	0	2	0	2	0	1	0	0	0	0	5	5	2	4	0	0	0
ABCC13	0	0	0	5	3	4	11	13	0	12,001	13	13,017	0	0	5,002	8	6	0	0	1	9,001	1	1	1	0	4	2	1	3,001	5,004	2	18,005	2,016	0	2,001	5,01	1	4	4,001	4,003	3
ABCC2	0	4,067	2,759	3,2	0	4,524	27,164	0	1,816	10,786	3,068	13,327	3,388	0	1,259	4,654	2,052	0	7,465	1,051	3	0	0	0	0	2,819	5,809	2	3,981	1	3,177	2,534	7,411	0	4	7,083	0	0	0	23,757	2,934
ABCC3	1044,38	27,001	215,939	332,038	450,195	1686,204	313,734	325,697	215,002	486,937	1358,094	1689,487	1225,18	1982,401	1511,445	1097,211	49,341	13,515	840,852	332,305	314,88	5	45,892	7,37	186,452	1448,471	1418,553	90,685	2054,566	31,811	221,162	871,994	1001,732	2482,801	1682,501	1629,773	846,434	1232,624	647,391	1475,585	1280,555
ABCC4	9,378	8,253	35,241	40,091	9,359	42,305	75,441	2,282	26,946	35,291	46,312	14,872	11,111	35,333	60,49	73,796	17,211	1	69,047	18,537	39,875	0	5,283	3,449	6,033	98,484	53,524	17,142	63,127	8,033	26,591	71,751	15,692	74,797	38,571	93,376	21,628	24,514	31,171	134,234	30,212
ABCC5	229	38	285	69	131,999	762	279	75	159,001	653	1115,999	533,998	791,998	335,02	426,001	404,004	25	2	408,999	301,001	31	2	13	4	66,001	1201	167	36,999	864	13	189	152,001	210,97	638,999	3072,001	1666,004	439,969	883,001	173,771	925,27	401,999
ABCC6	14,399	8,001	8,566	36,542	52,753	112,492	495,65	144,43	67,84	65,72	102,779	25,554	81,717	36,027	52,048	69,499	10,906	0	61,372	29,542	43,54	0	5,056	2,035	1,042	61,956	184,95	3	73,665	7,963	9,902	92,94	10,18	10,509	111,707	151,543	21,802	83,723	32,105	119,172	48,175
ABCC6P1	0	0	2	8,076	30,12	33,611	215,042	64,229	25,852	15,735	20,342	2,473	30,487	9,705	2,274	2,671	1,224	0	5,607	0	1,14	0	0	2	0	16,154	0	0	5,078	3	0	3,357	3,091	4,494	15,587	10,427	2,24	38,037	0	13,808	6,093
ABCC6P2	0	6	0	48,008	5,388	22,598	55,494	4,417	2,303	2,534	0	0	2,795	0	4,214	2,735	2	0	7,539	0	0	1	0	0	1,958	4,913	6,054	0	4,002	0	3	0	0	0	12,967	4,199	0	3,803	0	9,995	3,712
ABCC8	5	0	0	0	5	3	19,34	0	0	0	0	1	0	1	0	1	0	0	3,335	1	1	0	0	1	0	5,274	0	0	2	0	0	3,841	1	0	2,285	1,919	0	0	0	0	11,705
ABCC9	245,244	71,508	953,19	337,443	159,695	458,857	719,646	265,8	350,231	542,985	1046,495	403,095	348,861	466,618	1570,167	635,999	414,105	57,315	1493,485	566,501	1254,78	35,189	270,519	892,658	57,665	866,911	1739,309	631,396	1492,66	1778,071	163,574	1991,949	491,291	574,686	475,366	679,058	305,429	228,951	404,387	1096,365	558,488
ABCD1	110	16	45	64	195	165	207	20	49	119	88	37	20	89,556	140	76	12	4	52	79	16	0	12	0	15	55	114	20	50	2	17	26	45	447	33	64	112	53	117	458	83
ABCD1P3	0	0	0	0	0	0	0	0	0	0	0	0	0	0	0	0	0	0	0	0	0	0	0	0	0	0	0	0	0	0	0	0	0	0	0	0	0	0	0	0	0
ABCD1P5	0	0	0	0	0	0	0	0	0	0	0	0	0	0	0	0	0	0	0	0	0	0	0	0	0	0	0	0	0	0	0	0	0	0	0	0	0	1	0	0	0
ABCD2	10	3	13	7	4	31	24	3	0	23	26	4	11	10	2	84	5	0	38	12	1	0	1	0	5	46	4	9	20	8	17	5	4	104	8	7	0	35	17	6	6
ABCD3	750,283	79	291,002	380,999	776	1156,999	873,269	888,001	313	375,187	490,297	845,186	696,068	718,614	397,273	411,149	15,313	0	438,574	808,94	2,125	0	9	3	104	758,012	368,043	25,519	300,002	3,001	112	24,775	431	1268,197	941,795	363,507	342,06	796,988	203,972	612,811	805,024
ABCD4	157,221	23,147	124,603	112,523	37,174	132,796	261,407	90,639	61,741	177,264	243,14	142,615	107,646	133,295	228,206	389,545	47,239	8,023	217,204	141,178	96,271	1	20,489	6,019	30,015	243,056	192,053	46,06	192,143	30,439	60,12	206,407	226,902	248,234	161,895	211,242	127,576	168,702	146,427	533,618	212,857
ABCE1	686	96,989	489,166	480,003	495	643,759	518,003	1129,999	444,004	607,088	332,102	730,26	206,129	1705,018	214,574	519,092	42,498	5,001	329,654	1650,082	27,537	0	13,896	1	119,001	636,576	231,927	53,226	212,336	11,023	342,605	69,179	648,965	1238,685	386,192	119,823	729,604	378,234	205,33	521,584	1243,902
ABCF1	306,031	82	211,39	324,184	146,211	329,933	596,494	132,154	273,255	237,961	290,763	270,175	145,039	539,159	767,654	437,337	61,793	3,584	325,734	356,771	156,395	0	25,15	0	72,144	312,321	529,888	50,801	403,42	20,984	87,224	183,182	331,221	579,471	258,754	321,854	407,807	157,594	194,588	666,277	302,074
ABCF2	363	57,751	213,795	188,001	80	300,022	775	253	168	208,002	167,095	446,87	93,001	323	445,363	317,268	21,978	2,332	184,367	452	79,392	1	16,711	0	64	273,995	336,9	51	293,993	4,168	126,389	123,046	332,833	763	147,589	141,392	373	146,001	200,484	447,714	306,999
ABCF2P1	0	0	0	0	0	0	0	1	0	0	0	1	0	0	0	1	0	0	0	1	1,024	0	0	0	0	0	0	0	0	0	0	0	0	0	0	0	0	0	0	0	0
ABCF2P2	0	0	0	0	0	0	0	0	0	0	0	1	0	0	0	0	0	0	0	0	0	0	0	0	0	0	0	0	0	0	0	0	0	0	0	0	0	0	0	0	0
ABCF3	167,001	18	122,999	74,999	116,999	169,001	190	138,999	73,953	179,001	157,999	182,001	87,999	241,563	406,999	229	18	6	182	203,001	38	0	7	0	38	168	232,999	21,999	188	5	105,003	85	105,999	534	190	192	249,999	183,257	139,999	417	230,001
ABCG1	117	17,248	159,888	42,753	191,735	420,035	96,664	8,001	19,624	240,582	349,253	100,071	374,619	355,077	199,816	287,132	30,202	5,031	268,974	72,121	56,771	0	18,688	3,154	38,998	264,17	168,743	31,108	253,847	18,536	146,714	101,927	97,174	409,683	500,659	370,363	72,463	305,428	210,367	145,304	123,4
ABCG2	0	1	14,629	0	48	26	53,071	73	129	60	33,424	1	28,001	18	0	20	0	0	21,786	15	3	0	2	2	0	46,53	8	0	7	0	7	0	9	1,476	48,999	30,453	24,673	26	3	85	38
ABCG4	0	0	1	0	0	2	10	1	2	1	1	2	1	1	1	2	2	0	4	0	5	0	0	2	0	2	1	0	0	2	2	1	0	2	0	0	0	0	5	2	0
ABCG5	0	2	0	0	1	0	64	0	4	4	5	4	2	14,019	8,87	1	0	0	17	3	4	0	0	2	0	2	0	0	1	2	0	4	1	2	2	15	1	4	7	5	20,916
ABCG8	21	3	15	7	9	6,008	111,775	0	8,177	18,07	34,052	8,994	7,158	19,921	43,878	27,849	11,116	2,003	29,999	18,12	34,617	1,025	7,065	3,272	0	22,011	22,004	7,149	30,95	15,983	7,327	33,567	9,078	8,011	17,017	30,875	8,993	11	6,14	44,003	37,524
ABHD1	1,002	0	3,863	4,183	5,916	13,08	18,267	2,113	8,461	16,78	35,941	17,663	8,778	11,084	48,697	37,136	16,379	3,436	42,748	6,155	74,769	2	8,808	3,081	0	23,723	28,893	15,347	44,746	19,569	6,058	74,193	19,281	9,229	12,873	55,474	13,743	10,934	20,884	44,428	13,856
ABHD10	270	33	124	73	94	239	273	269	71	112,007	124	222,999	116,011	222,333	42	131	11	0	130	360	3	0	4	0	33	165	106	7	74	0	95	19	133	506	169	59	136,011	193	70	199	305
ABHD11	80	21,001	35,253	103,724	111	204,284	118,914	254,098	77,063	91,935	121,042	405,686	42,399	413,063	401,449	124,521	37,622	5,28	83,906	317,92	96,533	0	29,513	1,002	10	72,912	318,43	41,82	149,039	36,065	40,151	210,426	257,465	254,8	54,156	109,829	203,397	98,357	156,704	194,606	163,288
ABHD11-AS1	0	0	1,469	3	11	0	0	76	6	1	5	13	7	19	3	11	1	0	0	14	0	0	0	0	0	7	19,917	0	12,207	0	0	1,463	16	29	6	7,237	7	11	33,67	1	25
ABHD12	328,927	9,436	99,059	53,036	156,781	212,757	137,192	72,542	77,579	104,014	119,386	165,901	69,85	257,968	256,906	251,637	15,08	0	104,806	233,799	44,724	0	1	0	39	121,534	331,761	25,349	221,163	0	152,522	77,384	156,371	797,644	240,466	118,146	395,824	266,866	96,074	335,948	183,451
ABHD12B	1,978	1,078	49,493	33	6	17,736	40,225	27,225	87,001	39,305	71,824	311,995	14,111	12,447	26,741	32,313	21,205	1,057	42,403	200,284	25,326	1	4,786	14,853	2,011	54,567	38,215	23,21	22,829	30,677	8,167	74,829	32,893	38,769	15,444	22,282	1031,524	10,695	192,664	231,585	390,417
ABHD13	344	31,358	153	233	90	263	303	521	186	306	222	184,169	169	394	76	144	12	2	203	334	7	0	3	6	37	288	135	11	69	5	184	24	147	688	254	72	277	256	89	528	744
ABHD14A	39	0	11	0	36,88	25,731	36	18	4,52	35,152	47,786	43,959	11	14	64,003	31,214	10,753	0	46,075	50,199	22,55	0	3	1	5	33,973	24,321	1	30,454	4,097	17,878	34,616	57,595	35,507	43,753	41,61	32,908	71,671	22,824	25,114	34,255
ABHD14A-ACY1	0	0	0	0	4,499	10,411	0	0	12,776	17,117	14,814	15,559	0	3	20,671	11,975	0	0	18,745	13,701	3	0	0	0	0	4,155	2,049	3,481	26,771	0	5,815	17,862	9,409	9,3	4,281	16,565	2,071	10,257	2,177	22,971	12,777
ABHD14B	366	18	57	63	295	278	146,965	296,999	68	217,996	183	128	109,999	139	197,001	101,001	20	5	161	206	8	0	13	0	9	249,001	182,999	12	128	0	31	68,001	141	440,001	193	142	177	267	114	127,001	331
ABHD15	244,131	10,007	65,232	59,166	82,009	77,578	185,011	56,07	34,633	77,949	133,296	80,431	54,528	147,984	124,491	189,325	18,722	3,837	101,757	130,582	58,639	0	8,657	2,945	13,78	127,484	166,847	15,823	118,585	13,002	35,549	80,613	73,178	159,124	100,157	115,18	59,894	90,48	101,86	218,947	93,336
ABHD16A	212	45	74	180	135	211	277	190,002	123,998	187,536	186	218	130	292	196,999	239	15,002	1,999	115	149,001	43,481	0	6	0	56,999	203,001	196,998	30	134,999	2,001	106	61,001	147	801,035	149	103	495,121	276	105	480,98	326,995
ABHD16B	0	0	0	0	0	0	3	0	0	0	0	0	0	0	1	0	0	0	0	0	0	0	0	0	0	0	0	0	0	0	1	0	0	0	0	0	0	1	0	1	0
ABHD17A	74	13,271	124,955	63	90,574	175,999	201,999	67,484	57	162,432	298,838	138,161	91,999	163	151,883	243	25	7	228,735	256	74,999	0	7	4	45,978	190,449	148,223	33	337,837	5	114,865	92	158,249	545,12	260,722	293	143,193	286,437	246,371	458,945	215
ABHD17AP1	0	3,728	0	0	0	0	0	0	0	0	0	1,116	0	0	0	0	0	0	0	0	0	0	0	0	1,021	0	0,753	0	2,33	0	0	0	0	1,919	0	0	0	0	0	0	0
ABHD17AP3	0	0	0	0	0	0	0	0	0	0	0	0	0	0	0	0	0	0	1,004	0	0	0	0	0	0	0	0	0	2,053	0	0	0	1,011	1,012	0	0	0	0	0	0	0
ABHD17AP4	0	0	0	0	0	0	0	0	0	1,019	1,089	0	0	0	0	0	0	0	0	0	0	0	0	0	0	0	1,024	0	1,248	0	0	0	0	0	0	0	0	0	0	9,504	0
ABHD17AP5	0	0	1,045	0	0	0	0	0	0	0	0	0	0	0	0	0	0	0	0	0	0	0	0	0	0	5,406	0	0	11,533	0	0	0	0	1,029	0	0	0	0	0	0	0
ABHD17AP6	0	0	0	0	0	0	0	0	0	0	1,072	0	0	0	1,117	0	0	0	0	0	0	0	0	0	0	1,108	0	0	0	0	0	0	0	0	0	0	0	0	0	0	0
ABHD17AP7	0	0	0	0	0	0	0	0	0	0	0	0	0	0	0	0	0	0	0	0	0	0	0	0	0	0	0	0	0	0	0	0	0	0	0	0	0	0	0	0	0
ABHD17AP8	0	0	0	0	0	0	0	0	0	0	0	0	0	0	0	0	0	0	0	0	0	0	0	0	0	0	0	0	0	0	0	0	0	0	0	0	0	0	0	0	0
ABHD17AP9	0	0	0	0	0	0	0	0	0	0	0	0	0	0	0	0	0	0	0	0	0	0	0	0	0	0	0	0	0	0	0	0	0	0	0	1	1	0	0	0	0
ABHD17B	137,005	22,018	95,021	44,473	29	185,932	228,08	141,044	52,04	128,514	151,919	135,551	101,01	174,104	66,623	88,205	17,006	2,017	137,283	168,294	35,361	0	8	2	26	126,186	115,139	12,138	100,249	2,502	55,028	50,508	90,723	404,239	131,035	71,992	110,785	106,999	60,253	156,489	128,802
ABHD17C	362	65	152	367	475,999	416	55	365	134,001	293	326,001	725,535	252	1008,676	322,999	244,001	14,999	0	340,999	719	31	1	9	2	43	340	352	18	321	3	172	104,001	587,086	809	361,999	188,999	404,544	336,999	389,001	348	724
ABHD18	205,129	15,958	26,334	22,611	90,556	130,049	49,322	100,139	20,416	138,05	209,103	119,56	40,748	192,248	177,928	204,131	67,696	6,33	21,042	228,898	123,721	1,001	27,018	6,816	11,797	184,172	126,691	41,576	148,735	56,604	59,309	209,627	161,469	176,827	73,497	142,959	77,514	90,581	124,143	146,86	80,077
ABHD2	2518,358	451,441	1174,275	2072,628	2231,818	4260,681	2229,608	1485,471	446,677	2702,984	4201,33	2796,204	3420,642	3656,345	3403,724	2530,212	121,308	29	2312,958	1865,5	365,13	11,001	149,225	13,092	513,997	3737,832	1974,212	149,523	3461,117	49,183	329,814	1825,553	2630,58	6439,893	5941,506	2555,539	1311,772	3026,432	759,838	8710,344	4229,811
ABHD3	154	14	77,002	119,001	51	282	314,205	205	48,012	180,044	204,777	211,964	264	354,001	200,105	147,222	4	3	92,03	199,056	7,01	0	0	0	23	177,002	97,016	8	72,007	0	54,802	21,256	126,806	366,999	283	70,909	494,001	233,935	74	326,293	144
ABHD4	130	12	67	85	40	143,416	114	43	38	71	100	52	125	171,999	49	69	9	2	100	150	6,001	0	6	1	24	85	130	9	102,999	4	41	13	120	468,001	213,999	88,001	182	230,999	59	245	86
ABHD5	50,479	8,173	21,543	19,453	4,664	62,224	57,246	7,48	1,242	31,927	29,863	45,447	5,77	6,404	4,628	3,753	2,224	0	16,285	29,673	1,174	0	0	0	6,112	14,321	6,61	0	19,092	0	23,257	1,212	1,696	94,629	6,371	15,517	49,894	29,813	16,066	4,19	28,286
ABHD6	28	3	47	23	127	149,004	89	44	15	44	69,005	92,317	37,634	266,008	31,983	49,001	2	1	43	65	10	0	5	0	6	58,001	40,069	5	72,073	0	22	10,015	31	180	114	95	125	86,001	41,01	79,989	44
ABHD8	7	7	2	13	26	13	38	2	1	7	33	4	11	18	34	17	0	3	16	9	0	0	0	0	3	21	38	4	34	0	7	3	0	73	28	27	16	35	16	39	15
ABI1	674	106,773	334	386	239	701	372	449,999	447,001	331	338	672,001	327	450,559	301	429,999	28	5	285,999	646	7	2	5	1	79	535	319	36	197	8	257	55,999	261,999	1209,324	426	136	465,001	465,242	204	754,001	659
ABI2	417,915	74,386	313,926	206,614	146,288	210,439	343,158	186,228	240,575	266,251	400,971	230,686	149,181	417,6	344,097	381,413	89,353	4,163	424,238	639,873	127,276	3,957	44,838	17,186	42,082	526,206	207,205	36,837	219,351	51,174	169,44	247,68	166,187	551,638	318,014	220,396	312,086	181,904	150,481	773,739	343,324
ABI3	86	9	43	11	8	51	28	6	5	53,001	36	7	15	10	51	129	12	1	36,001	18	23	1	1	1	20	95	9	21	70	3	39	17	6	186	16	55	17	53	59,001	38	31
ABI3BP	14	11	119,938	59	28	79,999	386,59	7	9	150,792	740,096	23,176	73,208	33,927	49,57	92,518	22,975	4,009	356,546	56,001	30,469	2	19,001	5	25	643,036	10,147	19,312	176,554	18,004	9	58,327	23,003	36,018	145,986	38,217	23,012	232,063	14,021	56,016	85,001
ABL1	486,001	73	512	304	120	384	472	281	136	385,007	771	492,223	229	345	394	470,015	75	4	577	438,999	84	2	28	2	61	660	628	53	454,77	2	134	263	409	1561	509	467,053	686,836	317,427	369	728,999	545
ABL2	460,094	98,741	1008,16	421,773	165,025	419,333	801,089	285,289	337,458	455,381	523,348	502,9	160,439	366,622	612,633	635,05	144,299	5,122	812,446	628,284	220,27	1,211	49,846	1	53,85	843,056	345,269	90,68	306,24	28,61	247,623	291,675	279,328	824,874	463,257	299,796	451,712	258,644	330,199	820,551	552,046
ABLIM1	1065,155	96,002	823,481	770,999	1042	2373,303	691,445	644	463	1036,044	2832,312	2599,368	2372,195	1948,767	2505,888	1012,992	151,001	7	1731,704	1342,508	50	11	79,493	3,001	205,999	2667,445	1846,108	41	2127,784	7	425,449	473,634	1453,064	1642	4716,432	1646,382	2788,762	3276,3	795,223	1141,205	3969,182
ABLIM2	0	10	50	40	30,999	20	9	30	22,643	28	42	5	9,001	118,315	17	3	3	0	26	86,091	2	0	4	1	4	51,999	87	1	28,781	4	11	42	64,099	156,999	18,58	31,999	101,37	8	39,937	336,002	146,438
ABLIM3	21	7	108,001	20,001	28	74	156	8	8	155,999	96,001	99,999	19,001	22,001	70,001	41	33,001	0	139,001	25	4	1	12	0	6	127	39,001	2	51	2	29	42,001	240,999	45	31	46,001	64	34	39,001	52,001	108,999
ABO	84,957	4,061	72,374	22,91	37	77,636	6,857	181,829	78,746	89,932	171,475	52,149	45	54,006	15,173	101,195	9,069	1	79,258	140,807	57,625	0	6	1	1,008	202,968	105,362	6,042	122,67	12,036	2,684	56,901	155,701	97,005	76,2	144,759	19,53	29	50,634	443,385	140,909
ABR	311	68,002	307	307,001	175	611,032	394	666,347	278,001	802,156	586,672	1048,533	342,037	783,695	573,053	971,214	78,007	13	471,008	811,714	156,479	0	40,137	2	111	832,738	446,922	113,005	454,873	11,607	256,791	485,854	1096,98	1436,064	451,99	599,179	490,999	508,002	700,015	992,76	1010,001
ABRA	0	0	0	1	0	0	0	0	0	0	2	1,012	0	0	1	2	1	0	2	7	1	0	0	0	0	3	0	0	4	1	1	6	0	0	0	1	0	0	1	0	1
ABRACL	234	27	62	258	102	186	107	268	208	137	62	150	89	84,574	68	98	15	1	40	232	5	0	0	1	34	123	68	11	45	0	251	24	103	427	89	51	112	306	79	91	365
ABT1	147	24,052	51	146	46	72	172	130	65	96	105	169	59	151,984	98	117	14	6	93	158	17	0	9	1	24	153	93	9	99	4	82	55	155	369	80	62	124,495	186	28	181,408	188
ABT1P1	0	0	0	0	0	0	0	0	1	0	0	1	0	0	0	0	0	0	0	0	1	0	0	0	0	0	0	0	0	0	0	0	0	0	0	0	0	0	0	1	0
ABTB1	0	8	55	31	54,001	58	37	9	26	250,001	163,001	68,999	45,999	136,999	27	94,999	26	1	109,001	93	21	0	2	1	13	127,001	98,999	9,999	118,999	0	32	132,999	72,001	168,999	150	107,999	202	169	177	288,001	169
ABTB2	37	2	37	125	49	101	44	15	20	58	124	181	28	161	131	105	5	2	54	25	41	1	15	0	7	66	72	4	100	2	31	61	20	45	75	112	247	60	81	162	73
AC000041.8	0	0	4,064	9,062	5,894	0	0	0	0	6,966	0	7,002	0	0	55,938	10,2	0	1,394	2,625	0	0	0	0	0	0	7,679	14,445	2,83	16,024	0	0	9,07	9,356	21,032	11,311	11,314	0	14,803	9,265	13,015	12,48
AC000077.2	0	0	0	0	0	0	0	0	0	0	0	0	0	0	0	0	0	0	0	0	2	0	0	0	0	0	1	0	0	9	0	0	0	0	0	0	0	0	0	0	0
AC000078.5	0	0	0	0	0	0	0	0	0	1	0	3	0	0	0	0	0	0	0	0	0	0	0	0	0	1	2	0	0	0	4	0	0	0	0	0	0	0	0	1	0
AC000081.2	0	0	0	0	0	0	0	0	0	0	0	0	0	0	0	1	0	0	0	0	0	0	0	0	0	0	0	0	0	0	0	0	0	0	0	0	0	0	0	0	0
AC000089.3	0	0	0	0	0	0	0	0	4,028	2,173	1,004	0	3,015	6,027	0	7,035	0	0	0	0	0	0	0	0	0	2,163	2,007	0	0	0	0	3,008	0	0	0	2,011	0	1,003	2,425	11,026	2,002
AC000095.12	0	0	0	0	0	0	0	0	0	0	0	0	0	0	0	0	0	0	0	0	0	0	0	0	0	0	0	0	0	0	0	2	0	0	0	0	0	0	0	0	0
AC000095.9	2	0	0	0	0	0	0	0	1	1	2	1	0	1	0	1	0	0	0	0	0	0	0	0	0	1	0	0	1	0	0	1	0	1	0	0	0	0	0	7	0
AC000111.4	2	0	0	0	1	0	0	0	2	8	3	0	1	0	1	0	0	0	1	3	0	1	0	0	1	1	4	0	0	0	0	5	0	0	0	1	1	2	0	0	3
AC000111.5	0	0	0	0	0	0	0	0	0	0	0	0	0	0	0	0	0	0	0	0	0	0	0	0	0	0	0	0	0	0	0	0	0	0	0	0	0	0	0	1	0
AC000362.1	0	0	0	0	0	0	0	0	0	0	0	0	0	0	0	0	0	0	0	0	0	0	0	0	0	0	0	0	0	1	0	0	0	0	0	0	0	0	0	0	0
AC000367.1	9	0	18,996	8,476	6,127	5,604	20	10,999	6	16,88	8,121	12	11	12,999	20,161	21,067	11	1	16,99	17,284	12,004	0	6,25	5,056	0	26	21,159	3	7,999	15,699	13,125	21,035	12,073	16,97	15,831	8	7	12,003	13	29	11
AC000374.1	0	0	0	0	0	0	0	0	0	0	0	0	0	0	0	0	2	0	0	0	0	0	2	0	0	0	0	0	0	0	0	1	0	0	0	0	0	0	1	0	0
AC002056.3	0	0	0	0	0	0	0	0	0	0	0	0	0	0	0	0	0	0	0	0	1	0	0	0	0	0	0	0	0	0	0	0	0	0	0	0	0	0	0	0	0
AC002069.5	0	0	0	0	0	0	0	0	0	0	0	0	0	0	0	0	1	0	0	0	1	0	0	0	0	0	1	0	0	0	0	0	1	0	0	0	1	0	0	0	0
AC002069.6	0	0	0	0	0	0	0	0	0	0	0	1	0	0	0	0	2	0	0	0	0	0	0	0	0	0	0	0	0	0	0	0	0	0	0	0	0	0	0	0	0
AC002075.3	0	0	0	0	0	0	38	0	0	0	1	4	0	6	0	0	0	0	0	0	0	0	0	0	0	0	2	0	0	0	0	0	4	0	0	0	3	0	0	0	3
AC002075.4	0	0	0	0	0	0	0	0	0	0	0	0	0	0	0	0	0	0	0	0	0	0	0	0	0	0	1,003	0	0	0	1,014	1	0	0	0	0	0	0	0	0	1,006
AC002127.2	0	0	0	0	0	0	0	0	0	0	0	0	0	0	0	0	0	0	0	0	0	0	0	0	0	0	0	0	0	0	0	0	0	0	0	0	0	0	0	0	0
AC002310.10	0	0	0	0	0	2	0	0	0	0	0	0	0	0	0	0	0	0	1,005	1	1	0	0	0	0	0	0	0	0	0	0	0	0	0	0	2	0	0	0	0	0
AC002310.11	0	0	0	0	0	0	0	0	0	0	2,341	1,847	0	0	0	0	0	0	5,201	4,313	0	0	0	0	2,315	5,087	10,734	0	12,284	0	0	4,701	0	0	14,009	0	0	0	3,534	16,097	0
AC002310.17	0	0	0	0	2	0	0	1	0	1	1	0	0	3	7	2	1	1	0	0	2,002	0	0	0	0	0	0	0	1	0	0	1	1	0	2	1	3	1	1	2	5
AC002314.4	0	0	0	0	0	0	0	0	0	0	0	0	0	0	0	0	0	0	0	0	0	0	0	0	0	0	0	0	0	0	0	0	0	0	0	0	0	0	0	1	0
AC002366.3	0	0	14	0	2	2	0	0	3	14	2	7	1	5	4	2	3	0	9	9	0	0	1	0	0	11	1	0	5	0	2	1	0	1	10	5	0	1	3	3	1
AC002398.9	3,021	0	8,483	3,834	7,58	0	0	6	0	5,015	0	0	5,27	0	11,532	0	0	0	0	0	0	0	0	0	0	0	0	2,753	0	0	0	0	0	22,937	13,061	20,834	0	0	12,455	46,26	0
AC002400.1	0	0	0	0	0	0	0	0	0	0	0	0	0	0	0	0	0	0	0	0	0	0	0	0	0	0	1	0	0	0	0	0	0	0	0	0	0	0	0	0	0
AC002429.4	0	0	0	0	0	0	0	0	0	0	0	0	0	0	0	0	0	0	0	0	0	0	0	0	0	0	0	0	0	0	0	0	0	0	0	0	0	0	0	1	0
AC002465.2	0	0	0	0	0	0	0	0	0	0	0	0	0	0	0	0	0	0	0	0	0	0	0	0	0	0	0	0	0	0	0	0	0	0	0	0	0	0	0	0	0
AC002480.2	0	0	0	0	0	0	0	0	0	1	2	6	0	1	0	2	1	0	0	0	7	1	0	0	0	4,625	0	0	1	2	0	1	0	0	0	0	1	2	1	0	1
AC002480.5	0	0	0	0	0	0	0	0	0	0	0	3	1	0	0	4	4	0	0	1	0	0	2	0	1	6	0	0	0	0	0	1	2	0	0	1	1	0	0	1	0
AC002486.2	0	0	0	0	0	0	0	0	0	0	1	0	0	0	0	1	1	0	0	0	0	0	0	2	0	0	1	0	0	0	0	1	0	0	0	1	0	0	1	0	0
AC002486.3	0	0	0	0	0	0	4	0	0	0	0	0	0	0	0	0	0	0	0	0	0	0	1	0	0	0	0	0	0	0	0	0	0	0	0	0	0	0	0	0	0
AC002519.6	0	0	0	0	0	0	0	0	0	0	0	0	0	1	0	0	1	0	0	0	1	0	0	2	0	1	0	1	0	0	0	0	0	0	0	0	0	0	0	0	2,016
AC002523.1	0	0	0	0	0	0	0	0	0	0	0	0	0	0	0	0	0	1	0	0	2	0	0	0	0	0	0	0	0	0	1	0	0	0	0	0	0	0	0	0	0
AC002542.2	0	0	0	0	0	0	0	0	0	0	0	0	0	0	0	0	0	0	0	0	0	0	0	0	0	0	0	0	0	0	0	0	0	0	0	0	0	0	0	0	0
AC002543.2	0	0	0	0	0	0	0	0	0	0	1	0	0	0	0	1	3	0	0	0	1	0	1	0	0	0	1	2	0	1	0	0	0	0	0	0	0	0	1	0	0
AC002553.4	0	0	0	0	0	1	0	0	0	0	0	0	0	0	0	0	2	0	0	0	0	0	0	0	0	0	0	0	0	0	0	0	0	0	0	0	0	0	0	0	0
AC002984.2	0	0	0	0	0	0	0	0	0	0	2	0	0	0	0	0	2	0	0	0	0	0	1	0	0	0	0	0	0	0	0	0	0	0	0	0	0	0	1	2	0
AC002985.3	0	0	0	0	0	0	0	0	0	0	0	0	2,473	0	0	0	0	0	1,274	2,696	0	0	2,199	0	2,62	0	0	0	0	0	1,106	0	0	1,394	0	0	0	2,933	0	0	1,003
AC003002.4	0	0	0	0	0	0	0	0	0	0	0	1,863	0	0	0	0	0	1	0	0	0	0	0	0	0	0	0	0	0	0	0	0	0	1,297	0	5,024	0	0	0	0	0
AC003002.6	9,054	0	1,094	3,062	2,989	0	0	0	3,317	1,075	2,63	0	1,105	2,15	0	1,49	0	0	3,473	0	0	0	0	0	0	1,131	0	0	1,266	0	0	7,367	1,428	4,162	3,402	1,21	0	0	1,168	1,141	1,157
AC003003.5	10	0	6	0	1	4	2,005	0	4,011	10,023	11,765	3,004	3	3	8,682	5,387	0	2,001	6,045	5,997	9,303	0	5	1	1,99	8,591	9,984	4	18,254	13,983	0,927	12,011	5,001	3	7,001	6,436	0	1,184	5	0	5,557
AC003005.4	0	1	0	0	0	0	0	0	0	0	0	0	2,671	0	0	0	0	0	0	0	0	0	0	2	0	0	0	0	7,205	0	0	0	0	3,777	0	0	0	0	0	0	0
AC003006.7	0	0	6,484	0	2,417	0	0	0	0	0	0	1,664	0	8,159	19,92	0	0	0	0	0	0	0	0	0	0	1,151	0	0	0	0	0	0	0	1,362	0	9,399	0	0	3,074	10,992	0
AC003045.1	0	0	0	0	0	0	0	0	0	0	0	0	0	0	0	0	0	0	0	0	0	0	0	0	0	0	0	0	0	1	0	0	0	0	0	0	0	0	0	0	0
AC003080.4	0	0	2	4	0	0	9	0	4	13	5	10	2	2	13	14	0	0	14	5	0	0	0	0	6	7	3	0	4	0	7	1	0	5	3	2	6	3	3	8	4
AC003682.17	0	0	0	0	0	3	0	0	0	0	6	0	0	0	0	4	0	0	0	1	2	0	0	0	0	1	0	0	2	0	0	0	0	2	4	5	1	0	1	2	0
AC003958.1	0	0	0	4	0	0	0	0	0	0	1	0	0	0	1	1	2	0	0	0	1	0	0	0	0	0	0	0	0	0	0	0	0	0	0	0	0	0	0	0	0
AC003958.6	0	0	0	0	0	0	0	0	0	0	0	0	0	0	0	0	0	0	0	0	0	0	0	0	0	0	0	0	0	0	0	2	0	0	0	0	0	0	0	0	0
AC003973.1	0	0	0	0	0	0	0	0	0	0	0	0	0	0	0	0	0	0	0	0	0	0	0	0	0	0	0	0	0	0	1	0	0	0	0	1	0	0	0	0	0
AC003989.3	0	0	0	0	0	0	0	0	0	0	0	0	0	0	0	0	0	0	0	0	0	0	0	0	0	0	0	0	0	0	0	0	0	0	0	0	0	0	0	0	0
AC003989.4	0	0	0	0	0	0	0	0	0	0	0	0	0	0	0	1	0	0	0	0	0	0	0	0	0	0	0	0	0	0	0	0	1	0	0	0	0	0	0	0	0
AC004004.2	0	0	0	0	0	0	0	0	0	0	0	0	0	0	0	0	0	0	0	0	0	0	0	0	0	0	0	0	0	0	0	0	0	0	0	0	0	0	0	0	0
AC004006.2	0	0	0	0	0	0	0	0	0	0	0	0	0	0	0	0	0	0	0	0	0	0	0	0	0	0	0	0	0	0	0	0	0	0	0	0	0	0	0	0	0
AC004019.10	0	0	1	0	0	0	0	0	1	0	0	0	0	0	1	0	1	1	0	0	2	0	0	0	0	0	0	0	0	0	1	0	0	0	1	0	0	1	0	4	0
AC004022.7	0	0	0	0	0	0	0	0	0	0	0	0	0	0	0	0	0	0	0	0	0	0	0	0	0	0	1	0	0	0	0	0	0	0	0	4	0	0	0	0	0
AC004022.8	0	0	0	0	0	0	0	0	0	0	0	0	0	0	0	1	0	0	0	0	0	0	0	0	0	0	0	0	0	0	0	0	0	0	0	0	0	0	0	0	0
AC004057.1	0	18,248	0	0	0	0	0	0	75,609	61,715	347,509	214,055	17,607	0	110,37	43,847	17,925	3,879	1,038	0	32,964	0	0	5,517	123,835	60,595	64,242	18,381	167,449	0	93,444	0	113,38	284,094	0	135,738	520,813	49,694	68,196	100,781	312,998
AC004062.2	0	0	0	0	0	0	0	0	0	0	1	0	0	0	0	1	1	0	0	0	0	0	0	0	0	0	0	0	1	0	0	1	1	0	0	0	0	0	0	0	0
AC004066.2	0	0	0	0	0	0	0	0	2	1	2	0	1	0	0	0	2	0	0	2	0	0	0	0	0	0	0	0	1	0	0	1	2	0	0	2	1	0	0	1	2
AC004069.1	0	0	0	0	0	0	0	0	0	0	2	0	0	0	0	0	0	0	0	0	0	0	0	0	0	0	0	0	0	0	0	0	0	0	0	0	0	0	0	0	0
AC004074.4	0	0	0	0	0	0	0	0	0	0	0	0	0	0	0	0	0	0	0	0	1	0	0	0	0	0	1	0	0	3	0	0	0	0	0	0	0	0	0	1	0
AC004076.7	0	0	0	0	0	0	7	0	0	7,391	7,488	6,986	2	0	0	0	0	0	0	4,545	7,626	0	0	0	0	10,402	0	2,004	2,985	0	0	0	0	0	0	0	0	0	0	5,306	5,206
AC004076.9	0	0	2,644	0	0	2	0	0	0	5,906	7	2	1,891	5,104	0	2,868	3	0	7,602	0	0	0	0	0	0	6,833	2,542	0	1,547	0	6	0	0	22,317	6,657	0	1	8,313	0	0	4
AC004129.7	0	0	0	0	0	0	0	0	0	0	0	0	0	0	0	0	0	0	0	0	0	0	0	0	0	0	0	0	0	0	0	0	0	0	0	0	0	0	0	0	0
AC004129.9	0	0	0	0	0	0	0	0	1	0	0	0	1	0	0	0	0	0	1	0	1	0	0	0	0	1	0	0	0	0	0	0	0	2	0	0	0	0	0	0	0
AC004231.7	0	0	0	0	0	0	0	0	0	0	0	0	0	0	0	0	0	0	0	0	0	0	1	0	0	0	0	0	0	0	0	0	0	0	0	0	0	0	0	1,5	0
AC004381.6	65	0	4	3	34,999	50	96	33	13	17	31,001	33,074	46,001	36,002	21	58,999	3	0	22	73,616	2	0	0	0	7	24	51,01	0	12	2	7	18	12	51,999	43	20	28	53	7	89,107	30
AC004381.8	0	0	0	1	0	0	15	0	0	1	2	0	0	0	1	0	0	0	0	0	0	0	0	0	0	1	0	0	0	0	1	0	0	1	2	0	0	0	0	1	0
AC004383.3	4	0	0	0	0	0	0	0	0	0	0	1	0	0	0	0	0	0	0	1	0	0	0	0	0	2	1	0	0	0	0	1	2	0	0	0	2	0	0	4	0
AC004386.3	0	0	0	0	0	0	0	0	0	0	0	0	0	0	0	0	0	0	0	0	0	0	0	0	0	0	0	0	0	0	0	0	0	0	0	0	0	0	0	0	0
AC004386.4	0	0	0	0	5	0	0	0	1	0	1	0	0	0	3	2	1	0	2	1	2	0	0	0	0	0	0	0	0	1	0	0	0	2	0	0	0	0	0	0	0
AC004453.8	0	0	0	0	1,006	0	0	0	0	3,048	0	2,028	0	2,03	0	0	0	0	0	1,009	0	0	0	0	2,132	1,488	0	0	1,012	0	2,404	0	0	1,141	0	0	0	0	0	1,023	1,075
AC004461.4	0	0	0	0	0	0	0	0	0	0	1	0	0	1	0	0	0	0	0	0	0	0	0	0	0	0	0	0	0	0	0	0	0	0	0	0	0	0	0	0	0
AC004556.1	44,859	0	0	14,865	0	0	0	0	0	0	49,074	0	55,536	0	0	87,733	0	0	0	0	0	0	5,63	0	0	136,157	0	10,759	0	0	35,502	0	72,23	132,582	0	70,804	0	0	0	0	222,777
AC004692.5	0	0	0	0	0	0	0	2,001	0	0	0	0	0	0	0	0	0	0	0	0	0	0	0	0	0	0	0	0	0	0	0	0	0	0	1	1	0	0	1	0	0
AC004754.3	0	0	0	0	0	0	0	47,095	0	0	5,163	2,293	0	0	0	0	0	0	0	0	0	0	0	0	0	3,219	0	0	0	0	0	0	8,662	0	0	0	0	0	0	5,042	0
AC004791.2	0	0	1	0	0	0	0	0	0	0	0	0	0	0	1	0	0	0	2	0	0	0	0	0	0	1	0	0	0	0	1	0	0	0	0	0	0	1	0	0	0
AC004824.1	0	0	0	0	0	0	0	1	1	1	1	0	2	1	8,493	6	2,08	0	4	0	2	0	0	1	1	1	1	1,816	7,161	2,255	0	3,371	1	2	1	3,001	1,062	1	1	7,059	0
AC004837.3	0	0	0	0	0	0	0	0	0	2	0	0	0	0	0	0	0	0	0	0	0	0	0	0	0	0	2	0	3	0	0	0	0	0	0	0	0	0	0	0	0
AC004840.8	0	0	0	0	0	0	0	0	0	0	2	0	0	0	1	0	0	0	1	0	0	0	0	0	0	1	1	0	1	0	0	5	0	0	1	1	0	0	0	0	0
AC004854.5	0	0	0	0	0	0	0	0	0	0	0	1	0	0	0	0	0	1	0	0	1	0	0	1	0	1	0	0	1	0	0	0	0	0	1	0	0	0	0	1	0
AC004866.1	0	0	0	0	0	0	0	0	0	0	0	0	0	0	0	0	0	0	0	0	0	0	0	0	0	0	0	0	0	0	0	0	0	0	0	0	0	0	0	0	0
AC004866.3	0	0	0	0	0	0	0	0	0	0	0	0	0	0	1	0	0	0	0	0	0	0	0	1	0	0	0	0	0	0	0	0	0	0	0	0	0	0	0	0	0
AC004870.5	0	0	0	0	0	0	0	0	0	0	0	0	0	1	0	0	0	0	0	0	0	0	0	0	0	0	0	0	0	1	0	0	0	0	0	0	0	0	0	0	0
AC004893.10	0	0	0	1	3	1	0	0	0	0	2	2	0	3	1	0	0	0	2	0	0	0	0	0	0	6	2	0	0	1	0	1	0	0	4	1	1	1	1	0	0
AC004893.11	48,349	25,322	56,879	34,977	32,709	80,135	145,19	92,417	21,946	103,097	197,442	90,212	46,989	243,959	314,546	199,191	93,846	17,201	172,408	60,416	266,031	3,091	64,464	12,265	14,59	116,331	161,479	56,163	254,508	88,256	44,402	335,368	138,512	115,439	114,668	206,548	93,738	56,983	136,08	426,48	68,711
AC004899.3	0	0	0	0	0	0	0	0	0	0	0	0	0	0	0	0	0	0	0	0	0	0	1	0	0	0	0	0	0	0	0	0	0	0	0,898	0	0	1,058	0	0	0
AC004911.2	0	0	0	0	0	0	0	0	0	0	0	0	0	0	0	0	0	1	0	0	1	0	2	0	0	0	0	0	0	2	0	0	0	0	0	0	0	0	0	0	0
AC004920.2	0	0	0	0	0	0	0	0	0	0	0	0	0	0	0	0	0	0	0	0	0	0	0	0	0	0	0	0	0	0	0	0	0	0	0	0	1	0	0	0	0
AC004938.5	0	0	0	0	0	0	0	0	0	0	0	0	0	0	0	0	0	0	0	0	0	0	0	0	0	0	0	0	0	0	0	0	0	0	0	0	0	0	0	0	0
AC004941.5	0	0	0	0	0	0	0	0	0	0	0	0	0	1	0	0	0	0	0	0	0	0	0	0	0	0	0	0	0	0	0	0	0	0	0	0	0	0	0	0	0
AC004945.1	0	0	0	0	0	0	0	0	0	0	0	0	0	0	0	0	0	0	0	0	0	0	0	0	0	0	0	0	0	0	0	0	0	0	0	0	0	0	0	0	0
AC004951.5	24,878	3,143	10,41	1	7,611	3,27	9,829	1,99	5,942	4,539	14,588	13,641	6,847	13,326	12,261	6,756	1,068	0	12,116	3,463	0	0	2	0	1,052	6,617	8,471	0	8,234	0	8,378	1,058	11,728	22,314	12,941	1,946	1,065	12,425	9,243	61,734	8,179
AC004967.7	0	1	3	2	16,999	5,872	15,963	8	6	7	9	7	2	14,269	8,129	6	0	0	10,221	7,993	3	0	2	0	5	6	7,966	0	4	0	4,008	4	2	25,972	12,05	6	3,047	9,98	4	17,979	4
AC004980.10	0	7,625	12,31	0	10,793	7,338	30,656	3,896	1,066	6,755	8,96	12,169	1,041	15,29	6,834	10,573	0	0	5,906	3,293	0	0	1	0	3,173	4,988	4,475	0	3,261	0	5,654	2,99	4,452	5,928	1,205	0	10,761	1,054	2,174	14,307	3,587
AC004980.7	56,026	18,22	10,219	14	14,023	30	38,986	24	18,119	35,521	48,327	46,442	16	68,286	54,579	49,993	10	0	77,785	37,074	17,814	0	1	1,999	5,401	51,485	27,504	11	30,217	2	45,515	17,061	35,947	90,506	54,79	43,04	30,543	22,879	59,778	138,389	40,465
AC004980.8	0	0	0	0	0	0	0	0	1	0	0	0	0	0	1	0	0	0	1,001	0	0	0	0	0	0	0	0	0	0	0	3,694	0	0	0	0	0	0	0	0	0	0
AC004980.9	0	0	0	0	1,352	0	1,456	0	0	0	0	1,082	0	0	0	1,942	0	0	0	0	6,554	0	0	0	1	0	0	2,318	0	1,093	2,907	0	0	3,273	5,935	0	0	0	2,318	13,108	4,592
AC004985.12	0	0	2	4	3	4	4	0	0	4,045	6,47	4,089	2	3,035	8,564	3,109	5,501	0	4,142	8,242	1	0	0	0	0	7,206	0	2	2,101	1	1	9,771	3,988	5,112	9,23	4,023	1,028	2,484	4,513	24,47	1,034
AC004987.10	0	0	0	0	0	0	0	0	0	0	0	0	0	0	0	0	0	0	0	0	0	0	0	0	0	0	0	0	0	0	0	0	0	0	0	0	0	0	0	0	0
AC004987.9	0	0	0	0	0	0	0	0	0	0	0	0	0	0	0	0	0	0	0	0	0	0	0	0	0	0	0	0	0	0	0	0	0	0	0	0	0	0	0	0	0
AC005008.3	0	0	0	0	0	0	0	0	0	0	0	0	0	0	0	1	0	0	0	0	0	0	0	0	0	0	0	0	0	0	0	0	0	0	0	0	0	0	0	0	0
AC005014.5	0	0	0	0	0	0	0	0	0	2	0	0	2	0	2	1	0	0	0	0	0	0	0	0	1	1	1	0	0	0	2	1	0	0	0	1	0	0	1	5,003	0
AC005017.2	0	0	0	0	0	0	0	0	0	1	0	1	0	0	0	0	1	0	0	0	2	0	0	0	0	0	0	0	0	0	0	0	0	0	0	0	0	0	1	0	1
AC005019.2	0	0	0	0	0	0	0	0	0	1	0	0	0	0	0	0	0	0	0	0	0	0	0	0	0	0	0	0	0	0	0	0	0	0	0	0	0	0	0	0	0
AC005033.6	0	0	0	0	0	0	0	0	0	0	0	1	0	0	0	0	1	0	0	2	0	0	0	0	0	1	0	0	0	0	0	1	0	0	0	2	0	0	0	0	0
AC005034.2	0	0	0	0	0	0	0	0	0	0	0	0	0	0	0	0	0	0	0	0	0	0	0	0	0	0	0	0	0	0	0	0	0	0	0	0	0	0	0	0	0
AC005040.3	0	0	0	0	0	0	0	0	0	0	0	0	0	0	0	0	0	0	0	0	2	0	0	0	0	0	0	0	0	0	0	0	0	0	0	0	0	0	0	0	0
AC005041.11	0	0	0	0	5	2,011	0	0	1	1	4	1	1	0	1	0	1	0	4	0	1	0	1	0	0	4	0	0	0	0	0	1	0	0	1	1	0	6	0	0	2
AC005042.2	27	2	10	0	2	16	23	8	13	27	16	19,004	13	18	29	35	0	0	19	26	9	0	0	0	12	14	44	2	12	0	7	13	26	52	11	13	10	10	16	67	15
AC005042.3	0	0	0	0	0	0	0	0	0	0	0	0	0	0	0	0	0	0	0	0	0	0	0	0	0	0	0	0	0	0	0	0	0	0	0	0	0	0	0	0	0
AC005077.14	0	0	6	0	1	5	0	0	1	5	13	16	7	4	15	2	0	0	16	13	0	2	0	0	1	10	5	0	126	0	5	1	30	3	11	8	2	12	44	6	0
AC005077.5	0	0	0	0	0	0	0	0	0	0	0	0	0	0	0	0	0	0	0	0	0	0	0	0	0	0	0	0	0	0	0	0	0	0	0	0	0	0	0	0	0
AC005077.7	0	0	0,997	0	2	0	0	0	0	2	0	1	2	4,05	1,043	3,228	0	0	0	0	0	0	0	0	0	1	2	0	1,02	0	2,12	0	4,081	1,013	1,077	1,019	1,009	0	1,045	1,02	0
AC005077.8	0	0	4	5	2	0	0	1	0	3,8	2	7	0	2,018	3	2	0,99	0	1	0	1	0	2	0	1	2	5,747	0	2	1	2	0	3,997	2	4	2	2	0	2,84	3	0
AC005086.1	0	0	0	0	0	1	0	0	0	1	2	1	0	1	2	0	1	0	1	0	0	0	0	0	0	0	1	0	2	0	0	2	0	0	0	0	0	0	0	1	0
AC005086.2	1,002	0	11,677	10,545	2,995	10,274	33,53	10,667	6,966	31,333	60,755	24,833	16,784	23,941	106,842	57,481	25,51	7,655	67,843	22,649	79,284	1,83	8,214	3,067	6,821	29,619	72,927	21,655	92,168	43,243	9,976	114,487	21,375	19,412	23,813	71,012	12,886	4,024	39,676	86,548	14,207
AC005086.3	0	0	0	0	1	0	0	0	0	0	2	2	2	0	6,353	0	0	0	1	0	3	0	0	0	0	1	0	0	2,007	0	0	2	2,828	0	0	3,003	1	0	2,968	3	1
AC005094.2	0	0	0	0	0	0	0	0	0	0	0	0	0	0	0	0	0	0	0	0	0	0	0	0	0	1	0	0	0	3	0	0	1	0	0	0	0	0	0	1	0
AC005102.1	0	0	0	0	0	0	0	0	0	0	0	0	0	0	0	0	0	0	0	0	0	0	0	0	0	0	0	0	0	0	0	0	0	0	0	0	0	0	0	0	0
AC005105.2	0	0	0	0	0	0	0	0	0	0	0	0	0	0	0	0	0	0	0	0	0	0	0	0	0	0	0	0	0	0	0	0	0	0	0	0	0	0	0	0	0
AC005154.7	0	0	4,059	0	10,229	2,116	15,151	11,766	3,754	6,522	12,939	3,093	4,123	3,08	21,063	19,119	7,577	1,003	16,494	6,348	21,595	0	2,451	2,143	1,09	9,856	8,778	5,011	11,566	4,16	3,462	12,639	5,19	5,096	5,169	16,823	2,163	6,062	7,39	18,044	3,002
AC005154.8	0	1	0	0	0	1	0	0	0	0	0	1	0	0	1	0	0	0	0	1	0	0	0	0	0	0	0	0	0	0	0	0	0	1	0	0	0	0	2	1	0
AC005176.1	0	0	0	0	0	0	0	0	0	0	0	0	0	0	0	0	0	0	0	0	0	0	0	0	0	0	0	0	0	0	0	0	0	0	0	0	0	0	0	0	0
AC005176.2	0	0	13,214	0	0	2	6,993	4	2,781	6,005	20,492	7,808	10,039	10,461	30,543	18,915	7,482	1	25,062	6,008	26,209	0	5	2,877	0	14,952	29,321	2,088	32,321	7,128	2,026	39,147	6,92	6,124	10,051	26,911	0	6,003	11,389	28,7	3,011
AC005176.3	0	0	0	0	0	0	0	0	0	0	0	0	0	0	0	0	0	0	0	0	0	0	0	0	0	0	0	0	0	0	0	1	0	0	0	0	0	0	0	0	0
AC005178.1	0	0	0	0	0	0	0	0	0	0	0	0	0	0	0	0	0	1	0	0	2	0	0	0	0	0	0	0	0	0	0	1	0	0	1	0	0	0	1	0	0
AC005189.6	0	0	0	0	1	0	0	0	0	0	3	0	1	0	0	1	0	0	0	0	0	0	0	0	0	0	0	0	0	0	0	0	1	0	0	0	1	0	0	1	0
AC005224.2	0	0	0	0	0	0	0	0	0	1,521	0	0	0	0	0	0	1,215	0	0	0	0	1,004	0	0	0	0	0	0	0	0	0	0	0	0	2,184	0	0	0	0	1,502	0
AC005229.5	0	0	0	0	0	0	0	0	0	0	0	1	0	0	0	0	0	0	0	0	0	0	0	0	0	0	0	0	0	0	0	0	0	0	0	0	0	1	0	0	0
AC005229.7	0	0	0	0	0	0	0	0	0	0	0	0	0	0	0	0	0	0	0	0	0	0	0	0	0	0	0	0	0	0	0	0	2	0	0	0	3	0	0	1	0
AC005237.2	0	0	0	0	0	0	0	0	0	0	0	0	0	0	0	0	0	0	0	0	0	0	0	0	0	0	0	0	0	1	0	0	0	0	0	0	0	0	0	0	0
AC005251.3	0	0	0	0	0	0	0	0	3,038	2,449	0	0	2,019	0	0	0	0	0	0	0	0	0	0	0	1,027	1,009	0	0	0	0	1,008	1,005	0	0	1,007	0	0	0	0	0	0
AC005255.3	0	0	0	0	0	0	0	0	0	0	0	0	0	0	7,072	0	0	0	0	0	0	0	0	0	0	0	0	0	0	0	0	0	0	0	0	0	0	0	0	0	0
AC005262.4	0	0	0	0	0	0	0	0	0	0	0	0	0	0	0	0	0	0	0	0	0	0	1	0	0	0	0	0	0	0	1	0	0	1	0	0	0	0	0	0	1
AC005281.1	0	0	2,53	3	0	6,012	0	4,237	0,824	6,871	6,822	2,989	1	3,986	9,198	11,202	1,003	0	4,848	5,492	11,01	0	3,684	0	2	6,685	4,127	2	16,358	3,982	4,112	17,999	11,281	1	7,909	11,927	4,149	1,058	1,953	16,092	2,006
AC005300.5	0	0	0	0	0	0	0	0	0	0	0	0	0	0	0	0	0	0	0	0	0	0	0	0	0	0	0	0	0	0	0	0	0	1	0	0	0	0	0	0	0
AC005307.3	0	0	0	0	0	0	0	0	0	0	0	1	0	0	0	0	1	0	0	0	0	0	0	5	0	0	0	0	0	3	0	2	0	0	0	0	0	0	0	0	0
AC005336.4	12	0	3,171	15	7,157	7	0	18,522	6	9,272	10,217	0	23	10	5	9	1	0	0	8,092	0	1	0	0	0	6,399	3	0	0	3	5	3	0	34	10	0	0	9,001	3,107	123,633	16,001
AC005336.5	0	0	0	0	0	0	0	0	1	0	0	0	0	0	0	1	0	0	0	0	0	0	0	0	0	0	0	0	0	0	0	0	0	0	0	0	0	0	0	0	0
AC005351.1	0	0	1	0	1	5	0	8	2	3	1	2	6	0	3	2	0	0	1	2	2	0	0	0	0	4	2	0	1	0	0	0	0	2	4,98	0	0	2	1	0	4
AC005357.1	0	0	0	0	0	0	0	0	0	0	0	0	0	0	0	0	0	0	0	0	1	0	0	0	0	0	0	0	0	1	0	0	0	0	0	0	0	0	0	0	0
AC005363.9	0	0	0	0	0	0	0	0	0	8,964	0	0	0	6,307	0	0	0	0	0	0	0	0	0	0	0	0	0	0	0	0	0	0	0	0	0	0	0	0	0	0	0
AC005480.1	0	0	0	0	0	0	0	0	0	0	0	0	0	0	0	0	0	0	0	0	0	0	0	0	0	0	0	0	0	0	0	0	0	0	0	0	0	0	0	0	0
AC005488.11	0	0	0	0	0	0	0	0	0	0	0	0,499	0	0	0	0	0	0	0	0	0	0	0	0	0	0	0	0	0	0	0	0	0	0	0	0	0	0	0	0	0
AC005517.3	0	0	0	0	0	0	0	0	1,003	0	0	0	0	1	0	0	0	0	0	1	0	0	0	0	0	0	0	0	0	0	0	3	0	0	0	0	0	0	0	1	0
AC005522.6	0	0	0	0	0	0	0	0	1	0	0	0	0	0	0	1	0	0	0	0	0	0	0	0	0	0	0	0	0	0	0	1	0	0	0	0	0	0	0	0	0
AC005534.6	0	0	0	0	0	0	0	0	0	0	0	0	0	0	0	0	0	0	0	0	0	0	0	0	0	0	0	0	0	0	1	0	0	1	0	0	0	0	0	0	0
AC005539.2	0	0	0	0	0	0	0	0	0	0	0	0	0	0	1	0	1	0	0	0	2	0	0	0	0	0	0	1	0	0	0	0	0	0	0	0	0	0	0	1	0
AC005559.3	0	0	0	0	0	0	0	0	0	0	0	0	0	0	0	0	0	0	0	0	0	0	0	0	0	0	0	0	0	0	0	0	0	0	0	0	0	0	0	0	0
AC005588.2	0	0	0	0	0	0	0	0	0	0	0	0	0	0	0	0	1	0	0	1	0	0	0	0	0	0	0	0	2	2	0	0	0	0	0	0	0	0	0	0	0
AC005609.2	0	0	0	0	0	0	0	0	0	0	0	0	0	0	0	0	0	0	0	0	0	0	0	0	0	0	0	0	0	0	0	0	0	0	0	0	0	0	0	0	0
AC005626.3	0	0	0	0	0	0	0	0	0	0	0	1	0	0	0	0	1	0	0	0	0	0	0	0	0	0	0	0	0	0	0	0	0	0	0	0	0	0	0	0	0
AC005682.6	0	0	0	0	0	1	0	0	0	0	0	0	0	0	1	1	0	0	1	0	0	0	0	0	0	0	0	0	0	0	1	0	0	0	0	0	0	0	0	1	0
AC005703.3	0	0	0	0	0	0	0	0	0	0	0	0	0	0	0	0	0	0	0	0	0	0	0	0	0	0	0	0	0	1	0	0	0	0	0	0	0	0	0	0	0
AC005722.4	0	0	0	0	0	0	0	0	0	0	0	0	0	0	0	0	0	0	0	0	0	0	0	0	1	0	0	0	0	0	0	0	0	0	0	0	0	0	0	0	0
AC005730.2	0	0	0	0	0	0	0	0	0	0	1	0	0	0	0	1	0	0	0	0	0	0	0	0	0	0	0	0	0	0	0	0	0	0	0	0	0	0	0	0	0
AC005740.3	0	0	0	0	0	0	0	0	0	0	0	0	0	0	0	0	1	0	0	0	1	0	0	0	0	0	0	0	0	0	0	0	0	0	0	0	0	0	0	0	0
AC005740.4	0	0	0	0	0	0	0	0	0	0	0	0	0	0	0	0	0	0	0	0	1	0	0	0	0	0	0	0	0	0	0	0	0	0	0	0	0	0	0	0	0
AC005741.2	0	0	0	0	0	0	0	0	0	0	0	0	0	0	0	0	1	0	0	0	2	0	0	0	0	0	0	0	0	0	1	4	0	0	0	0	0	1	0	0	0
AC005752.10	3,002	0	0	0	0	1	4,517	0	0	2	1	2	1	2	4	4	4	0	2	3	0	0	0	0	0	0	0	0	0	1	0	4	4	4	1,464	1	0	0	0	4	1,467
AC005758.1	0	0	0	0	0	0	0	0	0	0	0	0	0	0	0	0	0	0	0	0	1	0	0	2	0	1	0	0	0	0	1	0	0	0	0	0	0	0	0	0	0
AC005776.1	0	1	2	0	0	0	0	0	0	0	1	0	0	0	3	2	2	0	0	0	0	0	0	0	0	0	0	0	1	0	0	0	1	0	1	2	0	1	2	3	0
AC005777.3	0	0	0	0	0	0	0	0	0	0	0	0	0	0	0	0	0	0	0	0	0	0	0	0	0	0	0	0	0	0	0	0	0	0	0	0	0	0	0	0	0
AC005779.2	6	0	0	0	0	0	0	0	2	0	0	0	0	0	0	1	0	0	0	0	0	0	0	0	0	1	0	0	0	0	0	0	0	1,028	1,139	0	0	3	0	8,853	1
AC005786.3	0	0	0	0	0	0	0	0	0	0	0	0	0	0	0	0	0	0	0	0	0	0	0	0	0	0	0	0	0	0	1	0	1	0	0	0	0	1	0	0	0
AC005794.1	0	0	0	0	0	0	0	0	0	0	0	0	0	0	0	0	0	0	0	0	0	0	0	0	0	0	0	0	0	0	0	0	0	0	0	0	0	0	0	0	0
AC005795.1	0	0	0	0	0	1,026	0	0	1,039	1,58	0	1,024	0	0	0	0	1,035	1,075	0	0	0	0	0	0	0	0	0	0	0	0	0	0	0	0	0	0	0	0	0	1,321	1,025
AC005822.1	12,866	0	3,256	7,333	1,062	0	0	0	1,066	1,061	2,953	0	0	0	0	6,419	0	0	1,048	6,355	0	0	0	2	0	1,804	0	0	0	0	1,051	0	0	2,788	0	1,042	1,047	1,041	2,135	5,952	0
AC005838.2	0	0	0	0	0	0	0	0	0	0	0	0	0	0	0	0	0	0	0	0	0	0	0	0	0	0	0	0	0	0	0	0	0	0	0	0	0	0	0	0	0
AC005943.2	12,266	0	30,15	11,702	66,762	63,949	99,681	58,537	31,976	58,557	52,446	71,988	39,899	58,83	56,875	48,261	10,246	0	63,074	37,917	63,186	0	0	0	25,475	40,05	43,785	0	122,357	0	32,831	38,357	94,283	246,775	69,564	97,802	77,314	44,115	49,736	187,937	51,508
AC006011.4	0	0	0	0	13	0	0	0	0	0	0	7,143	0	0	0	0	0	0	0	0	0	0	0	0	0	8,391	0	0	0	0	0	0	0	12,212	0	0	12,269	0	0	0	6,333
AC006014.7	0	0	0	0	6,446	0	0	1,324	0	5,029	0	8,954	0	4,451	8,953	3,087	0	0	1,56	1,958	0	0	1	0	0	0	5,92	0	4,821	0	0	5,723	0	11,422	0	8,166	3,861	0	0	8,375	1,405
AC006014.8	0	0	0	0	0	0	0	0	0	0	0	0,499	0	0	0	0	0	0	1	0	1	0	0	0	0	0	0	0	0	1	0	0	0	0	0	0	0	0	0	0	0
AC006022.4	0	0	0	0	0	0	0	0	0	0	0	0	0	0	0	0	0	0	0	0	0	0	0	1	0	0	0	0	0	0	0	0	0	0	0	0	0	0	0	0	0
AC006026.12	0	0	0	0	0	0	0	0	1	0	0	0	0	0	0	0	0	0	0	0	0	0	0	0	0	0	0	0	0	0	0	0	0	0	0	0	0	0	0	0	0
AC006026.9	0	0	0	0	0	0	0	0	0	0	0	2	0	0	0	0	3,001	0	0	0	1,136	0	0	0	0	0	0	0	0	0	1	0	0	0	0	1	0	1,767	0	0	0
AC006028.11	0	0	0	0	0	0	0	0	0	0	0	1	0	0	0	0	0	0	0	0	0	0	0	0	0	0	0	0	0	0	0	0	0	0	0	0	0	0	1	0	0
AC006033.22	0	0	0	0	0	0	0	0	0	1	1	0	0	0	0	1	0	0	0	0	0	0	0	0	0	0	0	0	0	0	0	0	0	0	0	0	0	0	0	1	0
AC006042.8	2	4	24	4	11	27	61	0	5	30	12	6	19	11	8	69	0	0	26	11	1	1	0	0	3	9	2	5	12	0	10	3	11	47	13	9	5	21	15	11	11
AC006070.12	0	0	0	0	0	0	0	0	0	0	0	0	0	0	0	0	0	0	0	0	0	0	0	0	0	0	0	0	0	0	0	0	0	0	0	0	0	0	0	0	0
AC006077.4	0	0	0	0	0	0	0	0	0	0	1	0	0	0	0	0	0	0	0	0	0	0	0	0	0	0	0	0	0	0	0	0	0	0	0	0	0	0	0	0	0
AC006115.6	0	0	0	0	0	0	0	0	0	0	0	1	0	0	0	0	1	0	0	0	0	0	0	0	0	0	0	0	0	0	0	0	0	0	0	0	0	0	0	0	0
AC006116.13	0	0	0	0	0	0	1	0	1	0	0	1	0	0	0	0	0	0	0	0	1	0	0	0	0	0	1	0	1	0	0	5	0	1	0	0	0	0	0	0	0
AC006116.14	0	0	0	0	0	0	0	0	0	0	0	0	0	0	0	0	0	0	1	0	0	0	0	0	0	0	0	0	0	0	0	0	0	0	0	0	0	0	0	0	0
AC006116.20	0	0	0	0	0	0	0	2	0	0	0	0	0	0	0	0	4	0	0	0	2	0	1	0	0	0	0	2	0	2	1	0	0	0	0	0	0	0	0	0	1
AC006116.22	0	0	0	0	0	0	0	0	1	1,004	0	1	0	0	0	3,079	2	0	1	2	1	0	0	0	0	1,002	0	0	0	1	0	5	0	1	0	0	0	1,003	0	0	0
AC006126.3	0	0	0	0	0	2	0	0	0	1	0	0	0	0	0	0	0	0	1	1	0	0	0	0	0	0	0	0	1	0	4	0	2	0	1	0	0	0	1	5,303	0
AC006130.4	0	0	0	0	0	0	0	0	0	0	0	1	0	0	0	0	0	0	0	0	0	0	0	0	0	0	0	0	0	0	0	0	0	0	0	0	0	0	0	0	0
AC006133.3	0	0	0	0	0	0	0	0	0	0	0	0	0	0	0	0	2	0	0	0	0	0	0	0	0	0	0	0	0	0	0	0	0	0	0	0	0	0	0	0	0
AC006133.7	0	0	0	0	0	0	0	0	0	0	0	0	0	0	0	0	1	0	0	0	0	0	3	0	0	0	0	0	0	0	0	0	0	0	0	0	0	0	0	0	0
AC006153.3	0	0	0	0	0	0	0	0	0	0	0	0	1	0	0	0	0	0	0	0	0	0	0	0	0	0	0	0	1	0	0	0	0	0	0	0	0	0	0	0	2
AC006160.8	0	0	0	0	0	0	0	0	0	0	0	0	0	0	0	0	0	0	0	0	0	0	0	0	0	0	0	0	0	0	0	0	0	0	0	0	0	0	0	0	0
AC006195.2	0	0	2	0	0	0	5	1	1	0	2	2	1	0	1	1	1	0	2	0	0	0	0	0	0	1	1	1	0	0	1	0	0	0	1	0	2	2	2	4	2
AC006262.11	0	0	0	0	0	0	0	0	0	0	0	0	0	0	0	0	0	0	0	0	2	0	0	0	0	0	0	0	1	0	0	0	0	0	0	0	0	0	0	0	0
AC006326.3	0	0	0	0	0	2	0	0	0	0	1	1	0	0	0	1	2	0	0	0	1	0	3	0	0	0	0	0	0	3	1	2	1	1	0	1	0	0	0	0	0
AC006328.9	0	0	0	0	0	0	0	0	0	0	0	0	0	0	0	0	0	0	0	0	0	0	0	0	0	0	0	0	0	0	0	0	0	0	0	0	0	0	0	0	0
AC006335.10	0	0	0	0	0	0	0	0	0	0	0	0	0	0	0	1	0	0	0	0	0	0	0	0	0	0	0	0	0	0	0	0	0	0	0	0	0	0	0	0	0
AC006335.6	0	0	0	0	0	0	0	0	0	0	0	0	0	0	0	1	0	0	0	0	0	0	0	0	0	0	0	0	0	0	1	0	0	0	0	0	0	0	2	0	0
AC006355.3	0	0	0	0	0	0	0	0	0	0	0	1	0	0	0	1	2	0	0	0	1	0	0	0	0	0	0	0	0	1	1	3	0	0	0	1	0	0	0	0	1
AC006366.3	0	0	0	0	0	0	0	0	0	0	0	1	0	0	0	0	0	0	0	0	0	0	0	0	0	0	0	0	0	0	0	0	0	0	0	0	0	0	0	0	0
AC006390.4	0	0	0	0	0	0	0	0	0	0	0	0	0	0	0	0	0	0	0	0	0	0	0	0	0	0	0	0	0	0	0	0	0	0	0	0	0	0	0	0	0
AC006427.2	0	0	0	0	0	2	0	0	1	0	1	1	0	1	0	0	0	0	0	0	0	0	0	0	0	0	0	0	0	0	0	0	1	0	0	1	0	0	0	1	0
AC006445.6	0	0	0	0	0	0	0	0	0	1	0	0	0	0	0	0	0	0	1	0	0	0	0	0	0	0	0	0	1	0	1	1	0	0	0	1	0	0	0	0	0
AC006445.7	0	0	0	0	0	0	0	1	0	1	1	0	0	0	0	1	0	0	0	0	0	0	0	0	0	0	0	0	0	0	0	0	0	0	0	0	0	2,001	0	1	0
AC006449.1	0	0	0	0	0	0	0	0	1	0	0	0	0	0	0	0	0	0	0	0	0	0	0	0	0	0	0	0	0	0	0	0	0	0	0	0	0	0	0	0	0
AC006461.2	0	0	0	0	0	0	0	0	0	0	0	0	0	0	0	0	0	1	0	0	0	0	0	0	0	0	0	0	0	0	0	0	0	0	0	0	0	0	0	0	0
AC006466.5	0	0	0	0	0	0	0	0	0	0	1	0	0	0	0	0	0	0	0	0	0	0	0	0	0	0	0	0	0	0	0	0	0	0	0	0	0	1	0	0	0
AC006483.5	0	0	0	0	0	0	0	0	0	1,001	0	0	0	1	0	0	0	0	0	0	0	0	0	0	0	0	0	0	0	0	0	0	0	0	0	0	0	0	0	0	0
AC006486.9	12,409	0	0	0	0	37,837	0	0	0	10,807	15,888	41,041	4,458	21,474	0	8,776	0	0	0	13,249	0	0	0	0	0	17,297	0	1,605	0	0	0	0	16,063	18,82	0	3,193	0	0	10,904	13,686	23,675
AC006499.1	0	0	0	0	0	0	0	0	0	0	0	0	0	0	0	0	0	0	0	0	0	0	0	0	0	0	0	0	0	0	0	0	0	0	0	0	0	0	0	0	0
AC006499.2	0	0	0	0	0	0	0	0	0	0	0	0	0	0	0	0	0	0	0	0	0	0	0	0	0	0	0	0	0	0	0	0	0	0	0	0	0	0	0	0	0
AC006499.3	0	0	0	0	0	0	0	0	0	0	0	0	0	0	0	0	0	0	0	0	1	0	0	0	0	0	0	0	0	1	0	0	0	0	0	0	0	1	0	0	0
AC006499.4	0	0	0	0	0	0	0	0	0	0	0	0	0	0	0	0	1	0	0	0	0	0	0	0	0	0	0	0	0	0	0	0	0	0	0	0	0	0	0	0	0
AC006499.5	0	0	0	0	0	0	0	0	0	0	0	0	0	0	0	0	0	0	0	0	0	0	0	3	0	0	0	0	0	0	0	0	0	0	0	0	0	0	0	0	0
AC006499.6	0	0	0	0	0	0	0	0	0	0	1	0	0	0	0	0	3	0	0	0	0	0	0	0	0	0	0	1	0	1	0	0	0	0	0	0	1	0	0	0	0
AC006499.7	0	0	0	0	0	0	0	0	0	0	0	0	0	0	0	0	0	0	0	0	0	0	0	0	0	0	0	0	0	0	0	0	0	0	0	0	0	0	0	0	0
AC006499.9	0	0	0	0	0	0	0	0	0	0	0	0	0	0	0	0	0	0	0	0	0	0	0	0	0	0	0	0	0	0	0	0	0	0	0	0	0	0	0	0	0
AC006509.4	0	0	2	0	0	0	0	0	0	0	0	0	0	0	0	0	0	0	0	0	0	0	0	0	0	0	0	0	0	0	0	0	0	0	0	0	0	0	0	0	0
AC006509.7	0	1,091	2,518	3	13,451	3,144	5,007	1	1	8,463	18,301	14,145	7,878	11,481	29,333	22,553	9,963	2	20,733	4,131	33,367	0	4,481	2,467	0	22,045	18,554	4	17,229	15,865	2,043	29,095	4,253	10,95	5,011	17,012	5,231	8,632	9,434	27,706	4,242
AC006538.4	0	0	0	15,324	2,024	4,813	8,695	8,828	2,884	0	4,754	0	0	0	0	4,5	2,594	0	4,597	3,339	0	0	0	0	1,909	1,46	0	0	0	0	1,007	0	5,105	21,716	0	2,745	0	8,325	3,011	11,407	9,551
AC006539.2	1	0	0	0	0	0	0	0	1	1	0	1	0,864	1	0	0	0	0	0	0	1	0	0	0	0	0	0	0	0	0	0	0	0	0	1	0	0	1	0	0	1
AC006539.3	0	0	0	0	0	0	0	0	0	0	0	0	0	0	0	0	1	0	0	0	0	0	0	0	0	0	0	0	0	0	0	1	0	0	0	0	0	0	0	0	0
AC006539.6	0	0	0	0	0	0	0	0	0	0	0	0	0	0	0	0	0	0	0	0	0	0	0	0	0	0	0	0	0	0	0	0	0	0	0	0	0	0	0	0	0
AC006548.19	0	0	5,232	0	0	0,949	0	0	0,985	0,989	0,828	2,018	0	0	0	0	0	0	3,014	0	0	0	0	0	0	0,967	0	0	0	0	0	0,995	0	0	0	0	0	0,869	2,995	1	0,933
AC006548.26	0	0	0	0	0	0	0	0	0	0	0	0	0	0	0	0	0	0	0	0	0	0	0	0	0	0	0	0	0	0	0	0	0	0	0	0	0	0	0	0	0
AC006946.12	0	0	0	0	0	0	0	0	0	0	0	0	0	0	0	0	0	0	0	0	0	0	0	0	0	0	0	0	0	0	0	0	0	0	0	0	0	0	0	0	0
AC006960.5	0	0	0	0	0	0	0	0	0	0	0	0	0	1	0	1	0	0	1	0	0	0	0	0	0	0	0	0	0	0	0	0	0	0	2	0	0	0	0	0	0
AC006978.6	49	19	33	15	14	51	117	22	36	47	53	69	41	153	40	67	1	0	66	64	5	0	2	0	7	82	52	14	36	0	50,988	25	56	87	72	22	49	35	32	122	48
AC006989.2	0	0	0	0	0	0	0	0	0	0	0	0	0	0	0	0	0	0	0	0	0	0	0	0	0	0	0	0	0	0	0	0	0	0	0	0	0	0	0	0	0
AC006994.1	0	0	4	0	0	1	5	0	1	0	0	1	0	1	0	1	0	0	2	0	1	0	0	0	0	1	0	0	0	0	0	1	0	0	0	0	0	0	0	1	1
AC007000.10	7	7	3	0	0	10	5	0	1	5	0	1	1	5	2	2	0	0	0	2	1	1	0	0	1	5	1	0	3	0	1	1	0	2	6	1	1	1	0	6	1
AC007016.3	0	0	0	0	0	0	0	1	0	0	0	0	0	0	2	0	0	0	0	0	0	0	0	1	0	0	0	0	0	0	0	0	0	0	0	0	0	0	0	1	0
AC007040.11	1,073	0	10,596	5,232	3,637	6,885	3,348	8,475	3,232	7,931	16,617	3,645	4,319	11,066	36,736	24,744	12,223	2	19,568	10,926	26,139	0	5,662	1	2,068	9,464	22,08	2,3	50,321	8,002	3,257	39,729	5,6	4,47	11,075	29,275	2,308	3,338	13,076	29,598	4,311
AC007041.2	0	0	0	0	0	0	0	0	0	0	0	0	0	0	0,995	0	0	0	0	1,019	0	0	0	0	0	0	1,048	1	0	1	2,034	1	0	0	0	1,079	0	1,006	0	4,087	0
AC007064.22	0	0	0	0	0	0	0	0	0	0	0	0	0	0	0	0	0	0	0	0	2	0	0	2	0	0	0	0	0	0	0	0	0	0	0	1	0	0	0	1	0
AC007064.25	0	0	0	0	0	0	0	0	0	0	0	0	0	0	0	0	0	0	0	0	0	0	0	0	0	0	0	0	0	0	0	0	0	0	0	0	0	0	0	0	0
AC007064.29	0	0	0	0	0	0	0	0	0	0	0	2	0	0	0	0	0	0	0	0	0	0	0	0	0	0	0	0	0	0	0	0	0	0	0	0	0	0	0	0	0
AC007115.3	0	0	0	0	0	0	0	0	0	0	0	0	0	0	0	0	0	0	0	0	1	0	0	0	0	0	0	0	0	0	0	0	0	0	0	0	0	0	0	0	0
AC007136.1	0	0	0	0	0	0	0	0	0	0	0	0	0	0	0	1	0	0	0	0	0	0	0	0	0	0	0	0	0	0	0	0	0	0	0	1	0	0	1	0	0
AC007161.5	0	0	0	0	0	0	0	0	0	0	0	1	0	0	1	0	0	0	0	0	0	0	0	0	0	0	0	0	0	0	1	0	0	0	0	0	0	0	0	0	0
AC007192.4	78,665	21,749	0	32,011	0	0	0	0	0	19,659	62,282	45,548	32,903	23,625	0	0	0	0	10,889	0	88,405	0	0	0	51,147	0	44,296	26,025	0	5,46	71,424	0	0	26,659	9,331	55,285	0	0	0	11,772	24,305
AC007204.2	0	0	0	0	0	0	0	0	0	0	0	0	0	0	0	1	1	0	0	0	0	0	0	0	0	0	0	0	1	1	0	0	0	1	0	0	0	1	0	0	0
AC007204.3	0	0	0	0	0	0	0	0	0	0	0	0	0	0	0	0	0	0	0	0	0	0	0	0	0	0	0	0	0	0	0	0	0	0	0	0	0	0	0	0	0
AC007229.3	0	0	0	0	0	0	0	0	0	0	2,002	1,09	0	1,007	1,034	1,066	0	0	0	2,19	0	0	0	0	0	0	0	0	0	0	0	0	1,221	1,055	0	0	0	0	0	1,001	0
AC007237.2	0	0	0	0	0	0	0	0	0	0	0	1	0	0	0	0	0	0	0	0	1	0	0	0	0	0	0	0	0	0	0	2	0	0	0	0	0	0	0	0	0
AC007238.1	0	0	0	0	0	0	0	0	1,11	0	0	0	0	0	0	0	0	0	0	0	1,268	1	0	0	0	0	0	0	0	1	0	1,302	0	0	1,108	1,29	0	1,125	0	0	0
AC007253.1	0	0	0	0	0	0	1	0	0	0	1	0	0	0	0	1	0	0	0	0	1	0	0	0	0	0	0	0	1	2	0	0	0	0	1	0	0	0	0	0	0
AC007256.5	13,184	9,001	16	17	4	13,174	20,084	21,344	8,186	19,104	11,255	16,009	8,081	13,117	12,202	18	2	0	26,221	15,094	2	0	3	0	3,385	34,456	11,038	1,026	8,365	1	7	2	12,155	22,185	7,05	4,141	3,016	12	10	46,63	18,314
AC007272.3	0	0	3	0	0	2	5	0	1	2	2	0	0	2	3	6	0	0	1	1	0	0	0	0	1	2	0	0	0	0	0	2	0	0	0	1	2	0	1	6	0
AC007274.2	0	0	0	0	0	0	0	0	0	0	0	0	0	0	0	0	0	0	0	0	0	0	0	0	0	0	0	0	0	0	0	0	0	0	0	0	0	0	0	0	0
AC007274.5	0	0	0	0	0	0	0	0	0	0	0	0	0	0	0	0	0	0	0	0	0	0	0	0	0	0	0	0	0	0	0	0	0	0	0	0	0	0	0	1	0
AC007279.2	1	0	0	0	0	0	0	0	0	1	0	0	0	0	0	0	0	0	0	0	0	0	0	0	0	0	0	0	0	0	0	0	0	1	0	0	2	0	0	0	0
AC007283.4	0	0	0	0	0	0	0	0	0	0	0	0	0	0	1	0	0	0	0	0	0	0	0	0	0	0	0	0	0	0	0	0	0	0	0	0	0	0	0	0	0
AC007312.3	0	0	0	0	0	0	0	0	0	0	0	0	0	0	0	0	0	0	0	0	0	0	0	0	0	0	0	0	0	0	0	0	0	0	0	0	0	0	0	0	0
AC007318.5	0	0	0	0	0	0	0	0	0	0	0	0	0	0	0	0	0	0	0	0	0	0	0	0	0	0	0	0	0	0	0	0	0	0	0	0	0	0	0	0	0
AC007322.1	0	0	0	0	0	0	0	0	0	0	0	1	0	0	0	0	0	0	0	0	0	0	0	0	0	0	0	0	0	0	1	0	0	0	0	0	0	0	1	0	0
AC007322.3	0	0	0	0	0	0	0	0	0	0	0	0	0	0	0	0	0	0	0	0	0	0	0	0	0	0	0	0	0	0	0	0	0	0	0	0	0	0	0	0	0
AC007322.5	0	0	0	0	0	0	0	0	0	0	0	0	0	0	0	0	0	0	0	0	0	0	0	0	0	0	0	0	0	0	0	0	0	0	0	0	0	0	0	0	0
AC007322.7	0	0	0	0	0	0	0	0	0	0	0	0	0	0	0	0	0	0	0	0	0	0	0	0	0	0	0	0	0	0	0	0	0	0	0	0	0	0	0	0	0
AC007325.1	0	0	7,719	4,053	3	7,001	6,068	0	3,726	2,605	8,224	1,658	1,127	3,349	6,772	11,405	0	0	3,688	2,79	11,103	0	1,001	0	2,112	3,59	6,53	2,958	7,036	4,577	0	4,939	0	1,878	9,861	6,884	0	0	5,944	9,658	1,269
AC007325.2	216,703	0	110,042	51,661	0	0	9,439	146,934	3,332	59,855	5	43,421	2,587	11,181	42,755	2590,091	0	11,922	11,671	173,452	30,983	0	0	0	34,9	13,231	136,451	5,868	13,342	0	23,749	6,505	39,283	160,716	16,39	13,691	92,515	7,431	1	45,192	28,88
AC007325.3	0	0	0	0	0	0	0	0	0	0	0	0	0	5,46	0	3,178	0	0	1,85	0	0	0	1	1,996	0	0	0	0	6,596	0	0	0	6,891	0	0	0	6,325	0	0	0	0
AC007325.4	0	0	2,525	0	1,296	0	8,019	26,346	1,819	2,051	0	1,214	0	4,625	14,599	1,151	0	0	1,217	16,508	0	0	0	0	0	6,355	21,446	0	0	0	0	0	25,192	0	0	0	7,26	12,145	5,127	2,35	3,467
AC007326.12	0	0	0	0	0	0	0	0	0	0	0	0	0	0	0	0	0	0	0	0	0	0	0	0	0	0	0	0	0	0	0	0	0	0	0	0	0	0	0	0	0
AC007326.9	0	0	0	0	0	0	0	0	0	0	0	0	0	0	0	0	0	0	0	0	0	0	0	0	0	0	0	0	0	0	0	0	0	0	0	0	0	0	0	1	0
AC007327.6	0	0	0	0	0	0	0	0	0	0	0	0	0	0	0	0	0	0	0	0	0	0	0	0	0	0	0	0	0	0	0	0	0	0	0	0	0	0	0	0	0
AC007347.1	0	1	0	0	0	9,658	0,991	1	1	5,016	6,161	5,142	2,012	5	28,079	16,284	3,88	0	7,17	1,339	13,334	0	1	0	0	1,001	10,052	6	9,597	2,155	0	22,944	2,009	4,004	2,999	19,682	2	0	7,673	5,481	3
AC007365.4	0	0	0	0	0	0	0	0	0	0	1	0	0	0	0	0	0	0	0	0	0	0	0	0	0	1	0	0	0	0	0	1	0	0	0	0	0	1	0	1	0
AC007383.6	0	0	0	0	0	0	0	0	0	0	0	0	0	0	0	0	0	0	0	0	0	0	0	0	0	0	0	0	1	0	0	0	0	0	0	0	0	0	0	0	0
AC007386.3	8	4	0	0	0	1	2	1	3	0	2	1	0	2	0	4	0	0	1	2	0	0	0	0	0	2	1	1	0	1	0	0	1	1	0	0	0	4	0	3	2
AC007387.2	0	0	0	0	0	0	0	0	0	0	0	0	0	0	0	0	0	0	0	0	0	0	0	0	0	0	0	0	0	0	0	0	0	0	0	0	0	0	0	0	0
AC007389.1	0	0	0	0	0	0	0	0	0	0	0	0	0	0	0	0	0	0	0	0	1	0	0	0	0	0	1	0	0	2	0	0	0	0	0	0	0	0	0	0	0
AC007389.2	0	0	0	0	0	0	0	0	0	0	0	0	0	0	0	0	0	0	0	0	0	0	0	0	0	0	0	0	0	0	0	0	0	1	0	0	0	2	0	0	0
AC007390.4	0	0	0	0	0	0	0	0	1	0	0	0	0	0	1	0	1	0	0	0	0	0	0	0	0	0	0	0	0	0	1	0	0	0	0	0	0	0	0	1	0
AC007394.3	0	0	0	0	0	0	2	0	0	0	0	0	0	0	2	0	0	0	0	1	2	0	0	0	0	1	0	0	0	0	1	0	0	0	1	0	0	0	1	0	0
AC007395.4	0	0	0	0	0	0	0	0	1	0	0	0	0	0	0	0	0	0	0	0	1	0	0	0	0	1	0	0	0	2	0	0	0	0	0	0	0	0	0	0	0
AC007551.2	0	0	0	0	0	0	0	0	0	0	0	1	0	0	1	0	0	0	0	0	0	0	0	0	0	0	0	0	0	0	0	0	0	0	0	0	0	0	0	0	0
AC007559.1	0	0	0	0	0	0	0	0	1	0	0	0	0	0	0	0	0	0	0	0	0	0	3	0	0	0	0	0	0	0	0	0	0	0	0	0	0	0	0	0	0
AC007560.1	0	0	0	0	0	0	0	0	0	0	0	0	0	0	0	0	0	0	0	0	0	0	0	0	0	0	0	0	0	0	0	0	0	0	0	0	0	0	0	0	0
AC007562.1	0	0	0	0	0	0	0	0	0	0	1,075	1	0	0	0	0	0	0	0	0	0	0	0	0	0	0	0	0	0	0	0	0	0	0	0	0	1	0	0	0	0
AC007563.4	0	0	0	0	0	0	0	0	0	0	0	1	0	0	0	0	1	0	1	0	0	0	0	0	0	0	0	0	0	0	0	0	0	0	0	0	0	0	0	0	0
AC007568.1	0	0	0	0	0	0	0	0	0	0	0	2	0	0	0	0	0	0	0	0	2	0	0	1	0	0	0	0	1	0	0	2	0	0	0	0	0	0	0	0	0
AC007677.2	0	0	0	0	0	0	0	0	0	0	0	0	0	0	0	0	0	0	0	0	0	0	0	0	0	0	0	0	0	0	0	0	0	0	0	0	0	0	0	0	0
AC007679.1	0	0	1	0	0	0	0	0	0	0	0	0	0	0	0	1	0	0	0	0	1	0	0	0	1	0	0	0	0	0	1	1	0	0	0	0	0	0	0	0	0
AC007679.4	0	0	0	0	0	0	0	0	0	0	0	0	0	0	0	1	0	0	0	0	0	0	0	0	0	0	0	0	0	0	0	0	0	0	0	0	0	0	0	0	0
AC007742.3	0	0	0	0	0	0	0	0	0	0	0	0	0	0	0	0	0	0	0	0	0	0	0	0	0	0	0	0	0	0	0	0	0	0	0	0	1	0	1	0	0
AC007790.4	0	0	0	0	0	0	0	0	0	0	1	1	0	0	0	0	0	0	0	0	0	0	0	0	0	0	0	0	0	0	0	0	0	1	0	0	0	0	0	0	0
AC007875.2	0	0	1	2	0	0	0	0	5	2	5	2	1	5	4	4	2	0	5	1	1	1	0	1	0	4	0	0	0	5	1	3	2	0	3	0	0	0	4	1	6
AC007881.4	0	1,505	0	0	0	0	0	0	0	0	0	0	0	0	0	0	0	0	0	0	0	0	0	0	5,504	0	0	0	0	0	0	0	0	0	0	0	0	0	0	0	0
AC007899.3	0	0	0	0	0	0	0	0	0	0	0	0	0	0	0	0	1	0	0	0	0	0	0	0	0	0	0	0	0	4	0	0	0	0	0	0	0	0	0	0	1
AC007908.1	0	0	0	0	0	0	0	0	0	0	0	0	0	0	0	0	0	0	0	0	0	0	0	0	0	0	0	0	0	0	0	0	0	0	0	1,978	0	1	0	0	0
AC007919.18	0	0	0	0	0	0	0	0	0	0	0	0	0	0	1	0	0	0	0	0	0	0	0	0	0	0	0	0	0	0	0	0	0	0	0	0	0	0	0	0	0
AC007919.19	0	0	0	0	0	0	0	0	0	0	0	0	0	0	1	0	0	0	0	0	1	0	0	0	0	0	0	1	0	0	0	6	0	0	0	0	0	0	0	0	0
AC007967.2	0	0	0	0	0	0	0	0	0	0	0	0	0	0	0	0	0	0	0	0	0	0	0	0	0	0	0	0	0	0	0	0	0	0	0	0	0	0	0	0	0
AC007967.3	0	0	0	0	0	0	0	0	0	0	0	0	0	0	0	0	0	0	0	0	0	0	0	0	0	0	0	0	0	0	0	0	0	0	0	0	0	0	0	1	0
AC007967.4	0	0	0	0	0	0	0	0	0	0	0	0	0	0	0	0	0	0	0	0	0	0	0	0	0	0	0	0	0	0	0	0	0	0	0	0	0	0	0	0	0
AC007969.4	0	0	0	0	0	0	0	0	0	0	0	0	0	0	0	0	0	0	0	0	0	0	0	0	0	1	0	0	0	0	1	0	0	0	0	0	0	0	0	0	0
AC007969.5	0	0	0	0	0	0	0	0	0	0	0	0	0	0	0	1,081	0	0	0	0	0	0	0	0	0	0	0	0	0	0	2,196	0	0	2,808	2,235	0	1,092	0	0	0	0
AC008065.1	0	0	0	0	2	0	0	0	1,008	0	1,004	0	1,003	1,001	2,006	2	0	0	1	2,003	0	0	0	0	1,007	1	1	0	1	0	0	0	1	2	1	1	2,002	0	0	5,023	1,001
AC008069.2	0	0	0	0	0	0	0	0	0	0	0	1	0	0	0	1	0	0	0	0	0	0	0	0	0	0	0	0	0	1	0	0	0	0	0	0	0	0	0	0	0
AC008072.1	0	2	7,124	10,358	14	12,362	43,848	14,614	4,958	11	16,149	21,768	7,999	24,978	36,43	24,001	11,23	0	25,847	9,793	21,316	0	8,177	6,005	1	21,001	30,041	5,003	28,381	20,575	7,001	33,006	21,995	13,165	12	24,377	21,833	7	16,579	39,895	21,004
AC008074.5	0	0	0	0	0	0	0	0	0	0	0	0	0	0	0	1	1	1	0	0	0	0	0	1	0	0	0	0	0	0	1	0	0	1	0	0	0	0	0	0	1
AC008132.13	0	0	10,693	6,01	4,006	5,068	5,965	0	4	7,069	22,056	15,971	3,203	9,733	18,429	15,473	20,41	0	13,292	4,863	44,864	0	17,567	6,008	1,08	9,171	19,542	9,53	14,518	24,009	8,216	50,038	5,062	4,558	3,945	18,345	8,582	7,655	13,435	19,898	4,979
AC008132.14	0	0	0	0	0	0	0	0	0	0	0	0	0	0	0	0	0	0	1	0	0	0	0	0	0	0	0	0	0	0	0	0	0	0	0	0	0	0	0	0	0
AC008155.1	0	0	0	0	0	0	0	0	0	0	0	0	0	0	1,001	0	3,038	0	0	0	3,444	0	0	0	0	0	0	0	1	0	0	0	0	1	0	3	1	0	2	0	0
AC008155.2	0	0	0	0	0	0	0	0	0	0	0	0	0	0	0	7	0	0	0	0	0	0	0	0	0	0	0	0	0	0	0	0	0	0	0	0	0	0	0	1	0
AC008171.1	0	0	0	0	0	0	0	0	0	0	0	0	0	0	0	0	0	0	0	0	0	0	0	0	0	0	0	0	0	0	0	0	0	0	0	0	0	0	0	0	0
AC008173.1	0	0	0	0	0	0	0	0	0	0	0	0	0	0	0	1	0	0	0	0	0	0	0	0	0	0	0	0	0	0	0	1	0	0	0	0	0	0	0	0	0
AC008264.4	0	0	0	0	0	0	0	0	0	0	1	2	0	0	1	0	0	0	0	0	1	0	0	0	0	0	1	0	0	0	0	0	0	0	0	0	0	0	0	1	0
AC008265.2	0	0	0	0	0	0	0	0	0	0	0	0	0	0	0	0	2	0	0	1	0	0	0	0	0	0	0	0	1	0	0	0	0	0	0	0	11	0	0	0	0
AC008280.1	0	0	0	0	0	0	0	0	0	0	0	0	0	0	0	0	1	0	0	0	0	0	0	0	0	1	0	0	0	0	0	0	0	0	0	0	0	0	0	0	0
AC008280.3	0	0	0	0	0	0	0	0	0	0	0	0	0	0	0	0	0	0	0	0	0	0	0	0	0	0	0	0	0	0	0	1	0	0	0	0	0	0	0	0	0
AC008427.2	0	0	0	0	0	0	0	0	0	0	1	0	0	0	0	0	0	0	0	0	0	0	0	0	0	1	2,014	0	0	0	1	0	0	0	0	0	0	1	0	0	2
AC008440.10	0	0	5	2	0	0	0	0	0	1	0	3	0	4	0	0	1	0	1	0	0	0	3	0	0	0	1	1	4	0	0	3,03	10	1	1	1,022	8,503	1,025	0	0	0
AC008565.1	48,967	4	17,733	9	2	28,072	32,586	18,993	18,221	19,083	33,204	11,015	13,004	12,162	108,29	18,024	11,653	4	12,029	16,445	60,29	0	13,026	27	5	38,867	56,187	24,002	77,776	71,083	5,896	97,071	10,991	15	22,914	20,208	14,865	7,024	6,549	30,081	14,936
AC008592.3	0	0	4	0	0	0	0	0	1,058	2,045	0	0	0	0	0	0,754	0	0	1,025	0	0	0	0	0	0	2,155	0	0	0	2	0	1	0	0	2,051	1	1,01	1,018	2,129	0	2,134
AC008694.2	0	0	0	0	0	0	0	0	0	0	0	0	0	0	0	0	0	0	0	0	0	0	0	0	0	1,009	0	0	0	0	0	0	0	1,155	0	0	0	0	0	0	0
AC008694.3	0	0	0	0	0	0	0	0	0	0	0	1	0	0	1	0	1	0	0	0	0	0	0	0	0	0	0	0	1	0	0	0	0	0	0	1	0	0	0	0	0
AC008746.10	0	0	0	3	0	0	0	0	0	0	0	1	0	0	0	0	0	0	0	0	1	0	0	0	0	0	0	0	0	0	1	2	0	1	0	0	0	0	0	0	0
AC008746.5	0	0	0	0	0	0	0	0	0	0	0	0	0	0	0	0	0	0	0	0	0	0	0	0	0	0	0	0	0	1	0	0	0	0	0	0	0	0	0	0	0
AC008746.9	0	0	0	0	0	0	0	0	0	0	0	0	0	0	0	0	0	0	0	0	0	0	0	0	0	0	0	0	0	0	0	0	0	0	0	0	0	0	0	0	0
AC008753.3	0	0	0	0	0	0	0	0	0	0	0	0	0	0	0	0	0	0	0	0	0	0	2	0	0	0	0	0	0	0	0	0	0	0	0	0	0	0	0	0	0
AC008834.2	0	0	0	0	0	0	0	0	0	0	0	0	0	0	0	0	0	0	0	0	0	0	0	0	0	0	0	0	0	0	0	0	0	0	0	0	0	0	0	0	0
AC008850.3	0	0	0	0	0	0	0	0	0	3	0	1	1	1	0	3	0	0	1	2	2	0	0	0	1	1	0	0	1	0	2	2	0	3	0	1	1	2	0	3	1
AC008984.5	0	0	0	0	0	0	0	0	0	0	0	0	0	0	0	0	0	0	0	0	0	0	0	0	0	0	0	0	0	0	0	0	0	0	0	0	0	0	0	0	0
AC008984.6	0	0	0	0	0	0	0	0	0	0	0	0	0	0	0	0	0	0	0	0	0	0	0	0	1	0	0	0	0	0	2	0	0	0	0	0	0	0	0	0	0
AC008984.7	0	0	0	0	0	0	0	0	0	0	3	3	0	0	0	0	0	0	0	0	0	0	0	0	0	0	0	0	0	0	1	0	0	0	0	0	0	0	0	0	0
AC009014.3	0	0	0	11	4	10	0	1	2	15	5	19	0	0	5	0	0	0	2	38	1	0	4	0	0	7	7	0	4	0	0	12	0	0	2	5	0	4	6	4	10
AC009091.1	0	0	0	0	0	0	0	0	0	0	0	0	0	0	1	0,5	0,5	0	0	0	1,002	0	0	0	0	0	0	0	0	4,002	0	0	0	0	0	0	0	0	0	0	0
AC009120.3	2	6	14	1	0	18	3	8	5	2	6	3	1	12	1	11	3	0	10	2	1	0	0	0	2	7	1	2	6	0	1	1	4	3	11	8	0	3	5	7	0
AC009120.8	0	0	0	0	0	0	0	0	0	0	0	0	0	0	0	0	0	0	0	0	0	0	0	0	0	0	0	0	0	0	0	0	0	0	0	0	0	0	0	0	1
AC009133.22	0	0	0	0	0	0	50,047	11,217	9,843	16,532	0	0	0	0	1,224	1,629	0	0	0	2,726	0	0	0	0	0	3,928	162,711	0	0	0	5,572	0	0	12,141	0	0	0	27,56	1,676	128,533	0
AC009133.23	43,056	6,901	13,577	0	17,651	0	0	25,938	14,853	22,439	22,506	10,387	6,239	0	84,874	20,808	10,733	0	29,332	25,121	31,255	0	5,105	2	0	8,923	21,894	6,36	56,429	0	14,406	88,455	16,767	53,189	19,957	38,654	43,764	21,153	28,443	0	7,924
AC009161.1	0	0	0	0	0	0	0	0	0	0	0	0	0	0	0	0	1	0	0	0	0	0	0	0	0	0	0	0	0	0	0	0	0	0	0	0	0	0	0	0	0
AC009237.10	0	0	0	0	0	0	0	0	0	0	0	0	0	0	0	0	1	0	0	0	1,861	0	2	0	0	0	0	0	0	0	0	0	0	0	0	0	0	0	0	0	0
AC009237.11	0	0	0	0	0	0	0	0	0	0	0	0	0	0	0	0	0	0	0	0	0	0	0	0	0	0	0	0	0	0	0	0	0	0	0	0	0	0	0	0	0
AC009237.13	0	0	0	0	0	0	0	0	0	0	0	0	0	0	0	0	0	0	0	0	0,731	0	0	0	0	0	0	0	0	0	0	0	0	0	0	0	0	0	0	0	0
AC009237.14	0	0	0	0	0	0	0	0	0	0	0	0	0	0	0	0	0	0	0	0	0	0	0	0	0	0	0	0	0	0	0	0	0	0	0	0	0	0	0	0	0
AC009237.16	0	0	0	0	0	0	0	0	0	0	0	0	0	0	0	0	0	0	0	0	0	0	0	0	0	0	0	0	0	0	0	0	0	0	0	0	0	0	0	0	0
AC009237.2	0	0	0	0	0	0	0	0	0	0	2	0	2	0	0	0	3	0	0	0	2,006	0	0	0	0	0	0	0	0	3	0	3,009	0	0	0	0	0	0	0	0	0
AC009237.4	0	0	0	0	0	0	0	0	0	0	0	0	0	0	0	0	0,5	0	0	0	0	0	0	0	0	0	0	0	0	0	0	0,5	0	0	0	0	0	0	0	0	0
AC009237.5	0	0	0	0	0	0	0	0	0	0	0	0	0	0	0	0	0	0	0	0	0	0	0	0	0	0	0	0	0	1	2	2,12	1	0	0	0	0	0	0	0	0
AC009237.6	0	0	0	0	0	0	0	0	0	0	0	0	0	0	0	0	0	0	0	0	1	0	0	0	0	0	0	0	0	0	0	0	0	0	0	0	0	0	0	0	0
AC009237.8	8	22	4	59,996	17	16	73	23	49	5	42	71	18	18,182	76	5	5	1	22	1	4	0	2	0	11	54,001	341	2	25	4	10	28,025	22,031	101,999	28	40	11,407	25	15,833	211,002	51
AC009238.6	0	0	0	0	0	0	0	0	0	0	0	0	0	0	0	0	0	0	0	0	0	0	0	0	0	0	0	0	0	0	0	0	0	0	0	0	0	0	0	0	0
AC009238.7	0	0	0	2	6	0	0	0	5	0	0	3	5	1	4	0	0	0	2	0	0	0	0	0	0	0	1	0	0	2	0	1	0	1	2	0	0	3	0	1	1
AC009238.8	0	0	0	0	0	0	0	0	0	0	0	0	0	0	0	0	0	0	0	0	1	0	0	0	0	0	0	0	0	1	0	1	0	0	0	0	0	0	0	0	0
AC009245.3	0	0	0	0	1,046	0	0	0	0	0	0	1,067	1,053	1,058	0	0	1,085	0	0	0	1,116	0	0	0	1,144	1,125	1,054	0	0	0	1,055	0	0	2,15	0	0	1,062	4,924	0	1,065	2,157
AC009263.2	0	0	0	0	0	0	0	0	0	0	0	0	0	0	0	0	0	0	0	0	0	0	0	0	0	0	0	0	0	0	0	1	0	0	0	0	0	0	0	0	0
AC009274.6	0	0	0	0	0	0	9	0	1	1	0	0	0	1	0	1	2	0	2	0	0	0	0	0	0	2	1	0	0	0	0	0	0	2	0	1	1	0	2	0	0
AC009286.1	0	0	5	0	0	0	22,999	0	0	0	0	0	0	2,993	0	7,311	0	0	6,034	0	0	0	0	0	0	0	0	0	3,059	0	1,015	0,5	0	82,214	0	0	0	1,5	0	0	3,4
AC009299.4	0	0	0	6	5	0	0	0	0	1	20	91	0	60	2	17	8	6	0	0	24	10	14	41	0	4	1	1	0	101	2	5	0	0	0	7	1	0	6	20	4
AC009299.5	0	0	0	0	0	0	0	0	0	0	0	0	0	0	0	0	0	3,189	0	0	0	0	0	0	0	0	0	0	0	0	0	0	0	0	0	0	0	0	0	0	0
AC009302.2	0	3,115	0	0	0	0	0	0	0	0	0	0	0	0	0	0	0	0	0	0	1,31	0	0	0	0	0	0	1,329	0	0	0	0	1,425	0	0	0	0	0	0	0	0
AC009303.3	0	6	0	0	0	0	0	0	1	1	1	2	1	1	0	1	0	0	3	1	0	0	0	0	0	3	3	0	0	0	2	2	3	7	1	2	2	1	0	2	2
AC009310.1	0	0	0	0	0	0	0	0	0	0	0	0	0	0	0	0	0	0	0	0	1	0	0	0	0	0	0	0	0	0	0	0	0	0	0	0	0	0	0	0	0
AC009313.2	0	0	0	0	0	1	0	0	0	0	0	2	1	0	1	0	1	0	0	0	2	0	0	0	0	1	1	0	1	2	0	1	0	0	0	0	0	0	0	0	1
AC009362.2	0	0	0	0	0	0	0	0	0	1,001	0	0	0	1	0	0	0	0	0	0	0	0	0	0	0	0	0	0	1	0	0	0	0	0	0	0	0	1	0	0	1
AC009413.2	0	0	0	0	0	0	0	0	2	1	0	1	0	1	0	0	0	0	0	0	2	0	0	0	0	0	0	0	0	0	1,002	0	0	1	0	0	0	1	1	0	0
AC009414.1	0	0	0	0	0	0	0	0	0	0	0	0	0	0	0	0	0	0	0	0	0	0	0	0	0	0	0	0	0	0	0	0	0	0	0	0	0	0	0	0	0
AC009474.1	0	0	0	0	0	0	0	0	0	0	0	1	0	0	0	1	0	0	0	0	3	0	0	0	0	0	0	0	0	0	0	1	0	0	0	0	0	0	0	0	0
AC009474.2	0	0	0	0	0	0	0	0	1	0	0	0	0	0	0	0	0	0	0	1	0	0	2	1	1	0	0	0	0	0	0	1	0	0	0	0	0	2	0	0	0
AC009477.7	0	0	0	0	0	0	0	0	0	0	0	0	0	0	0	0	0	0	0	0	0	0	0	0	0	0	0	0	0	0	0	0	0	0	0	0	0	0	0	0	0
AC009480.4	0	0	0	0	0	0	0	0	0	0	0	0	0	0	0	0	0	0	0	0	0	0	0	0	0	0	0	1	0	0	0	0	0	0	0	0	0	0	0	0	0
AC009487.6	0	0	0	0	0	2,97	0	0	9,373	1,32	1,312	10,722	4,261	4,094	3,53	6,811	3,633	0	7,188	26,752	3,36	0	0	0	0	17,981	0	0	2,572	0	1,309	12,706	0	10,327	5,6	1,343	35,595	0	2,208	16,547	0
AC009494.3	0	0	0	0	0	0	0	0	0	0	0	0	0	0	0	0	0	0	0	0	0	0	0	0	0	0	0	0	0	0	0	0	0	0	0	0	0	0	0	0	0
AC009500.2	0	0	0	0	0	0	0	0	0	0	0	0	0	0	0	0	0	0	0	0	0	0	4	0	0	0	1	0	0	3	1	0	0	0	0	0	0	0	0	0	0
AC009502.1	0	0	0	0	0	0	0	0	0	0	0	0	0	0	0	0	1	0	0	0	1	0	1	0	0	1	0	0	0	0	1	0	0	0	0	1	1	0	0	0	0
AC009506.2	0	0	0	0	0	0	0	0	0	0	0	0	0	0	0	0	0	0	0	0	0	0,839	0	0	0	0	0	0	0	0	0	0	0	0	0	0	0	0	0	0	0
AC009517.2	0	0	0	0	0	0	0	0	0	0	0	0	0	1	0	0	0	0	0	0	0	0	0	0	0	0	0	0	0	0	0	0	0	0	0	0	0	0	0	0	0
AC009518.2	0	0	0	0	0	0	0	0	0	0	0	0	0	1	0	0	1	0	0	0	1	0	0	1	0	0	0	0	0	0	0	1	0	0	0	0	0	0	0	0	0
AC009518.3	0	0	0	0	0	0	0	0	0	0	0	0	0	0	0	0	0	0	0	0	0	0	0	0	0	0	0	0	0	0	0	0	0	0	0	0	0	0	0	0	0
AC009541.1	0	0	0	0	0	0	0	0	0	0	0	0	0	0	0	0	0	0	0	0	0	0	0	0	0	0	0	0	0	0	0	0	0	0	0	0	0	0	1	0	0
AC009784.4	0	0	0	0	0	0	0	0	0	0	0	1	0	0	0	0	0	0	0	0	0	0	0	0	0	0	0	0	0	0	0	0	0	0	0	0	0	1	0	0	0
AC009892.2	0	0	0	0	0	0	0	0	0	0	0	0	0	0	0	0	0	0	0	0	0	0	0	0	0	0	0	0	0	0	0	0	0	0	0	0	0	0	0	0	0
AC009892.5	0	0	0	0	0	0	0	0	0	0	0	0	0	0	0	0	0	0	0	0	0	0	0	0	0	0	0	0	0	0	0	0	0	0	0	0	0	0	0	0	0
AC009892.9	0	0	0	0	0	0	0	0	0	0	0	0	0	0	0	0	0	0	0	0	0	0	0	0	0	0	0	0	0	0	0	0	0	0	0	0	0	0	0	0	0
AC009945.4	0	0	0	0	0	0	0	0	0	0	0	0	0	0	0	0	0	0	0	0	0	0	0	0	0	0	0	0	0	0	0	0	0	0	0	0	0	0	0	0	0
AC009947.2	0	0	0	0	0	0	0	0	0	0	0	0	0	0	0	0	0	0	0	0	0	0	0	0	0	0	0	0	0	0	0	0	0	0	0	0	0	0	0	0	0
AC009947.5	0	0	0	0	0	0	0	0	0	0	0	0	0	0	0	0	0	0	0	0	0	0	0	0	0	0	0	0	0	0	0	0	0	0	0	0	0	0	0	0	0
AC009948.7	0	0	0	0	0	0	0	0	0	0	0	0	0	0	1,005	2	1	0	0	0	2,502	0	0	0	0	2,007	3,013	1	0	0	0	1	2	2,001	0	1	0	0	0	3	3,006
AC009950.1	0	0	0	0	0	0	20,027	0	0	0	3,403	0	0	0	0	3,955	0	0	7,169	0	0	0	0	0	0	10,053	0	0	12,102	0	0	0	3,721	0	3,04	0	0	2,625	0	4,234	0
AC009961.2	0	0	0	0	0	0	0	3	0	3,001	1	0	1	0	2	3,002	1	0	1	2	0	0	0	0	0	1	2	0	0	0	1	0	0	1	0	1	0	1	2	6	1
AC009961.5	0	0	0	5	2	3	0	0	3	1	0	0	0	2	2	3	1	0	0	0	0	0	0	0	0	4	0	0	1	1	2	0	0	0	1	0	0	3	0	2	0
AC009963.3	0	0	0	0	0	0	2,078	0	0	0	0	0	0	0	0	0	0,866	0	0	0	0	0	0	0	0	0	0	0	0	0	0	0	0	0	0	0	0	0	0	0	0
AC009963.4	3,464	0	0	0	0	0	0	0	0	0	0	0	0	0	0	0	0	0	0	0	0	0	0	0	0	0	0	0	0	0	0	0	0	0	0	0	0	0	0	0	0
AC009963.5	0	0	1	0	0	0	0	0	0	0	0	0	0	0	0	0	0	0	0	0	0	0	0	0	0	0	0	0	0	0	0	0	0	0	0	0	0	0	0	1	0
AC009963.6	0	0	0	0	0	0	0	0	0	0	1,002	0	0	0	0	0	0	0	1	0	0	0	0	0	0	0	0	0	0	0	0	1	0	0	1	0	0	0	0	0	0
AC009965.1	0	0	0	0	0	0	0	0	0	0	0	0	0	0	0	0	0	0	0	0	0	0	0	0	0	0	0	0	0	0	0	2	0	0	0	0	0	1	0	0	0
AC009967.3	3,022	0	11,275	6,11	8,279	9,808	10,151	5	6,996	19,12	36,741	21,48	11,277	9,209	62,731	35,125	18,945	1,493	27,177	7,269	43,507	0	18,654	0,834	1,41	18,92	24,521	19,723	55,567	17,915	14,563	69,422	18,171	9,856	13,68	54,088	13,704	6,117	17,237	49,573	11,068
AC009969.1	0	1	0	0	0	0	0	0	0	0	0	0	0	0	0	0	1	0	0	0	0	0	0	0	0	0	0	0	0	0	0	0	0	0	0	0	0	0	0	0	0
AC010086.1	0	0	0	0	0	0	0	0	0	0	0	0	0	0	1	1	0	0	0	0	0	0	0	0	0	2	0	0	0	0	0	0	0	0	0	0	0	0	0	0	0
AC010086.5	0	0	0	0	0	0	0	0	0	0	0	0	0	0	0	0	0	0	0	0	0	0	0	0	0	0	0	0	0	0	0	0	0	0	0	0	0	0	0	0	0
AC010091.1	0	0	0	0	0	0	0	0	0	1	1	0	0	0	1	2	5	0	1	1	1,28	0	1,252	2	0	0	0	2	0	7	3	5	0	0	0	0	0	1	2	0	0
AC010095.6	0	0	0	0	0	0	0	0	0	0	0	0	0	0	0	0	0	0	0	0	0	0	0	0	0	0	0	0	0	0	0	0	0	0	0	0	0	0	0	0	0
AC010132.11	0	0	2	0	0	0	0	0	0	0	0	0	0	0	0	0	0	0	0	0	0	0	0	0	0	0	0	0	0	0	0	1	0	1	0	0	0	0	0	1	0
AC010141.4	0	0	0	0	0	0	0	0	0	0	0	0	0	0	0	0	0	0	0	0	0	0	0	0	0	0	0	0	0	0	0	0	0	0	0	2	2	0	0	0	0
AC010141.6	0	0	0	0	0	0	0	0	0	0	0	0	0	0	0	0	0	0	0	0	0	0	0	0	0	0	0	0	0	0	0	0	0	0	0	0	0	0	0	2	0
AC010150.1	0	4	2	0	0	2	0	1	0	3	0	1	0	1	8	2	2	0	6	2	0	0	0	0	0	6	3	0	4	0	0	0	5	3	5	6	1	5	4	4	1
AC010153.3	0	0	0	0	0	0	0	0	0	0	0	0	0	0	0	0	0	0	0	0	0	0	0	0	0	0	0	0	0	0	0	0	0	0	1	0	0	0	1	0	0
AC010154.2	0	0	0	0	0	0	0	0	0	0	0	0	0	0	0	0	0	0	0	0	0	0	0	0	0	0	0	0	0	0	0	0	0	0	0	0	0	0	0	0	0
AC010240.2	0	0	0	0	0	1	0	0	1	3	1	2	0	0	0	1	0	0	0	0	1	0	0	0	0	1	0	1	0	1	0	0	0	0	0	1	0	1	0	0	2
AC010240.3	0	0	0	0	0	0	0	0	0	1	0	0	0	0	0	0	0	0	0	0	0	0	0	0	0	0	0	0	0	0	0	1	0	0	0	0	0	0	0	0	0
AC010468.1	0	0	1,044	0	0	1,049	0	0	0	0	0	0	0	1,062	0	0	0	0	0	0	0	0	0,595	0	1,113	0	0	0	1,1	0	2,208	1,065	0	2,23	0	1,083	1,124	3,21	1,062	0	3,532
AC010468.3	0	0	0	0	0	0	0	0	0	0	0	0	0	0	0	0	0	0	0	0	0	0	0	0	0	0	0	0	0	0	0	0	0	0	0	0	0	0	0	0	0
AC010492.2	0	0	0	0	0	0	0	0	0	0	0	0	0	0	0	0	0	0	0	0	0	0	0	0	0	0	0	0	0	0	0	0	0	0	0	0	0	0	0	0	0
AC010492.4	0	0	0	0	0	0	0	0	0	0	0	0	0	0	0	0	0	0	0	0	0	0	0	0	0	0	0	0	0	0	0	0	0	0	0	0	0	0	0	0	0
AC010492.5	0	0	0	0	0	0	0	0	0	0	0	0	0	0	0	0	0	0	0	0	0	0	0	0	0	0	0	0	0	1	0	0	0	0	0	0	0	0	0	0	0
AC010518.2	0	0	0	0	0	0	0	0	0	0	0	0	0	0	0	0	0	0	0	0	0	0	0	0	0	0	0	0	0	0	0	0	0	0	0	0	0	0	0	0	0
AC010518.3	0	0	0	0	0	0	0	0	0	0	0	0	0	0	0	0	0	0	0	0	0	0	0	0	0	0	0	0	0	0	0	0	0	0	0	0	0	0	0	0	0
AC010522.1	0	0	0	0	0	0	0	0	0	0	0	0	0	0	0	0	0	0	0	0	0,899	0	0	0	0	0	0	0	0	0	0	0	0	0	0	0	0	0	0	0	0
AC010525.5	0	0	0	0	0	0	0	0	0	0	0	0	0	0	0	0	0	0	0	0	0	0	0	0	0	0	0	0	0	0	0	0	0	0	0	0	0	0	0	0	0
AC010547.9	0	0	0	0	0	0	0	0	0	0	0	0	0	0	0	7,519	0	0	0	0	0	0	0	0	0	0	0	0	13,686	0	0	0	0	11,804	0	4,48	0	6,911	0	4,48	0
AC010642.2	0	0	0	0	0	0	0	0	0	0	0	2	0	0	0	2	0	0	0	0	0	0	0	0	0	0	0	0	0	0	0	0	0	0	0	0	0	0	0	0	0
AC010646.3	0	0	0	0	0	0	0	0	0	2,498	0	0	0	0	0	0	0	0	0	3,347	0	0	0	0	0	1,159	0	0	0	0	1,342	0	0	0	0	0	1,465	0	0	6,951	4,173
AC010677.5	0	2	0	0	0	0	0	0	1,001	1,001	0	0	0	0	0	1	0	0	0	0	0	0	0	0	0	0	0	0	0	0	1,001	0	0	0	1	0	0	0	0	0	0
AC010731.4	0	0	0	0	0	0	0	0	0	0	0	0	0	0	1	0	0	0	0	0	1	0	0	0	0	0	0	0	0	0	0	0	0	0	0	1	0	0	0	0	0
AC010731.6	0	0	0	0	0	0	0	0	0	0	0	0	0	0	0	0	1	0	0	0	0	0	0	1	0	0	0	0	0	0	0	0	0	0	0	0	0	0	0	0	0
AC010733.5	0	4	0	0	0	2	0	1,001	0	2,023	2,007	1,003	2,002	3,004	1	0	0	0	2,01	2,007	0	0	0	0	0	1,004	2,004	1	1,002	5	0	0	2,004	0	1,003	1,001	0	2,007	1,004	4,026	2,005
AC010740.1	0	0	0	0	0	0	0	0	0	0	0	0	0	0	0	0	0	0	0	0	0	0	0	0	0	0	0	0	0	1	0	0	0	0	0	0	0	0	0	0	0
AC010878.3	0	0	0	0	0	0	0	0	0	1	0	1	0	2	0	0	0	0	0	0	2	0	0	2	0	0	0	0	0	0	2	2	0	1	0	0	1	1	0	0	1,001
AC010886.2	0	0	0	3,985	0	9,527	10,85	1,012	0	5,944	16,107	10,088	0	4,181	15,014	9,025	7,575	1,015	7,832	4,013	12,43	0	2,061	4,73	1,013	3,008	3,078	0,999	16,006	3,186	2,778	9,246	3,191	5,281	2,991	13,444	2,004	2,077	6,039	16,003	1,027
AC010894.4	0	0	0	0	0	0	0	0	0	0	0	0	0	0	0	0	0	0	0	0	0	0	0	0	0	0	0	0	0	0	0	0	0	0	0	0	0	0	0	0	1
AC010900.2	15	3	0	0	4	7	14	4	4	4	6	2	1	2	2	7	0	0	2	1	0	0	0	0	2	9	3	1	2	0	2	0	3	9	6	1	1	2	1	13	2
AC010904.1	0	0	0	0	0	0	0	0	0	0	0	0	0	0	0	0	0	0	0	0	1	0	0	0	0	0	0	0	0	0	0	0	0	0	0	0	0	0	0	0	0
AC010967.1	0	0	0	0	0	0	0	0	0	0	1	1	0	0	0	1	1	0	0	0	1	0	1	1	0	0	0	0	0	0	1	5	0	0	0	1	0	0	1	0	0
AC010970.2	311750	145150,321	372990	310597	934546,144	517263	107592	276211	1050	1508,03	23446	15006,014	3099	4253	4674	2551	7401	904	219359	1538	16627	12876	3989	13075	1584	7383	6681	1071	14084	1009	3897	16266	3572	12888	5496	2595	1843,88	8794	10602	5158	7687
AC010975.2	0	0	0	0	0	0	0	0	0	0	0	0	0	0	0	0	1	0	0	0	0	0	0	0	0	0	0	0	1	0	0	3	0	0	0	0	2	0	0	0	0
AC010980.2	0	0	0	0	0	10,013	6	4	4	1	3,004	1	2,001	7,452	5,201	2	2,979	0	2,001	4,364	0	0	0	0	0	10,005	9,001	0	2	3	2	6,001	4	0	3	3	5	2,001	0	11,002	7,997
AC011043.1	717,538	7	213,737	255,236	108,643	278,379	286,307	145,43	184,827	158,545	74,648	109,359	131,846	55,227	47,254	241,194	7	0	202,642	374,16	17,999	0	6	3	42	78,179	49,199	7	143,577	7	138,654	33	317,665	90,999	286,765	88,858	269,849	171,782	51,743	357,238	180,454
AC011043.2	1,058	0	0	0	0	1	0	5	3,023	5,772	2	3	0	2	3,979	16,102	1	0	2,94	8,867	5,001	0	3	1	0	7,967	0	3	3,054	8	2,035	5	5,915	9,13	5,024	2	4,55	0	2,045	10,043	4
AC011225.1	0	0	0	0	0	0	0	0	0	0	0	0	0	0	1	0	0	0	0	0	0	0	0	0	0	0	0	0	0	0	0	0	0	0	0	0	0	0	0	0	0
AC011233.2	0	0	0	0	0	0	0	0	0	0	0	0	0	0	2	1	1	0	0	0	2	0	0	0	0	0	0	1	0	0	0	0	0	0	0	0	0	0	0	0	0
AC011242.5	0	4	0	0	0	0	0	0	0	0	0	2,021	0	0	0	0	2	0	0	0	1	0	2	0	0	0	0	0	0	0	0	0	0	1,009	0	0	0	0	1	1,001	0
AC011290.5	0	0	0	0	0	0	0	0	0	0	0	0	0	0	0	1	0	0	0	0	0	0	0	0	1	0	0	0	0	3	0	1	1	0	0	0	0	0	0	0	0
AC011295.1	0	0	0	0	0	0	0	0	0	0	0	0	0	0	0	0	0	0	2,564	0	0	0	0	0	0	0	0	0	0	0	0	0	0	0	0	0	0	0	0	0	0
AC011330.5	0	0	31,619	67,995	0	0	129,522	62,076	105,666	34,996	15,221	12,874	69,824	41,507	0	69,968	0	0	72,878	0	0	0	0	0	8,773	0	41,299	0	53,477	0	9,371	0	65,036	108,642	34,199	26,881	47,262	47,503	25,207	140,157	45,687
AC011380.8	8	0	0	8	0	0	0	0	4,022	3,01	2,111	3,006	1	0	1,001	2	3	0	2	0	3,006	0	0	1,009	0	4,304	2	2	3	2	1	3	2	6	2,001	2,002	2,003	1,01	2	8,029	2
AC011406.2	0	0	0	0	0	0	0	0	0	0	0	0	0	0	0	0	0	0	0	0	0	0	0	1	0	0	0	0	0	0	0	0	0	0	0	0	0	0	0	0	0
AC011431.1	0	0	0	0	0	0	0	0	0	0	0	0	0	0	0	0	0	0	0	0	0	0	0	0	0	0	0	0	0	0	0	1	0	1	0	0	0	0	0	0	0
AC011513.3	0	0	0	0	0	2,67	0	0	0	2,228	2,446	0	3,745	0	0	1,602	0	0	1,555	2,147	1,512	0	0	0	0	0	0	0	0	0	0	0	6,056	1,309	0	0	0	0	0	0	3,458
AC011515.2	0	0	0	0	0	0	0	0	0	0	1	0	0	0	0	1	0	0	0	0	0	0	0	0	0	0	0	0	0	0	0	0	0	0	0	0	0	0	2	0	0
AC011530.4	8,553	2,615	0	0	0	0	0	5,264	2,97	0	0	0	0	0	0	0	0	0	0	0	0	0	0	0	0	0	0	0	0	1,548	0	0	0	1,125	0	0	0	1	0	0	3,631
AC011551.3	4	0	1	0	0	2	0	0	0	0	1	0	1	2,574	0	1	0	0	1,072	1	0	0	2	0	0	0	0	0	1	0	1,001	1	0	1	0	1	0	0	0	3	0
AC011742.3	0	0	0	0	0	0	0	0	0	0	0	0	0	0	0	0	0	0	0	0	0	0	0	0	0	0	0	0	0	1	0	0	0	0	0	0	0	0	1	0	0
AC011742.5	0	0	0	0	0	0	0	0	0	0	1	0	0	0	0	0	0	0	1	0	0	0	1	0	0	0	0	0	0	1	0	0	0	0	0	0	0	0	0	1	0
AC011753.6	0	0	0	0	0	0	0	0	0	0	0	0	0	0	0	0	0	0	0	0	0	0	0	0	0	0	0	0	0	0	0	0	0	0	0	0	0	0	0	0	0
AC011816.1	0	0	1	0	0	1	0	3	0	4	7	0	1	1	0	1	1	0	3	0	1	0	0	0	1	2	0	2	0	0	3	2	1	0	2	1	0	0	1	2	1
AC011933.2	0	0	0	0	0	0	0	0	1,098	0	0	0	0	0	0	0	0	0	0	0	0	0	0	0	0	0	0	0	0	0	0	0	0	0	0	0	0	0	0	0	0
AC011998.2	0	0	0	0	0	0	0	0	0	0	0	0	0	0	0	0	0	0	0	0	0	0	0	0	0	0	0	1	0	0	0	0	0	0	0	0	0	0	0	0	0
AC011998.4	0	0	0	0	0	0	0	0	0	0	0	0	0	0	0	0	0	0	0	0	0	0	0	0	0	0	0	0	0	0	0	0	0	0	0	0	0	0	0	0	0
AC011999.1	0	0	0	0	0	0	0	0	0	2	1	0	0	0	1	1	0	0	0	0	0	0	0	0	0	0	0	0	0	0	0	0	0	0	0	0	0	1	1	1	0
AC012005.1	0	0	0	0	0	0	0	0	0	0	0	0	0	0	0	0	0	0	0	0	0	0	0	0	0	0	0	0	0	0	0	0	0	0	0	0	0	0	0	0	0
AC012005.2	0	0	0	0	0	0	0	0	0	0	0	0	0	0	0	0	0	0	0	0	0	0	0	0	0	0	0	0	0	0	0	0	0	0	0	0	0	0	0	0	0
AC012065.5	0	0	4	0	0	1	3	0	1	1	2	1	2	0	2	0	0	0	0	0	0	0	0	0	0	5	0	1	0	1	1	0	0	4	1	3	1	0	3	3	1
AC012066.1	10,963	4	4	8	4	12	21	2	3,039	17,149	4	13	4	8,073	29,647	41,222	2	0	6	9,044	10,365	1	0	0	4,134	20,353	2,024	8	7,117	0	8,059	10	15	21	6,055	13,204	7,098	6	12	6,05	4
AC012075.1	0	0	0	0	0	0	0	0	0	0	0	0	0	0	2	1	1	0	0	0	1	0	0	1	0	0	0	0	0	0	0	2	0	0	0	0	0	0	0	0	0
AC012078.2	0	0	0	0	0	0	0	0	0	0	0	2	0	0	0	0	1	0	0	0	1	0	0	0	0	0	0	0	0	0	0	0	0	0	0	0	0	0	0	0	0
AC012306.2	0	0	0	0	0	0	0	0	0	0	0	0	0	0	0	0	0	0	0	0	0	0	0	0	0	0	0	0	0	0	1	0	0	0	0	0	0	0	0	0	0
AC012314.14	1711,264	181,073	620,838	1356,537	943,027	1266,218	1319,616	305,583	337,464	907,176	1359,905	1732,371	554,087	1484,893	1236,123	1342,337	129,009	0	1057,415	2178,051	773,781	4	34,817	1	227,523	1847,35	522,93	157,77	1453,575	0	1025,266	766,628	2001,622	3180,539	850,295	950,642	927,73	2519,741	684,881	1169,634	2668,117
AC012314.15	154	7,293	72,592	94,986	106,283	136,761	111,68	118,875	64,563	76,885	62,029	182,032	54,599	166,75	242,61	87,855	11,932	0	50,394	135,78	0	0	0	0	18,867	94,878	91,045	0	75,048	0	173,663	43,62	209,053	255,926	115,146	32,911	99,821	314,311	36,976	47,054	130,848
AC012314.19	0	0	0	0	0	0	0	0	0	0	0	0	0	0	0	0	0	0	0	0	0	0	0	0	0	0	0	0	0	0	0	0	0	0	0	0	0	0	0	0	0
AC012354.8	0	0	0	0	0	0	0	0	0	0	0	0	0	0	0	1,005	0	0	0	0	0	0	0	0	0	0	0	0	0	0	0	0	0	0	0	0	0	0	1	0	0
AC012358.4	0	0	0	0	3	0	7	0	0	2	1	0	0	0	2	0	1	0	0	0	0	0	0	1	0	0	1	0	3	0	0	0	0	2	1	0	0	0	0	5	0
AC012362.3	0	0	0	0	0	0	0	0	0	0	1	0	0	0	0	0	0	0	0	0	0	0	0	0	0	0	0	0	0	0	0	0	0	0	0	0	0	0	0	0	0
AC012454.4	4	0	3,007	1,017	0	4,162	0	5,008	2	7,45	6,601	6,32	3,532	2,465	8,025	14,656	4,118	0	6,882	4,81	17,714	0	2,028	2,091	0	5,301	14,147	15,979	16,951	9,846	5,157	13,423	7,625	6,464	6,559	15,131	3,129	3,684	4,997	17,366	5,641
AC012493.1	0	0	0	0	0	0	0	0	0	0	0	0	0	1	0	2	3	0	0	0	1	0	0	0	0	0	1	0	0	0	0	3	0	0	0	0	0	0	0	0	0
AC012497.2	0	0	0	0	0	0	0	0	0	0	0	0	0	0	0	0	0	0	0	0	1	0	0	0	0	0	0	1	0	1	0	0	0	0	0	0	0	0	0	0	0
AC012501.3	0	0	0	4	4	0	0	0	0	0	0	2	0	0	0	2	4	0	0	0	0	0	0	0	0	0	5	1	0	0	0	1	1	0	0	0	0	0	0	0	0
AC012512.1	0	0	0	0	0	0	0	0	0	0	0	0	0	0	0	0	2	0	0	0	0	0	0	0	0	0	0	0	0	0	0	0	0	0	0	0	1	0	1	0	0
AC012513.4	0	0	0	0	0	0	1	0	0	0	0	0	1	0	0	2	7	0	0	0	3	1	1	4	0	0	0	1	1	2	0	0	0	0	0	0	0	0	1	0	1
AC012671.2	0	0	0	0	0	0	0	0	0	0	0	0	0	0	0	0	0	0	0	0	0	0	0	0	0	0	0	0	0	0	0	0	0	0	0	0	0	0	0	0	0
AC013262.1	0	0	0	0	0	0	0	0	0	0	0	0	0	0	0	0	0	0	0	0	1	0	0	0	0	0	0	0	0	0	0	0	0	0	0	0	0	0	1	0	0
AC013264.1	0	0	63,344	0	0	0	0	10,845	0	67,362	28,9	8,794	15,65	11,965	0	9,609	0	0	77,025	0	1,108	0	1	0	21,121	84,117	17,558	3,981	0	2	14,274	0	0	78,274	0	0	0	0	37,633	40,496	0
AC013267.1	0	0	0	1	0	0	0	0	0	0	0	1	0	0	0	2	0	0	0	0	0	0	0	0	0	1	0	0	0	0	0	0	0	0	0	0	1	0	0	1	0
AC013268.3	0	0	0	0	0	0	20,49	0	22,889	5,562	0	3,093	1,394	0	23,606	0	0	0	0	0	3,89	0	0	0	1,005	4,809	8,485	0	2	2	1,139	2,506	7,152	5,224	10,236	3,217	0	6,668	2,985	17,76	8,374
AC013268.4	0	0	0	0	0	2	0	0	0	0	0	1	0	0	0	0	0	0	0	0	0	0	0	0	0	0	0	0	0	0	0	0	0	0	0	0	0	0	0	0	0
AC013269.5	0	0	0	0	0	0	0	0	0	0	0	0	0	0	0	0	1	0	0	0	0	0	0	0	0	0	0	0	0	0	0	0	0	0	0	0	0	0	0,5	0	0
AC013271.3	0	6	8,303	0	7	3,879	46,679	0	3,356	1	4	2,671	1	2	12,707	0	1	0	9,568	2,5	0	0	0	4	0	3,598	13,721	0	5	0	0,5	2,5	1,388	2,612	5,614	0	0	0	4,622	24,05	1,5
AC013399.3	0	0	0	0	0	0	0	0	0	0	0	0	0	0	0	0	1	0	0	0	0	0	0	0	0	0	0	0	0	0	0	0	1	0	0	0	1	0	0	1	0
AC013403.13	0	0	0	0	0	0	0	0	0	0	0	1	0	0	0	0	1	0	0	0	0	0	0	0	0	0	0	0	0	0	0	0	0	0	0	0	0	0	0	0	0
AC013404.1	0	0	0	0	0	0	0	0	0	0	0	0	0	0	0	0	0	0	0	0	0	0	0	2	0	0	0	0	0	0	0	0	0	0	0	0	0	1	0	0	0
AC013410.1	0	0	0	0	0	0	0	0	0	1	0	0	0	0	1	1	2	0	0	1	2	0	1	0	0	0	0	0	0	0	0	3	0	0	0	0	0	0	1	1	0
AC013410.2	0	0	0	0	0	0	0	0	0	0	0	0	0	0	0	0	0	0	0	0	0	0	0	0	0	0	0	0	0	0	0	1	0	0	0	0	0	0	0	0	0
AC013429.4	0	0	0	0	0	0	0	0	0	0	0	0	0	0	0	0	1	0	0	0	0	0	0	0	0	0	0	0	0	0	0	0	0	0	0	0	0	0	0	0	0
AC013429.5	1	0	0	0	0	0	0	0	1	0	0	0	0	0	0	0	0	0	0	0	2	0	0	0	0	0	0	0	0	2	0	0	0	0	0	0	0	0	1	0	1
AC013439.4	19	0	0	0	0	0	0	0	0	0	0	0	0	0	0	0	2	0	0	0	0	0	0	0	0	0	2	0	1	2	2	1	0	0	0	0	0	0	1	4	0
AC013442.1	0	0	0	0	0	0	0	0	0	0	0	0	0	0	0	0	1	0	0	0	0	0	0	0	0	0	0	0	0	0	0	0	0	0	0	0	0	0	0	0	0
AC013444.1	0	0	0	0	0	1	0	0	1	1	0	4	0	0	0	0	0	1	0	3	1	0	0	0	0	0	2	0	0	1	0	1	1	0	0	0	0	0	0	1	2
AC013461.1	220,681	308,437	721,562	824,338	102,009	400,951	799,218	552,683	751,148	335,451	1205,987	933,768	161,406	248,205	439,907	303,4	155,433	13,649	844,948	1380,523	260,54	3,335	66,267	21,949	45,869	745,929	642,297	92,641	339,768	57,995	186,659	352,821	608,809	636,287	267,581	276,328	374,546	195,264	277,604	1123,97	922,505
AC013467.1	0	0	0	0	0	0	0	0	0	0	0	0	0	0	0	0	0	0	0	0	0	0	0	0	0	0	0	0	0	0	0	0	0	0	0	0	0	0	0	0	0
AC013470.6	0	0	0	0	0	0	0	0	0	0	0	2	0	0	1	1	3	0	0	0	1	0	1	0	0	0	0	0	0	1	0	8	0	0	0	0	0	0	0	0	3,008
AC013470.8	0	0	0	2	0	0	0	0	0	0	0	0	0	0	0	1	2	0	0	0	1	0	0	0	0	0	2	0	0	0	0	0	1	0	0	0	1	0	0	0	0
AC013474.4	0	0	7	2	0	7	12	0	1	2	12	1	2	5	2,019	7	1	0	2	1	10	0	2,935	1	2	9	7,015	1,001	10,038	2	3	3,993	4	6	5	5,999	0	3	7	4,01	1
AC015688.3	0	0	0	0	0	0	0	0	10,309	5,14	0	0	0	0	0	4,758	0	0	0	0	0	0	0	0	2,8	0	0	0	0	0	0	0	0	0	0	0	0	0	0	0	0
AC015691.13	11,026	4	2,137	4	0	8,182	6,019	2,569	0	11,089	16,769	8,326	4,07	5,394	28,192	17,364	13,364	0	19,748	9,01	39,035	0	4,1	0	1,033	5,912	25,204	5,067	20,785	10,689	4,725	47,711	9,458	5,056	5,952	22,868	6,679	3,766	7,09	22,612	4,004
AC015818.6	0	0	0	0	0	0	0	0	0	0	0	0	0	0	0	0	0	0	0	0	0	0	0	0	0	0	0	0	0	0	0	0	0	0	0	0	0	0	0	0	0
AC015849.14	0	0	3	0	0	7	0	0	0	0	1,005	0	1,031	0	0	3,114	0	0	0	0	0	0	0	2	0	0	0	0	0	0	1,012	0	0	0	0	0	0	0	0	0	0
AC015849.16	18	1	17,077	4,979	1	3,584	8	7	5,662	2	3	11	7,012	10,552	2,208	26	3	0	7	15,233	5	1	0	3	0	10,004	3	5,71	9	10,929	5	5	4	10,297	4,999	1	1	2	5,004	23,398	11,718
AC015922.5	0	0	0	3	0	0	0	0	0	0	2	0	1	0	0	2	2	0	1	0	1	0	3	3	0	2	2	1	0	0	0	0	0	0	0	0	1	2	0	0	0
AC015922.7	0	0	0	0	0	0	0	0	0	0	0	0	0	0	0	0	0	0	0	0	0	0	0	0	0	0	0	1	0	0	0	0	0	0	0	0	0	0	0	1	0
AC015936.3	0	0	0	0	0	0	0	0	0	0	0	0	0	0	0	0	0	0	0	2	0	0	0	0	0	0	0	0	0	0	0	0	0	0	0	0	0	0	0	0	0
AC015977.5	0	0	0	0	0	0	0	0	0	0	0	0	0	0	0	1	0	0	0	0	0	0	0	0	0	0	0	0	0	0	0	0	0	0	0	0	0	0	0	0	2
AC016292.3	0	0	0	0	0	0	0	0	0	0	0	0	0	0	0	0	0	0	0	0	0	0	0	0	0	0	0	0	0	0	0	0	0	0	0	0	0	0	0	0	0
AC016561.1	0	0	0	0	0	0	0	0	1	0	0	0	0	0	0	0	2	0	0	0	1	0	0	1	0	0	0	0	0	0	0	2	0	0	0	0	0	0	0	0	0
AC016582.2	0	0	1	5	1	0	0	0	1	0	0	1	0	0	1	16	1	0	0	0	3	0	0	0	0	0	1	2	0	0	2	1	0	2	0	0	1	0	0	1	0
AC016629.7	0	0	0	0	2	0	0	0	0	1,496	1	5	0	1	8	2	0	0	0	5	0	0	0	0	0	1	4	0	0	0	0	2	2	1	1	1	1	2	1	7	2
AC016691.2	0	0	0	0	0	0	0	0	0	0	0	0	0	0	0	0	0	0	0	0	0	0	0	2	0	0	0	0	0	0	1	0	0	0	0	0	0	0	0	0	0
AC016694.2	0	0	0	0	0	0	0	0	0	0	1	1	0	0	1	1	0	0	0	0	0	0	0	0	0	0	0	0	0	0	0	0	0	0	0	0	0	0	0	1	0
AC016696.1	0	0	0	0	0	0	0	0	0	0	0	1	0	0	0	0	0	0	0	0	0	0	0	0	0	0	0	0	0	0	0	0	0	0	0	0	0	1	0	0	0
AC016700.4	0	0	0	0	0	0	0	0	0	0	0	0	0	0	0	0	0	0	0	0	0	0	0	0	0	0	0	0	0	0	0	0	0	0	0	0	0	0	0	0	0
AC016700.6	0	0	0	0	0	0	0	0	0	0	0	0	0	1,145	0	0	0	0	0	0	0	0,5	0	0	1,62	0	0	0	0	0	0	0	1,147	0	0	0	0	0	0	0	1,597
AC016712.1	0	1	8	2	1	1	12,005	2	6,352	11,861	24,607	11,069	5,101	10	29,825	16,732	14,468	1	25,645	0	38,367	1	4,746	4	0	8,38	20,449	7,202	22,804	6,351	3,98	59,66	10,511	5,044	9	27,255	11,676	3,006	16,706	33,629	8,981
AC016712.2	2	0	0	0	0	0	1,001	1	1	2	1,001	0	0	0	0	0	0	0	0	0	0	0	2	0	0	0	0	0	1,005	0	1,003	0	2,004	3,687	1	1,001	1,001	2	0	1,001	1,003
AC016716.1	0	0	0	0	0	0	0	0	0	0	0	0	0	0	0	0	0	0	0	0	0	0	0	0	0	0	0	0	0	0	0	0	0	0	0	0	0	0	0	0	0
AC016717.1	0	0	0	0	0	0	0	0	0	0	0	0	0	0	0	0	0	0	0	0	1	0	0	0	0	0	0	0	1	0	0	0	0	0	0	0	0	0	0	0	0
AC016724.6	0	0	0	0	0	0	0	0	0	0	0	0	0	0	0	0	0	0	0	0	0	0	0	0	0	0	0	0	0	0	0	0	0	0	0	0	0	0	0	0	0
AC016727.3	0	0	0	0	0	0	0	0	0	0	0	0	0	0	0	0	1	0	0	0	0	0	0	0	0	0	0	0	0	0	0	1	0	0	0	0	0	0	0	0	0
AC016734.2	27,359	7,394	19,607	32,188	9,436	63,83	24,748	59,818	0	10,714	1,236	8,611	12,52	24,98	0	7,559	1,082	0	7,849	9,36	2,141	0	0	0	1,22	12,268	9,804	0	15,659	0	3,614	3,715	36,159	16,977	7,124	2,344	4,33	7,798	4,085	5,361	20,46
AC016739.2	1,071	0	0	0	0	0	0	0	0	0	0	0	0	0	1,376	0	0	0	1,047	1,039	1,165	0	0	0	0	0	2,031	0	0	0	0	0	0	3,189	2,158	1,365	0	2,147	0	1,074	0
AC016772.4	0	0	0	0	0	0	0	0	0	0	0	0	0	0	0	1	0	0	1	0	0	0	0	0	1	3	1	0	0	1	0	0	0	0	0	0	0	0	1	0	0
AC016831.3	0	0	0	0	0	0	0	0	0	0	0	0	0	0	0	0	0	0	0	0	2	0	0	0	0	0	0	0	0	0	0	0	0	0	0	0	0	0	0	0	0
AC016831.5	0	0	0	0	0	0	0	0	0	0	0	0	0	0	0	0	1	0	0	0	0	0	0	2	0	0	0	0	0	0	0	0	0	0	0	0	0	0	0	0	0
AC016831.6	0	0	0	0	0	0	0	0	1	0	0	1	0	0	0	3	0	0	1	0	1	0	0	0	0	1	0	0	0	1	0	0	0	0	0	0	0	0	0	1	0
AC016894.1	0	0	0	0	0	3	0	0	0	0	3	0	3	3	5	3	0	0	4	2	0	0	1	0	0	4	1	0	0	0	0	1	1,001	1	3	1	0	1	3	4	0
AC016907.2	0	0	0	0	0	0	0	0	0	0	0	0	0	0	0	0	0	0	0	0	0	0	0	1	0	0	0	0	0	0	0	1	0	0	0	0	0	0	0	0	0
AC016908.1	0	0	0	0	0	0	0	0	0	0	0	0	0	0	0	0	1	0	0	0	0	0	2	0	0	0	0	1	0	0	0	0	0	0	0	0	0	0	1	0	0
AC016909.2	0	0	0	0	0	1	0	0	0	0	0	0	1	0	0	0	0	0	0	0	0	0	0	0	0	1	0	0	0	0	0	0	0	0	1	0	0	0	0	0	0
AC017019.1	0	0	0	0	0	0	0	0	0	0	0	0	0	0	0	0	0	0	0	0	0	0	0	0	0	0	0	0	0	0	0	0	0	0	0	0	0	0	0	0	0
AC017035.2	0	0	8	0	0	0	3	0	1	6	10	0	2	1	4	10	3	0	8	1	2	0	0	0	0	5	0	0	5	0	2	1	2	0	7	2	0	6	1	3	0
AC017078.1	0	0	0	0	0	0	0	0	0	0	0	0	0	0	0	0	0	0	0	0	1	0	0	2	0	0	0	0	0	0	0	1	0	0	0	0	0	0	0	0	0
AC017079.3	0	0	0	0	0	0	0	0	0	0	0	0	1	0	0	0	0	0	0	0	0	0	0	0	0	0	0	0	0	2	2	0	0	0	0	0	1	0	0	0	0
AC017079.4	0	0	0	0	0	0	0	0	0	0	1	0	0	0	0	0	0	0	0	1	0	0	0	0	0	1	0	0	0	0	1	0	0	0	0	1	0	0	0	1	1
AC017080.1	0	0	0	0	0	0	0	0	0	0	0	1	0	0	0	0	0	0	0	0	0	0	0	0	0	0	0	0	0	0	2	0	0	0	0	0	0	0	0	0	0
AC017081.2	0	0	0	0	0	0	0	0	0	0	0	0	0	0	0	0	0	0	0	0	0	0	0	0	0	0	0	0	0	0	0	1,178	0	0	0	0	0	0	0	0	0
AC017083.2	0	0	0	0	0	0	0	0	1	2	0	1	0	1	0	1	0	0	1,001	0	0	0	0	0	0	0	0	0	0	0	1	1	0	5	0	0	2,003	0	0	2	3
AC017104.4	0	0	0	0	0	0	0	0	0	0	0	0	0	0	0	0	0	0	0	0	0	0	0	0	0	0	0	0	0	0	0	0	0	0	0	0	0	0	0	1	0
AC018442.1	21	0	5	7	10	6	22	12	6	8	6	21	5	13	12	9	2	1	7	3	5	0	2	1	2	11	4	2	4	2	1	10	10	7	15	16	7	7	6	22	5
AC018463.4	0	0	0	0	0	0	0	0	0	0	0	0	0	0	0	2,372	0	0	0	0	0	0	0	0	0	0	0	0	0	2	1,063	0	0	0	0	0	0	0	1,117	0	0
AC018463.5	0	0	0	2	0	0	0	0	0	0	0	0	0	0	1	1	2	1	0	0	1	0	1	0	1	0	1	0	0	2	0	1	0	1	0	0	0	0	0	2,001	1,458
AC018634.9	1	0	0	0	0	0	4	0	0	0	0	0	0	0	0	2	0	0	0	0	0	0	0	0	1	0	0	0	1	0	0	0	0	1	0	1	0	0	2	1	0
AC018641.7	0	0	0	4	0	0	0	0	0	1	0	2	2	0	0	0	1	0	0	2	2	0	0	0	0	1	2	0	0	0	2	0	0	0	0	0	0	0	1	1	0
AC018693.5	0	0	0	0	0	0	0	0	0	0	0	0	0	0	0	0	0	0	0	0	0	0	0	0	0	0	0	0	0	0	0	0	0	0	0	0	0	0	0	0	0
AC018696.1	0	0	0	0	0	0	0	0	0	0	1	0	0	0	0	0	0	1	0	0	4	0	0	1	0	0	22,99	0	0,941	1	0	0	0	0	0	0	1	0	0	1	0
AC018696.4	0	0	0	0	0	0	0	0	0	0	0	0	0	0	0	0	0	0	0	0	0	0	0	0	0	0	0	0	0	0	0	1	0	0	0	0	0	0	0	0	0
AC018712.2	0	0	0	0	0	0	0	0	0	0	0	0	0	0	0	0	0	0	0	0	1	0	0	0	0	0	0	0	0	0	0	2	0	0	0	0	0	0	0	4	0
AC018717.2	0	0	0	0	0	0	0	0	0	0	0	0	1	0	0	1	0	0	0	0	0	0	0	0	0	0	0	0	0	1	0	1	0	0	0	0	0	0	0	0	0
AC018735.1	0	0	0	0	0	0	0	0	0	0	0	0	0	0	0	0	1,055	0	0	0	0	0	0	0	0	0	0	0	0	0	0	0	0	0	0	0	0	0	1	0	0
AC018738.2	0	0	0	0	0	0	0	0	0	0	1,028	0	0	0	0	0	0	0	0	0	0	0	0	0	0	0	0	0	0	0	0	0	0	0	0	0	0	0	0	0	0
AC018755.16	0	0	0	0	0	3	3	0	0	0	2	1	1	2	0	1	0	0	3	2	1	0	0	0	0	3	4	0	2	0	0	0	3	8	8	1	0	5	1	2	1
AC018755.18	10,05	4	0	2	7,697	1,261	0	1,949	0	57,529	19,818	12,778	0	0	12,587	12,073	0	0	5,89	5,097	1,037	0	0	0	11,781	8,889	31,515	0	8,313	0	8,466	1,393	0	19,793	1,185	1,428	14,428	10,66	16,868	11,923	1,451
AC018804.6	0	0	0	0	0	1,141	3,512	0	1,229	3,154	0	2,462	0	0,959	0	0,818	0	0	1,02	2,536	0	0	0	0	0	0	0	0	0	0	0	0	0	1,653	1,205	0	0	0	0	2,041	1,424
AC018865.11	0	0	0	2	0	0	4	0	0	0	0	2	0	0	0	0	0	0	0	3	0	0	0	0	0	0	0	0	0	0	0	0	0	0	0	0	0	0	0	0	0
AC018865.5	0	0	0	0	0	0	0	0	0	0	0	0	0	0	0	0	0	0	0	0	0	0	0	0	0	0	0	0	0	0	0	0	0	0	0	0	0	1	0	0	0
AC018880.1	0	0	0	0	0	0	0	0	0	0	0	0	0	0	0	0	1	0	0	0	1	0	0	0	0	0	0	0	0	0	0	0	0	0	0	0	0	0	1	0	0
AC018880.2	0	0	0	0	0	0	0	0	0	0	0	0	0	0	0	0	0	0	0	0	0	0	0	0	0	0	0	0	0	0	0	0	0	0	0	0	0	0	0	0	0
AC018892.3	0	0	0	0	0	0	0	0	0	0	0	0	0	0	0	0	0	0	0	0	0,994	1	0	0	0	0	0	0	0	0	0	0,991	0	0	0	0	0	0	1	1	0
AC018892.8	0	0	0	0	0	0	0	0	0	0	0	0	0	0	0	0	0,5	0	0	0	0	0	0	0	0	0	0	0	0	0	0	0,5	0	0	0	0	0	0	0	0	0
AC019050.1	0	0	0	0	1	0	0	0	3,436	0	0	0	0	1	0	0	0	0	0	1	0	0	0	0	0	0	0	0	0	0	1	0	0	3	2,011	0	0	0	0	1,001	0
AC019070.1	0	0	0	0	0	0	0	0	0	0	0	0	0	0	0	0	2	0	0	0	1	1	0	2	0	0	0	0	0	0	1	0	0	0	0	0	0	0	0	0	0
AC019080.1	0	0	0	0	0	0	0	0	0	0	0	0	0	0	0	0	0	0	0	0	0	0	0	0	0	0	0	0	0	0	0	0	0	0	0	0	0	0	0	0	0
AC019084.7	0	0	0	0	0	0	0	0	0	0	0	0	1	0	0	0	0	0	0	0	0	0	0	0	0	0	0	0	0	0	0	0	0	0	0	0	0	0	0	0	0
AC019097.7	1,009	0	0	1,137	0	0	3,482	0	0	0	0	0	0	1,202	0	0	2,404	0	0	0	2,786	0	2,005	0	1,111	0	1,06	0	1,259	0	2,232	2,112	0	0	0	1,106	1,121	0	1,082	0	0
AC019109.1	0	0	10,964	2,004	7,433	4,37	1,184	4,146	8,488	5,826	27,321	7,772	10,54	10,6	45,703	30,569	8,565	1	16,559	6,176	39,864	0	8,867	2,532	1	16,62	21,478	6,522	30,708	13,871	7,665	53,28	5,484	13,812	16,025	29,609	3,019	8,926	12,487	25,062	2,104
AC019129.1	0	0	0	0	0	0	0	0	0	1,002	0	1,001	0	0	0	0	0	0	0	0	0	0	0	0	0	0	0	0	1	0	1	2	1,002	0	0	0	0	0	1	0	0
AC019172.2	0	0	0	0	0	0	0	0	0	0	0	0	0	0	0	0	0	0	0	0	0	0	0	0	0	0	0	0	0	0	1	0	0	0	0	0	1	0	0	0	0
AC019178.2	0	0	0	0	0	0	0	0	0	0	0	0	0	0	0	0	0	0	0	0	0	0	0	0	0	0	0	0	0	0	0	0	0	0	0	0	0	0	0	0	0
AC019178.3	0	0	0	0	0	0	0	0	0	0	0	0	0	0	0	1	0	0	0	0	1	0	0	0	0	0	0	0	0	0	0	0	0	0	0	0	0	0	0	0	0
AC019181.3	19	0	3	1	0	10	32	2	3	2	5	0	8	1	2	6	1	0	7	2	1	0	0	0	0	7	5	1	3	0	2	2	5	2	16	1	0	8	0	2	1
AC019185.2	0	0	0	0	0	0	0	0	0	0	0	0	0	0	0	0	0	0	0	0	0	0	0	0	0	0	0	0	0	0	0	0	0	0	0	0	0	0	0	0	0
AC019185.3	0	0	0	0	0	0	0	0	0	0	1	0	0	0	0	0	0	0	0	0	0	0	0	0	0	0	2	0	0	0	0	1	0	0	0	0	0	0	1	0	0
AC020550.7	0	0	0	0	0	0	0	0	0	1,001	2	3	0	4	2	2	1	0	4	1	0	0	0	0	0	3	0	0	0	0	0	0	1	0	0	0	0	1	1	0	0
AC020915.2	0	0	0	0	0	0	0	0	0	0	0	1	0	0	0	0	0	0	0	0	0	0	0	0	0	0	0	0	0	0	0	0	0	0	0	0	0	0	0	0	1
AC020983.5	0	0	0	0	0	0	0	0	0	0	0	0	0	1	0	2,001	0	0	0	0	0	0	0	0	0	0	0	0	1	0	0	0	1	0	0	0	0	1	0	0	0
AC021016.7	0	0	0	1,001	0	0	0	0	1,001	0	1	0	0	0	0	0	0	0	1,002	0	1	0	0	0	0	0	1	0	0	0	0	2	0	0	1,001	0	0	1,001	0	1,001	0
AC021021.1	0	0	0	0	0	0	0	0	0	0	1	1	0	0	0	0	0	0	0	0	0	0	0	0	0	0	0	0	0	0	0	0	0	0	0	0	0	0	0	0	0
AC021876.4	0	0	0	0	0	0	0	0	0	0	0	0	0	0	0	0	0	0	0	0	1	0	2	0	0	0	0	0	0	0	0	0	0	0	0	0	0	0	0	0	0
AC022153.1	0	0	0	0	0	0	0	0	0	0	0	1	1	0	0	0	0	0	1	1	1	0	0	0	0	0	0	0	0	0	0	2	0	0	1	0	0	0	0	0	0
AC022182.2	0	0	0	2	0	0	0	0	1,028	0	0	3,077	0	1,008	4,152	1	1,155	0	0	1,001	9	0	2,979	4	1,005	1,012	0	0	0	4	1	6,301	0	4,071	0	2,042	1,594	0	1	3,024	1,027
AC022210.2	0	0	0	0	1,003	0	0	0	2,34	6,065	0	4,413	2,043	2,445	0	2,016	1,01	0	1,007	3,018	1,016	0	0	0	0	6,621	1,005	0	1,318	0	3,043	0	1,261	4,057	0	1,015	9,178	9,494	1,012	1,023	5,661
AC023128.2	0	0	1	0	0	0	0	0	0	0	1	0	0	0	0	1	0	0	0	0	0	0	0	0	0	0	0	0	0	0	0	1	0	0	0	0	0	0	0	0	0
AC023271.1	0	0	0	0	0	0	0	0	0	1	0	0	0	0	0	0	1	0	1	0	0	0	0	2	0	0	0	0	1	0	0	0	0	0	0	0	0	0	0	1	0
AC023274.4	0	0	0	0	0	0	0	0	0	0	0	0	0	0	0	0	0	0	0	0	0	0	0	0	0	0	0	0	0	0	0	0	0	0	0	0	0	0	0	0	0
AC023274.6	0	0	0	0	0	0	0	0	0	0	0	0	0	0	0	0	0	0	0	0	0	0	0	0	0	0	0	0	0	0	0	0	0	0	0	0	0	0	0	0	0
AC023283.1	0	0	0	0	7,34	0	62,899	0	0	0	0	5,228	0	16,765	0	0	0	1	0	0	0	1	0	2	0	0	0	6,984	0	0	23,884	0	0	0	0	0	0	0	0	0	0
AC023449.2	0	0	0	0	0	0	0	0	0	1	0	0	0	0	0	0	0	0	0	0	0	0	0	0	0	0	0	0	0	0	0	0	0	0	0	0	0	1	0	0	0
AC023491.2	0	0	0	3	2,495	0	0	0	0,546	9,576	0	3,142	5,233	0	13,613	0	0	0,501	0	1,766	0	0	0	1	0	7,891	0	0	2,712	14,524	2,013	15,796	0	0	3,095	0	0	0	9,118	0	0
AC023908.1	0	0	8,543	0	0	0	15,981	2	0	0	0	0	0	0	0	2,93	0	0	0	0	0	0	0	0	0	0	0	0	3,868	0	0	3,593	0	19,535	0	3,001	18,504	0	4,551	6,007	5,519
AC024060.1	0	0	0	0	0	0	0	0	0	0	0	0	0	0	0	0	0	0	0	0	0	0	0	0	0	0	0	0	0,747	0	0	0	0	0	0	0	0	0	0	0	0
AC024067.1	0	0	0	0	0	5	0	2	0	2	1	1	2	3	1	1	0	0	1	4	0	0	0	0	0	2	0	0	1	2	1	0	2	1	0	1	2	0	0	3	8
AC024082.3	0	0	0	0	0	0	0	0	0	0	0	0	0	0	0	0	0	0	0	0	0	0	0	0	0	0	0	0	0	0	0	0	0	0	0	0	0	1	0	0	0
AC024082.4	0	0	0	0	0	0	0	0	0	0	0	0	0	0	0	0	0	0	0	0	1	0	0	0	0	0	0	0	0	0	0	0	0	0	0	0	0	0	0	0	0
AC024162.2	0	0	0	0	0	0	12	0	0	0	0	0	0	1	0	0	0	0	0	0	0	0	0	0	0	0	0	0	0	0	0	1	0	0	0	0	0	0	0	0	0
AC024560.3	144,766	31,006	109,873	58,335	62,068	147,697	126,07	131,247	90,54	289,178	147,755	152,82	100,33	221,69	115,029	183,543	17,597	2,292	144,693	189,347	27,417	1	8	7	25,349	188,729	108,631	21,178	108,808	36,332	89,701	82,79	44,028	260,585	170,849	97,879	134,273	129,982	70,374	520,765	224,89
AC024592.12	0	0	3,233	0	2,109	1,063	1,078	0	0	2,649	9,388	2,351	1,157	1,149	11,068	2,206	4,829	0	8,335	2,398	6,624	0	0	0	1,28	1,112	2,798	6,792	7,867	0	2,262	9,331	2,556	6,774	4,383	2,641	0	3,457	4,675	2,344	2,137
AC024937.2	0	0	0	0	0	0	0	0	0	0	0	0	0	0	0	1	0	0	0	0	0	0	0	0	0	0	0	0	0	0	0	0	0	0	0	0	0	0	0	0	0
AC024937.4	0	0	1,011	0	0	0	0	0	0	0	0	1,937	0	0	0	1,02	0	0	0	0	1,959	0	0	0	0	0	0	1	0	0	0	1,786	0	0	0	0	0	0	0	0	0
AC024937.6	0	0	0	0	0	0	0	0	0	1,017	0	1,83	0	0	0	3,023	0	1,141	0	0	1,689	0	0	0	0	0	0	0	0	0	0	1,205	0	0	0	0	0	0	0	0	0
AC025016.1	0	0	0	0	0	0	0	0	0	0	0	0	0	0	0	1	0	0	0	0	0	0	0	0	0	0	0	1	0	0	0	0	0	0	0	0	0	0	0	0	0
AC025263.3	0	0	0	0	0	0	0	0	0	0	0	0	0	0	0	0	0	0	0	0	0	0	0	1	0	0	3,818	0	0	0	0	0	0	0	0	0	0	0	0	0	0
AC025335.1	27,156	13,943	34,936	31,9	27,076	41,573	97,306	49,105	16,491	75,219	164,507	83,627	39,368	80,688	229,838	181,052	82,636	11,861	133,848	86,001	212,062	2,565	53,702	14,628	5,158	85,315	121,334	51,335	214,779	43,776	43,563	269,601	111,611	78,083	113,076	211,167	63,001	39,011	101,664	284,236	48,187
AC025750.5	0	0	0	0	0	0	0	0	0	0	1	0	0	0	0	0	0	0	0	0	0	0	0	0	0	0	0	0	0	0	0	1	0	0	0	0	0	0	0	0	2
AC025750.7	0	0	0	3	0	0	0	0	0	0	0	0	0	0	0	1	2	0	0	0	2	0	3	0	0	0	0	0	0	0	0	2	0	0	0	0	0	0	1	5	0
AC026150.6	0	0	0	0	0	0	4	0	1	1,001	1	2,001	0	0	0	8	7,132	2	1	0	16,274	0	1	1	0	3	0	1	2	2	0	5,061	2	0	0	0	2	0	0	4	1,778
AC026185.1	0	0	0	0	0	0	0	0	0	0	0	0	0	0	0	0	0	0	0	0	0	0	0	0	0	0	0	0	0	0	0	0	0	0	0	0	0	0	0	0	0
AC026271.5	0	0	0	0	0	0	0	0	0	0	0	1,085	0	0	0	0	0	0	0	0	0	0	0	0	0	1,354	0	0	0	1,998	0	0	0	0	0	0	0	0	0	0	0
AC026348.1	49,483	4,509	76,675	44,441	89,019	140,425	160,743	80,577	111,031	176,958	135,785	156,106	99,573	81,276	38,529	78,614	6,626	0	184,343	163,422	3,828	0	5,306	0	14,517	145,557	85,403	5,777	56,987	6,046	63,23	33,655	67,265	137,938	176,634	49,702	60,046	115,188	17,707	153,716	153,829
AC026369.1	0	0	0	0	0	0	1	0	0	1	2	5	2	1	3	8	7	0	0	0	7	1	0	2	0	1	1	0	1	12	3	15	4	0	1	1	1	2	1	6,291	2
AC027124.2	0	0	0	0	0	0	0	0	0	0	0	0	0	0	0	0	1	0	0	0	0	0	0	0	0	0	0	0	0	0	0	0	0	0	0	0	0	0	0	0	0
AC027124.3	0	0	0	0	0	0	0	0	0	0	0	0	0	0	0	0	0	0	0	0	0	0	0	0	0	0	0	0	0	0	0	0	0	0	0	0	0	0	0	0	0
AC027612.1	0	0	0	0	0	0	0	0	0	0	0	0	0	0	0	0	0	0	0	0	3,476	0	0	0	0	0	4,219	0	0	1,002	0	0,917	0	0	0	0	1,072	0	0	0	0
AC027612.3	0	0	0	18,049	0	1,015	23,497	0	2,044	3,944	8,165	6,192	34,722	7,127	6,471	8,154	7,843	0	7,212	4,368	5,321	0	1	0	0	10,228	0	0	6,921	3,545	2,149	9,123	0	6,031	59,69	10,205	4,092	15,346	2,104	10,843	2,05
AC027612.4	0	0	1	0	0	0	0	0	0	3	2,016	0	0	0	0	1	0	0	0	0	0	1	0	0	0	0	6,997	1	7,001	0	0	0	0	2,029	3,039	1,929	0	0	0	0	0
AC027612.6	20	8	37,004	92,748	15,462	14,051	111,35	70,128	16	44,736	28,406	38,056	12,599	9,829	22,058	15,058	27	0	85,838	19	8	0	9	3	3	58,099	52,169	3,158	6,22	0	12	23,122	53,432	6,857	48,068	29,507	14,149	40,231	18,395	116,219	36,451
AC027682.1	0	13,186	0	0	0	0	0	26	0	59,205	0	0	0	0	157,566	0	0	0	0	0	0	0	7	0	0	0	0	4,269	0	0	0	34,945	8,347	0	0	70,385	0	0	0	0	0
AC034198.7	0	0	0	0	0	0	0	0	0	0	0	0	0	0	0	0	0	0	0	0	0	0	0	0	0	0	0	0	0	0	0	0	0	0	0	1	0	0	0	0	0
AC037459.4	22,669	7,208	0	0	0	0	0	0	0	5,307	0	0	0	0	0	0	0	0	8,486	0	0	0	0	0	0	0	0	0	4,677	0	0	0	6,819	0	8,555	10,392	0	3,717	9,225	12,598	0
AC037482.2	0	0	0	0	0	0	0	0	0	0	0	0	0	0	0	0	0	0	0	0	0	0	0	0	0	0	0	0	0	0	0	0	0	0	0	0	0	0	0	0	0
AC053503.2	0	0	0	0	0	0	0	0	0	0	0	0	0	0	0	0	0	0	0	0	0	0	0	0	0	0	0	0	0	0	0	0	0	0	0	0	0	0	0	0	0
AC055876.1	0	0	0	0	0	0	0	0	0	0	0	0	0	0	0	0	0	0	0	0	0	0	0	0	0	0	0	0	0	0	0	0	0	0	0	0	0	0	0	0	0
AC060834.2	0	0	0	0	0	0	0	0	0	0	0	0	0	0,981	0	0	0	0	0	0	0	0	0	0	0	0	0	0	0	2	2	0	0	0	0	0	0,996	0	0	0	0
AC062016.1	0	0	0	0	0	0	0	0	0	0	0	0	0	0	0	0	0	0	0	0	0	0	0	0	0	0	0	0	0	0	0	0	0	0	0	0	0	0	0	0	0
AC062016.3	0	0	0	0	0	0	0	0	0	0	0	0	0	0	0	1	0	0	0	0	1	0	0	0	0	0	0	0	0	0	0	1	0	0	0	0	0	0	0	0	0
AC062022.1	0	0	0	0	0	0	0	0	0	0	0	1	0	0	0	0	0	0	0	0	0	0	0	0	0	0	0	0	0	0	0	0	0	0	0	0	0	0	0	0	0
AC063976.1	0	0	0	0	0	0	0	0	0	0	0	1	0	0	0	0	0	0	0	0	1	0	0	0	0	0	0	0	1	0	0	0	0	0	0	0	0	0	0	0	0
AC063976.2	0	0	0	0	0	0	0	0	0	0	1	0	0	0	0	0	0	0	0	0	1	0	0	0	0	0	0	0	0	0	0	0	0	0	0	0	0	0	0	0	1
AC063976.7	1	1	0	0	0	2,001	0	0	1	1	1	0	0	2	8	7	3	0	5,919	1	5	0	2	0	0	4	7,131	0	5,722	5,996	0	9	2,002	0	4	10	0	2	2	2,002	2
AC063979.1	0	0	0	0	0	0	0	0	0	0	0	0	0	0	0	0	0	0	0	0	0	0	0	0	0	0	0	0	0	0	0	0	0	0	0	1	0	0	0	0	0
AC064836.3	0	0	0	0	0	0	4	0	0	0	1	0	0	0	0	0	0	0	0	0	0	0	0	0	0	0	0	0	0	0	0	0	0	0	0	0	0	0	0	1	0
AC064850.4	10	4	5,006	6,018	1	0	19	3,005	6	3,013	0	1	3	4,004	8,041	11	4	0	1	10	3	0	0	0	1,005	10	1	0	6	0	2	2	0	3,001	5	0	5	2,005	1	7	4
AC064853.3	0	0	0	3	0	0	0	0	0	0	0	0	0	0	0	0	1	0	0	0	1	0	3	0	0	0	0	0	0	0	0	0	0	0	0	0	0	0	0	0	0
AC066692.3	0	0	0	0	0	0	0	0	0	0	0	0	0	0	0	0	0	0	0	0	0	0	0	0	0	0	0	0	0	0	0	0	0	0	0	0	0	0	0	0	0
AC067940.1	0	0	4	0	0	0	9	0	4	4	6	4	8	4	2	0	0	0	3	2	0	0	1	0	0	9	6	0	2	0	0	1	3	1	2	3	0	2	3	10	5
AC067945.3	0	1	11	9,433	3	11	10	1	0	9	11	3	10	4	5	24,001	0	0	6	2	0	0	0	0	2	3	6	1	5	0	3	0	0	13	3,015	1	0	0	9	13	5,024
AC068042.1	0	0	0	0	0	0	0	0	0	0	0	1	0	0	0	0	2	0	0	0	0	0	0	0	0	0	1	0	0	1	0	0	0	0	1	0	0	0	0	0	0
AC068044.1	0	0	0	0	0	0	1,001	0	0	1	0	0	0	0	3,957	3,006	1	0	1	0	3,071	0	2	0	1	0	1	1,001	1	1	0	1,001	2,001	2	1	0	0	0	0	2,002	0
AC068134.10	0	0	0	0	0	3,616	0	0	0	6,034	2,33	1,399	1,487	4,135	5,174	11,411	2	0	1,853	0	0	0	0	0	1	5,684	4,71	1	0	0	1,635	1,36	1,517	0	2,286	4	0	1,178	0	10,044	5,042
AC068135.1	0	0	0	0	0	0	0	0	0	0	0	0	0	0	0	0	0	0	0	0	0	0	0	0	0	0	0	0	0	0	0	0	0	0	0	0	0	0	0	0	0
AC068137.13	0	0	0	0	0	0	0	0	0	0	0	0	0	0	0	0	0	0	0	0	1	0	0	0	0	0	0	0	0	0	0	0	0	0	0	0	0	0	0	0	0
AC068279.3	28	6	13,419	3	7,004	8,27	70,251	56,379	48,88	47,264	12	53,458	9	31,684	24,167	22,418	6	0	28	40,828	4	0	2	1	2	20	39,999	1	12,477	14,003	12,721	4,312	23,995	22,995	27,959	18,006	6	17,346	9,059	96,751	33,417
AC068287.1	0	0	1	0	0	0	0	0	0	0	0	0	0	0	0	0	0	0	0	0	0	0	1	0	0	0	0	0	0	0	0	0	0	0	0	0	0	0	0	0	0
AC068491.3	0	0	0	0	0	0	0	0	0	0	0	1	0	1,004	0	0	0	0	0	0	0	0	1	1	0	0	1	0	0	0	0	0	0	0	0	0	0	0	0	0	0
AC068522.4	0	0	4,033	0	2,048	0	0	0	1,037	1,018	2,029	4,1	1,017	2,051	0	2,039	0	0	0	2,69	0	0	0	0	0	1,019	2,044	0	0	0	0	3,084	2,03	3,67	0	1,011	0	0	1,034	0	3,845
AC068533.7	29,52	6,453	0	11,021	29,809	3,768	0	0	0	0	5,888	14,778	5,352	23,652	2,782	7,229	0	0	5,934	6,399	0	0	0	0	0	12,511	5,779	0	0	0	9,315	0	2,552	35,249	3,217	0	3,446	20,328	0	0	10,405
AC068538.2	0	0	0	0	0	0	0	0	0	0	0	0	0	0	0	0	2	0	0	1	0	0	0	0	0	0	0	0	0	1	0	2	0	0	0	0	0	0	0	0	0
AC068657.2	0	0	0	0	0	0	0	0	0	1	0	0	0	0	0	0	1	0	0	0	0	0	0	0	0	0	0	0	0	0	0	0	0	0	0	0	0	0	0	0	0
AC068724.1	0	0	0	0	0	0	0	0	0	0	0	0	0	0	0	0	0	0	0	0	0	0	0	0	0	0	0	0	0	0	0	0	0	0	0	0	0	0	0	0	0
AC068831.11	0	0	0	0	0	0	0	0	0	0	0	0	0	0	0	0	0	0	0	0	0	0	0	0	0	0	0	0	0	0	0	0	0	0	0	0	0	0	0	0	0
AC068831.12	0	0	0	0	0	0	0	0	0	0	0	0	0	0	0	0	0	0	0	0	0	0	0	0	0	0	1	0	0	0	0	0	0	0	0	0	0	0	0	0	0
AC068831.17	0	0	0	0	0	0	0	0	0	0	1	0	0	0	0	0	0	0	0	0	0	0	0	0	0	0	0	0	0	0	0	0	0	0	1	0	1	0	0	0	0
AC068831.3	0	0	0	0	0	0	0	0	0	0	0	0	0	0	0	0	0	0	0	0	0	0	0	0	0	1	0	0	0	0	0	0	0	0	0	0	0	0	0	0	0
AC069154.4	0	0	0	0	0	0	6	0	0	0	1	0	0	0	0	1	0	0	0	1	0	0	0	0	0	0	0	0	0	2	0	0	0	0	1	1	0	2	0	1	1
AC069157.1	0	0	0	0	0	0	0	0	0	0	0	0	0	0	0	0	0	0	0	0	0	0	0	0	0	0	0	0	0	0	0	0	0	0	0	0	0	0	0	0	0
AC069213.4	0	0	0	0	0	0	0	0	0	0	0	0	0	0	0	0	1	0	0	0	0	0	0	0	0	0	0	1	0	0	0	0	0	0	0	0	0	0	0	0	0
AC069257.6	0	0	0	0	0	0	0	0	0	0	0	0	0	1	0	0	0	0	0	0	0	0	0	0	0	1	0	0	0	0	0	0	0	0	0	0	0	1	0	0	0
AC069282.6	0	0	0	0	0	0	0	0	0	0	0	0	0	0	0	0	0	0	0	0	0	0	0	0	0	0	0	0	0	0	0	0	0	0	0	0	1	0	0	0	0
AC069368.3	0	0	8,257	0	0	0	0	7,465	0	0	3,475	0	0	0	17,976	0	0	0	2,343	0	5,194	0	0	0	0	0	12,962	5,509	0	0	0	0	1,246	8,484	0	10,701	0	0	0	16,375	0
AC069513.1	0	0	10,908	0	762,382	433,67	0	25,754	7,823	24,673	12,364	0	177,601	1520,574	3,664	0	1,492	0	4,845	22,992	0	0	0	3	0	413,466	282,103	14,486	11,579	12,775	0	52,751	16,175	267,913	13,931	3,947	75,309	984,397	54,673	4,205	277,249
AC069542.1	0	0	1,001	0	0	0	0	0	0	0	1,005	0	0	0	1,021	1,035	0,998	0	0	0	0	0	0	0	0	0,844	1,002	1,003	1,375	0	0	4,008	0	0	0	1,005	1,004	1,034	0	4,107	0
AC072052.7	0	0	2	0	0	0	0	0	0	0	1	1	0	0	0	0	0	0	0	0	0	0	0	0	0	0	0	0	0	0	0	0	0	1	0	0	0	0	0	3	0
AC072061.2	0	0	0	0	0	0	0	0	0	0	0	0	0	0	0	0	1	1	0	0	0	0	0	0	0	0	0	0	0	0	0	1	0	0	1	0	0	0	0	1	0
AC073052.1	12	1	15	1	7	18	51	10	11	18	10	21	4	22,16	11	26	2	1	11	22	0	1	0	0	3	30	11	1	8	0	5	7	12	12	9	8	7	6	3	45	7
AC073055.2	0	0	0	0	0	0	0	0	0	0	0	0	0	0	0	0	3	0	0	0	0	0	0	0	0	0	0	0	0	6	1	5	0	0	0	0	0	0	0	0	0
AC073063.10	0	0	0	0	3	0	0	0	0	1,038	3	0	0	1,03	4,292	1,881	0	0	1,022	0	0	0	0	0	0	1,019	0	0	0	3	0	1	0	0	0	1,028	1,032	0	0	3,131	0
AC073065.3	12,402	6,582	21,349	2,401	0	20,819	23,226	2,476	7,158	29,24	58,213	27,694	7,002	22,45	92,075	61,216	18,152	4,968	30,486	19,172	71,171	1,984	17,466	7,336	2,364	26,788	41,125	20,826	67,267	44,037	10,087	106,343	14,701	14,485	30,341	66,145	9,76	5,28	30,65	62,882	14,937
AC073069.2	0	0	2	0	0	0	0	0	0	1	0	2	0	1	0	2	0	0	1	0	0	0	0	0	0	1	1	1	1	0	0	0	0	0	2	0	0	2	2	1	0
AC073072.7	0	0	0	0	0	0	0	0	0	0	0	0	0	0	0	0	0	0	0	1,002	0	0	0	0	1,837	0	0	0	0	0	0	0	0	0	0	0	0	0	0	0	0
AC073091.2	0	0	0	0	0	0	0	0	0	0	0	1	0	0	0	0	1	0	0	0	0	0	0	0	0	0	0	0	0	0	0	0	0	0	0	0	0	0	0	0	0
AC073109.2	0	0	2	0	4	2	0	0	3	6	4	1	0	3	3	3	2	0	10	3,007	1	0	2	0	1	0	0	1	1	0	0	2	0	1,001	3	1	2	0	0	1,001	0
AC073135.2	0	0	0	0	0	0	0	0	0	0	0	0	0	0	0	1	0	0	0	1,001	0	0	0	0	0	0	0	0	0	0	0	1,003	3,818	0	0	0	0	0	0	0	0
AC073135.3	0	0	0	0	0	0	0	0	0	0	0	0	0	0	0	1	2	0	0	0	1	0	1	0	0	0	0	0	0	1	0	1	2	0	0	0	0	0	0	0	0
AC073135.4	0	0	0	0	0	0	0	0	0	0	0	0	0	0	0	0	0	0	0	0	0	0	0	0	0	0	0	0	0	1	0	0	0	0	0	0	0	0	0	0	0
AC073135.8	0	0	0	0	0	0	0	0	0	0	0	0	0	0	0	0	0	0	0	0	0	0	0	0	0	0	0	0	0	0	0	0	0	0	0	0	0	0	0	0	0
AC073143.1	0	0	0	0	0	0	0	0	0	0	0	0	0	0	0	0	0	0	0	0	0	0	0	0	0	0	0	0	0	0	0	0	0	0	0	0	0	0	0	0	0
AC073150.6	0	0	0	0	0	0	0	0	1	0	0	1	0	1	2	2	0	0	0	0	0	0	3	0	1	1	2	0	0	0	0	0	0	3	1	0	1	0	1	9	0
AC073264.6	0	0	0	0	0	0	0	0	0	0	0	0	2	0	0	0	0	0	1	0	0	0	0	0	1	0	0	0	0	0	0	0	0	0	0	0	0	0	1	1	0
AC073310.4	0	0	0	0	0	0	0	0	0	0	0	0	0	0	0	0	2	0	0	0	0	0	0	0	0	0	0	0	0	0	0	0	0	1	0	0	0	0	0	0	0
AC073325.2	0	0	0	0	0	0	0	0	0	0	0	0	0	0	0	0	0	0	0	0	0	0	0	0	0	0	0	0	0	0	0	0	0	0	0	0	1	0	0	0	0
AC073387.2	0	0	0	0	0	0	0	0	0	0	0	0	0	0	0	0	0	0	0	0	0	0	0	0	0	0	0	0	0	0	0	0	0	0	0	0	0	0	0	0	0
AC073410.1	0	0	3	10	1	3	8	0	2	14	2	5	4	2	2	11	0	0	10	2	3	0	0	0	1	3	1	0	3	0	4	4	6	4	5	5	5	3	3	12	6
AC073415.2	0	0	0	0	0	0	0	0	1	1	1	1	0	3	0	2	0	0	0	1	0	0	0	0	0	2	0	0	2	0	0	0	1	1	2	0	2	0	0	1	0
AC073464.4	0	0	0	1	0	0	0	0	0	0	0	0	0	0	0	0	0	0	0	0	0	0	0	0	0	0	0	0	1	0	0	1	0	0	0	0	0	0	0	0	0
AC073464.6	0	0	0	0	0	0	0	0	0	1	0	0	0	0	0	0	1	0	0	0	0	0	0	0	0	0	0	0	0	0	0	0	0	0	0	0	0	0	1	0	0
AC073464.7	0	0	0	0	0	0	0	0	0	0,988	0,955	0	0,992	0	0	0	0	0	0	0	0	0	0	0	0	2	0	0	0	0	0	0	0	0	0	0	0	0	0	1	0
AC073465.1	0	0	0	0	0	0	0	0	0	0	0	0	0	0	0	0	0	0	0	0	0	0	0	0	0	0	0	0	0	0	0	0	0	0	0	0	0	0	0	0	0
AC073465.2	0	0	0	0	0	0	0	3	0	0	0	0	0	0	0	0	1	0	0	0	0	0	0	0	0	0	0	0	0	1	0	1	0	0	0	0	0	0	0	0	0
AC073465.3	1	0	0	0	0	0	0	0	0	0	0	0	0	0	0	0	1	0	0	1	0	0	0	0	0	1,001	0	0	0	0	1	0	0	0	0	0	1	0	0	1	1
AC073476.1	0	0	0	0	0	0	0	0	0	0	0	0	0	0	0	0	0	0	0	0	0	0	0	0	0	0	0	0	0	0	0	0	0	0	0	0	0	0	0	0	0
AC073551.1	0	3	4	0	4	1	18	8	1	3	17,001	1,859	3	5	12,04	11	2	0	18	7,019	11,129	0	5	1,476	0	10	29,299	2	10,06	4,521	1	13,001	14,207	1	13,923	5,011	1,909	4	8	53,418	16
AC073610.5	0	0	0	0	0	0	0	0	0	0	0	0	0	0	0	0	0	0	0	0	0	0	0	0	3,408	0	0	0	0	0	0	0	0	0	0	0	0	0	0	0	0
AC073621.2	0	0	0	0	0	0	0	0	0	0	0	1	0	0	0	0	0	0	0	0	0	0	0	0	0	2	0	0	0	0	1	0	0	0	0	0	0	0	0	0	0
AC073850.6	0	0	0	0	0	0	0	0	0	0	0	0	0	0	0	0	0	0	0	0	0	0	0	0	0	0	0	0	0	0	0	0	0	0	0	0	0	0	0	0	0
AC073869.2	0	0	0	0	0	0	0	0	0	0	0	0	0	0	0	0	0	0	0	0	0	0	0	1	0	0	0	0	0	0	0	0	0	0	0	0	0	0	0	0	0
AC073900.4	0	0	0	0	0	0	0	0	0	0	0	0	0	4	0	0	0	0	0	0	0	0	0	0	0	0	0	0	0	0	0	1	0	1	0	0	0	0	0	0	0
AC073987.2	0	0	0	0	0	0	0	0	0	0	0	0	0	0	0	0	0	0	0	0	0	0	0	0	0	0	0	0	0	0	0	0	0	0	0	0	0	0	0	0	0
AC074019.2	4,002	1	16,957	5,084	6,934	10,612	26,517	1,005	1,021	19,153	37,944	11,103	8,471	16,956	75,373	43,599	15,771	3,012	31,96	9,465	71,61	0	14,979	2,029	1,001	16,757	50,807	14,35	48,838	16,735	11,566	89,575	6,965	4,043	14,351	40,202	10,661	5,524	27,795	51,763	2,653
AC074117.13	0	0	0	0	0	0	0	0	0	0	0	1	0	0	0	0	0	0	0	1	0	0	0	0	0	1	0	0	0	0	0	0	1	0	0	0	0	0	0	1	0
AC074121.4	0	0	0	0	0	0	0	0	0	0	0	0	0	0	0	0	1	0	0	0	0	0	0	0	0	0	0	0	0	1	0	0	0	0	0	0	0	0	0	0	0
AC074141.1	4,772	0	7,421	15,558	0	0	0	0	0	0	0	0	0	0	7,645	0	0	0	0	0	0	0	0	0	2	0	18,168	0	0	0	8,382	0	0	13,281	14,326	7,154	0	0	0	0	0
AC074141.3	0	3,92	13,857	29,568	6,168	24,127	23,534	21,303	7,286	25,031	31,03	10,4	11,592	16,595	55,518	27,1	13,072	1	34,744	33,927	19,991	0	12,084	1,066	0	36,736	14,279	6,154	35,205	9,465	6,372	26,811	6,426	13,397	28,648	33,235	3,1	11,676	14,326	31,78	19,508
AC074290.1	0	0	0	0	0	0	0	0	0	0	0	0	0	0	0	0	0	0	0	0	0	0	0	0	0	0	0	0	0	0	0	0	0	0	0	0	0	0	0	0	0
AC074338.4	0	0	0	0	0	9	3	0	2	2	2	1	0	1	0	0	0	0	2	3	1	0	0	0	0	2	0	0	1	0	0	1	3	1	0	0	1	2	2	1	4
AC074338.5	0	0	0	0	0	0	0	0	0	0	0	0	0	0	0	0	0	0	0	0	0	0	0	0	0	0	0	0	0	0	0	0	0	0	0	0	0	0	0	0	0
AC074367.1	0	1	5	6	5	11	3	0	1	5	2	3	5	5	0	3	0	0	3	3	0	0	0	0	0	9	1	0	0	0	2	2	2	1	2	1	0	6	4	11	3
AC074375.1	0	0	0	0	0	0	0	0	0	0	0	0	0	0	0	0	0	0	0	0	0	0	0	0	0	0	0	0	0	0	0	0	0	0	0	0	0	0	0	0	0
AC078899.1	0	0	0	0	0	0	0	0	0	0	1,031	0	0	0	0	0	0,732	0	0	0	2	0	0	0	0	0	1,012	0	0	0	0	0	0	0	2,072	0	0	0	1,718	0	0
AC078899.3	0	0	0	0	0	0	0	0	1,057	0	0	1	0	0	0	0	1	0	0	0,873	0	0	0	0	0,719	0	0	0	0	2	0	1	0	0,797	0	0	0	0	0	0	0,923
AC078899.4	0	0	0	0	0	0	0	0	0	0	0	0	0	0	0	1	0	0	0	0	0	0	0	0	0	0	0	0	0	0	0	0	0	0	0	0	0	0	0	0	0
AC078974.2	0	0	0	0	0	0	0	0	0	0	0	0	0	0	0	0	0	0	0	0	0	0	0	0	0	0	0	0	0	0	0	0	0	0	0	0	0	0	0	0	0
AC079112.1	0	0	0	0	0	0	0	0	0	0	0	0	0	0	0	0	0	0	0	0	0	0	0	0	0	0	0	0	0	0	0	0	1	0	0	0	0	0	0	1	0
AC079150.2	0	0	0	0	0	0	1,457	0	0	0	0	0	0	0	0	0	0	0	0	0	0	0	0	0	0	0	0	0	0	0	0	0	0	0	0	0	0	0	0	0	0
AC079199.2	0	0	2	0	0	0	0	0	0	0	1	0	1	0	0	0	0	0	0	0	0	0	0	0	0	0	0	0	0	0	1	0	0	0	1	0	0	0	0	0	0
AC079248.1	0	1	1	0	0	0	0	0	0	0	2	0	0	0	2	0	8	0	0	0	6	0	0	0	0	0	0	0	2	2,008	0	2	1	0	0	0	0	0	0	0	0
AC079250.1	0	0	0	0	0	0	0	0	0	1,145	0	0	0	0	0	0	0	0	0	0	0	0	0	0	0	0	0	0	0	0	0	0	0	1,135	0	0	0	2,358	0	0	0
AC079305.5	0	0	0	0	0	0	0	0	0	0	0	0	0	0	0	0	0	0	0	0	0	0	0	0	0	0	0	0	0	0	0	0	0	1	0	0	0	0	1	0	0
AC079325.5	0	0	0	0	0	0	0	0	0	0	0	0	0	0	0	0	0	0	0	0	0	0	1	0	0	0	0	0	0	1	1	0	0	0	0	0	0	0	0	0	2
AC079354.6	0	0	0	0	0	0	0	0	0	0	0	0	0	1	1	0	0	0	0	0	0	0	0	0	0	0	0	0	0	0	1	0	0	0	0	0	0	0	0	1	0
AC079395.1	0	0	0	0	0	0	0	0	0	0	0	0	0	0	0	0	1	0	0	0	0	0	0	0	0	0	0	0	0	1	0	0	0	0	0	0	0	0	0	0	0
AC079448.1	0	0	0	0	2	0	0	0	2	0	0	0	0	0	0	0	0	0	0	0	0	0	0	0	0	1	0	0	0	0	0	0	0	2	0	0	0	0	0	0	0
AC079741.2	0	0	0	1	0	0	0	0	1	0	0	0	0	0	1	0	0	0	0	1	0	0	0	0	0	0	0	0	0	0	1	0	0	0	0	0	0	0	0	0	0
AC079753.4	0	0	1,322	9	0	1,098	2,001	2	2	0	2,068	0	0	3,015	1,123	2,07	0	1	1,087	1	3,015	1	0	4,152	0	1,013	4,02	0	1,026	13,926	0	1,026	1,055	0	0	0	8,075	0	1,006	57	0
AC079767.3	0	0	0	0	0	0	0	0	0	0	0	0	0	0	0	0	0	0	0	0	0	0	0	0	0	0	0	0	0	0	1	0	0	0	0	0	0	0	0	0	0
AC079776.2	0	0	0	0	0	0	0	0	0	0	1	0	0	0	0	0	0	0	0	0	0	0	0	0	0	0	0	0	0	0	0	0	0	0	0	1	0	0	1	0	1
AC079776.4	0	0	0	0	0	0	0	0	0	0	0	1	0	0	0	0	0	0	0	0	1	0	0	0	1	0	0	0	0	0	0	0	0	0	0	0	0	0	1	0	0
AC079776.6	0	0	0	0	0	0	0	0	0	0	0	0	0	0	0	0	0	0	0	0	0	0	0	0	0	0	0	0	0	1	0	0	0	0	0	0	0	0	0	0	0
AC079780.3	0	2,704	0	0	0	0	0	0	0	0	0	0	0	0	0	0	0	0	0	0	0	0	0	0	0	0	3	0	0	0	0	0	0	0	0	0	0	0	0	0	0
AC079781.5	0	0	0	0	0	0	0	0	0	0	0	0	0	0	0	0	0	0	0	0	0	0	0	0	0	0	0	0	0	0	0	0	0	0	0	0	0	0	0	0	0
AC079781.7	0	0	0	0	0	0	7	0	0	0	0	0	0	0	0	1	0	0	0	1	0	0	0	0	0	0	0	0	0	0	0	0	0	0	0	0	0	0	0	0	1
AC079781.8	0	0	0	0	0	0	0	0	0	0	4	0	0	0	0	1,492	1	0	0	0	0	0	0	0	0	0	1	0	1	0	0	1	1	4	2	1	0	0	1	0	0
AC079807.1	0	0	0	0	0	0	0	0	0	0	1	0	0	0	0	0	0	0	0	0	0	1	1	0	0	0	0	0	0	0	0	0	0	0	0	0	0	0	0	0	0
AC079809.2	0	0	0	0	0	0	0	0	0	0	0	0	0	0	0	0	0	0	0	0	1	0	4	0	0	0	0	0	0	0	0	1	0	0	0	0	0	0	0	0	0
AC079834.1	0	0	0	0	0	0	0	0	0	0	0	0	0	0	0	0	3	1	0	0	0	0	2	0	0	0	0	0	0	0	0	0	0	0	0	0	0	0	0	0	0
AC079922.2	0	0	0	0	0	0	0	1,014	0	1,018	0	1,022	0	1,022	0	0	0	0	0	1,01	1,006	0	0	0	1,112	1,018	0	0	0	0	1,022	0	1,007	0	0	0	0	4,123	0	0	3,175
AC079987.2	0	0	0	0	0	0	0	0	0	0	0	0	0	0	0	0	0	0	0	0	0	0	0	0	0	0	0	2	0	0	0	0	0	0	0	0	0	0	0	0	0
AC080002.1	0	0	0	0	0	0	0	0	0	0	0	0	0	0	0	0	0,987	0	0	0	0	0	0	0	0	0	0	0	0	4	0	0	0	0	0	0	1	0	0	0	0
AC080125.1	0	0	0	0	0	0	0	0	0	0	0	0	0	0	0	0	0	0	0	0	0	0	0	0	0	0	0	0	0	0	0	0	0	0	0	0	0	0	0	0	0
AC083760.1	0	0	0	0	0	0	0	0	0	0	0	0	0	0	0	0	1	0	0	0	0	0	0	0	0	0	0	0	0	0	0	0	0	0	0	0	0	0	0	0	0
AC083822.2	0	0	0	0	0	0	0	0	0	0	0	0	0	0	0	0	0	0	0	0	0	0	0	0	0	0	0	0	0	0	0	0	0	0	0	0	0	0	0	0	0
AC083855.5	0	0	0	0	0	0	0	0	0	0	0	0	0	0	0	0	1	0	1	0	0	0	0	1	0	0	0	0	0	0	0	0	0	0	0	0	0	0	1	0	0
AC083862.6	0	0	0	0	0	0	0	0	0	0	0	1	0	0	2	0	0	0	0	0	2	0	1	0	0	0	0	0	1	0	0	2	0	0	0	0	0	0	0	2	0
AC083863.5	0	0	0	0	0	0	0	0	0	0	0	0	0	0	0	0	0	0	0	0	0	0	0	0	0	0	0	0	0	0	0	0	0	0	0	0	0	0	0	0	0
AC083873.4	0	0	0	0	0	0	0	0	0	0	0	0	1,031	0	1,058	0	3,351	0	0	0	3,329	0	3	0	1,08	0	0	0	0	0	0	0	0	2,09	0	0	1,045	0	0	0	0
AC083875.2	0	0	0	0	0	0	0	0	0	0	0	0	0	0	0	0	0	0	0	0	0	0	0	0	0	0	0	0	0	0	0	0	0	0	0	0	0	0	0	0	0
AC083899.1	1	2	0	0	1	7,022	3	0	1	9,994	9,025	3,961	1	1,011	5,494	7,21	3,251	0	6,993	1	20,032	0	1,044	1	1	7,125	3,008	0	15,551	3,26	2,036	16,162	4,006	3	3,061	17,997	1	1	5,802	3,299	1
AC083899.3	18,967	0	2,897	0	3,575	16,013	29,774	17,153	6,698	11,398	5,725	3,77	0	12,263	0	5,319	0	0	7,285	15,257	0	0	0	0	3,853	15,509	14,43	1,426	0	0	0	0	2,445	28,715	5,695	7,844	17,114	7,581	17,52	32,755	25,175
AC083939.1	0	0	0	0	0	0	0	0	0	0	0	0	0	0	0	0	0	0	0	0	0	0	0	0	0	0	0	0	0	0	0	0	0	0	0	0	0	0	0	0	0
AC084121.17	0	0	0	0	0	1	0	0	0	0	0	0	0	0	0	1	2	2	0	0	3	1	0	2	0	0	0	0	0	0	0	3	0	0	0	0	0	0	0	0	0
AC084219.2	17,043	4	23,501	4,008	10,926	6,863	45,156	0	5,441	10,105	12,075	0	14,433	0	4,441	30,226	0	0	18,317	1,634	0	0	0	0	0	21,305	0	4,542	0	0	22,712	0	9,568	63,918	0	0	3,75	8,736	0	0	25,198
AC084290.2	0	0	1	0	0	2	0	0	0	1	1	0	1	0	0	3	0	0	0	0	0	0	0	0	0	2	0	0	0	4	0	0	0	2	0	0	0	1	1	0	0
AC087163.2	3	0	0	0	0	0	0	0	0	0	0	0	0	0	0	0	0	0	2	0	0	0	0	0	0	1	0	0	1	0	0	0	1	0	0	0	0	0	0	0	0
AC087163.3	0	0	0	0	0	0	0	0	0	0	0	0	0	0	0	0	0	0	0	0	0	0	0	0	0	0	0	0	0	0	0	0	0	0	0	0	0	0	0	0	0
AC087499.4	0	0	0	0	0	0	0	0	0	0	0	0	0	0	0	0	0	0	0	0	0	0	0	0	0	0	0	0	0	0	0	0	0	0	0	0	0	0	0	0	0
AC087499.5	0	0	0	0	0	0	0	0	0	0	0	0	0	0	0	0	0	0	0	0	0	0	0	0	0	0	0	0	0	0	0	0	0	0	0	1	0	0	0	0	0
AC087499.7	0	0	0	0	0	0	0	0	0	0	0	4	0	0	0	0	0	0	0	0	1	0	0	0	0	0	0	0	0	0	0	1	0	0	0	0	0	0	0	0	0
AC087499.8	0	0	0	0	0	0	0	0	0	0	0	0	0	0	0	0	0	0	0	0	0	0	2	0	0	0	0	0	0	0	0	0	0	0	0	0	0	0	0	0	0
AC087499.9	0	0	0	0	0	0	0	0	0	0	0	0	0	0	0	0	0	0	0	0	0	0	0	0	0	0	0	0	0	0	0	0	0	0	0	0	0	0	0	0	0
AC087650.1	0	0	0	0	0	0	0	0	0	1	0	0	0	0	1	0	0	0	0	0	1	0	0	0	1	0	0	0	0	0	0	0	0	0	0	0	0	0	0	0	1
AC090018.1	0	0	0	0	0	0	0	0	0	0	0	0	0	0	0	0	0	0	0	0	0	0	0	0	0	0	0	0	0	0	0	0	0	0	0	0	0	0	0	0	0
AC090094.1	47,978	20,372	115,117	0	0	199,262	51,707	190,789	0	136,013	103,363	121,201	107,773	244,027	299,907	474,37	6,436	7,251	122,242	158,741	29,16	0	0	0	0	237,935	179,113	15,581	329,75	0	0	157,298	230,721	682,118	143,013	195,922	309,782	44,267	128,166	216,376	0
AC090283.3	0	0	0	0	0	0	0	0	0	0	0	0	0	0	0	1	0	0	0	0	0	0	2	0	0	0	0	0	0	1	0	0	0	0	0	0	0	0	0	0	0
AC090286.2	0	2	3	0	0	1	1	0	2	4	4	2	1	2,005	2	8	1	0	1	1	0	0	0	0	0	5	0	0	0	0	2	3	4	2	2	9	1	2	0	16	3,004
AC090453.1	0	0	0	0	0	0	0	0	0	0	0	0	0	0	0	0	0	0	0	0	0	0	0	0	0	0	0	0	0	0	0	0	0	0	0	0	0	0	0	0	0
AC090498.1	0	0	0	0	0	0	0	0	0	0	0	0	0	0	0	0	0	0	0	0	0	0	0	0	0	0	0	0	0	6,559	0	0	0	0	0	0	0	0	0	0	0
AC090505.5	0	0	0	0	5	0	0	0	0	0	0	1	0	0	0	0	0	0	0	0	0	0	0	0	0	0	2	0	0	0	0	1	0	17	0	0	0	0	0	0	0
AC090602.2	0	0	0	0	0	0	0	0	0	1,008	0	0	0	0	0	0	0	0	0	1,002	0	0	0	0	0	0	0	0	0	0	1,003	0	0	0	0	0	0	0	0	0	0
AC090625.1	0	0	0	0	0	0	0	0	0	0	0	0	0	0	0	0	0	0	0	0	0	0	0	0	0	0	0	0	0	0	0	0	0	0	0	0	0	0	0	0	0
AC090774.2	0	0	0	0	0	0	0	0	0	0	0	0	0	0	0	0	0	0	0	0	0	0	0	0	0	0	0	0	0	0	0	0	0	0	0	0	0	0	0	0	0
AC090804.1	0	0	2,991	0	0	3	0	0	0	1,555	2,793	3,018	0	4,296	2,011	2,015	1	0	0	0	0	0	2	0	0	3,014	1,001	0	0	0	0	2,007	0	1,003	1,004	0	0	0	2,007	2,6	1,004
AC090945.1	0	0	0	0	0	2	0	0	4	3	1,003	2	0	6	2	12	1	0	7	8	0	0	0	1	1	9	2	0	3	0	1	2	5	2	5	8	2	4	2	13	7
AC090954.5	0	0	0	0	0	0	0	0	0	1	1	0	0	0	1	0	0	0	0	0	0	0	0	0	0	1	0	0	0	0	0	0	0	0	0	0	1	0	0	1	1
AC090955.5	0	0	0	0	0	0	0	0	0	0	0	0	0	0	0	0	0	0	0	1	0	0	0	0	0	0	0	0	0	0	0	0	0	0	0	0	0	0	0	0	0
AC090958.1	0	0	0	0	0	0	0	0	0	0	0	1,795	0	0	0	0	0	0	0	0	0	0	0	0	0	0	1,086	0	0	0	0	0	0	0	0	1,548	0	0	0	0	0
AC090958.5	0	0	0	0	0	0	0	0	0	0	1	1	0	0	0	0	0	0	1	1	0	0	0	0	0	2	0	0	0	0	1	0	1	1	2	0	1	0	0	0	0
AC090960.1	0	0	0	0	0	0	0	0	0	0	0	2	1	0	0	0	2	0	0	0	0	0	0	1	0	0	0	0	0	1	0	0	0	0	0	0	0	0	0	0	0
AC091069.1	0	0	0	0	0	0	0	0	0	0	0	0	0	0	0	0	0	0	0	0	0	0	0	0	0	0	0	0	0	0	0	0	0	0	0	0	0	0	0	0	0
AC091304.1	0	0	0	0	0	0	0	0	0	0	0	0	0	0	0	0	0	0	0	0	0	0	0	0	0	0	0	0	0	0	0	0	0	0	0	0	0	0	0	0	0
AC091492.2	0	0	2	4	19,002	25,006	6	2,975	2	7,37	7,995	48,081	8,495	17,708	3,221	10,456	0	0	11,003	17,033	0	0	0	0	1	30,002	0,963	1	16,648	0	1,036	5,004	5,992	4,051	12,47	8,903	2,185	7,992	3,002	11,328	24,921
AC091633.2	0	0	0	0	0	0	0	0	0	0	0	1	0	0	0	0	1	0	1	0	0	0	0	0	0	0	0	0	0	0	0	0	0	3	0	0	1	1	2	3	1
AC091654.7	0	0	0	0	0	0	0	0	0	0	0	1	0	1	0	0	0	0	0,758	1	0	0	0	0	0	1	0	0	1	0	2,001	0	0	2	1	0	0	0	0	1	0
AC091813.2	0	0	0	0	0	0	0	0	0	0	0	0	0	0	1	0	0	0	0	0	0	0	0	0	0	0	0	0	0	0	0	0	0	0	0	0	0	0	0	0	0
AC092013.1	0	0	0	0	0	0	0	0	0	0	0	2	0	0	1	0	0	0	0	0	1	0	0	0	0	0	0	0	0	0	0	2	0	0	0	0	0	0	0	0	0
AC092066.6	0	0	0	0	0	0	0	0	0	0	1	0	0	1	0	0	0	0	0	0	0	0	0	0	0	0	0	0	0	0	0	0	0	1	0	0	0	0	0	0	0
AC092106.1	0	0	0	0	0	0	0	0	0	0	0	0	0	0	0	0	0	0	0	0	1	0	0	0	0	0	0	0	0	0	0	0	0	0	0	0	0	0	0	0	1,001
AC092106.2	0	0	0	0	0	0	0	0	0	0	0	0	0	0	0	0	0	1	0	0	2	0	0	0	0	0	0	0	0	0	0	1	0	0	0	0	0	0	0	1	0
AC092155.1	0	0	0	0	0	0	0	0	0	1,024	0	0	0	1,1	1,028	0	0	0	0	0	0	0	0	0	0	0	0	0	0	0	0	0	0	0	0	0	0	0	0	0	0
AC092162.2	0	0	0	0	0	0	0	0	0	0	0	0	0	0	0	0	0	0	0	0	0	0	0	0	0	0	0	0	0	0	0	0	0	0	0	0	0	0	0	0	0
AC092170.1	0	0	1	0	0	0	3	0	0	0	0	1	0	0	0	0	0	0	0	1	1	0	0	0	0	1	0	0	0	3	1	5	0	0	0	0	0	0	2	0	0
AC092421.1	0	0	0	0	0	0	0	0	0	0	0	0	0	0	0	0	0	0	0	0	0	0	0	0	0	0	0	0	0	0	0	0	0	0	0	0	0	0	0	0	0
AC092566.1	0	0	0	1	0	0	0	0	0	0	3	0	0	0	0	2	2	0	0	0	1	0	0	0	0	0	0	1	0	0	0	0	0	1	0	0	0	0	0	2	0
AC092568.1	0	0	0	0	0	0	0	0	0	0	0	0	1	0	0	0	3	0	0	0	1	0	0	0	0	0	0	0	0	0	0	1	0	0	0	0	0	0	0	0	0
AC092569.2	0	0	0	0	0	3	0	0	0	0	1	0	1	0	0	0	0	0	0	1	1	0	0	0	0	2	0	0	0	0	0	0	0	0	1	0	0	1	0	0	1
AC092570.1	0	0	0	0	0	0	0	1	0	0	0	0	0	0	0	0	0	0	0	0	0	0	0	0	0	0	0	0	0	0	0	0	0	0	0	0	0	0	0	0	0
AC092570.3	0	0	0	0	0	0	0	0	0	0	0	0	0	0	1	0	1	0	0	0	0	0	0	0	0	0	0	0	0	0	0	0	0	0	0	0	0	0	0	0	1
AC092570.4	0	0	0	2	0	0	0	0	0	0	0	0	0	0	0	1	0	0	0	0	1	0	0	0	0	0	0	0	0	0	0	0	0	0	0	0	0	0	0	0	0
AC092573.2	13	3	0	0	0	2	0	0	0	0	1	0	0	0	0	0	0	0	0	0	0	0	0	0	0	0	1	0	2	0	1	1	1	0	0	0	0	2	0	0	1
AC092578.1	0	0	0	0	0	0	0	0	0	0	0	0	0	0	0	0	0	0	0	0	0	0	0	0	0	0	0	0	0	0	0	0	0	0	0	0	0	0	0	0	0
AC092580.1	0	0	0	0	0	0	0	0	0	0	0	0	0	0	0	1	0	0	0	0	1	0	0	0	0	0	0	0	0	0	0	0	0	0	0	0	0	0	0	0	0
AC092580.2	0	0	0	0	0	0	0	0	0	0	0	0	0	0	1	0	0	0	0	0	0	0	0	0	0	0	0	0	0	0	0	0	0	0	0	0	0	0	0	0	0
AC092601.1	0	0	0	0	0	1	0	0	0	1	0	1	0	0	0	1	1	1	0	0	0	0	0	0	0	0	0	0	0	0	0	0	0	0	0	0	0	0	0	0	0
AC092610.12	0	0	0	1	0	0	0	0	1,002	0	0	0	0	2,002	0	0	0	0	0	2	0	0	0	0	0	0	0	0	0	0	0	0	0	0	1,001	1	0	0	1,006	1	0
AC092628.3	0	0	0	0	0	0	0	0	0	0	0	0	0	0	0	0	0	0	0	0	1	0	0	0	0	0	0	0	0	0	0	0	0	0	0	0	0	0	0	0	0
AC092638.1	0	0	0	0	0	0	0	0	0	0	0	0	0	0	0	0	0	0	0	0	0	0	1	0	0	0	0	0	0	0	0	0	0	0	0	0	0	0	0	0	0
AC092638.2	0	0	0	0	0	0	0	0	0	0	0	0	0	0	1	1	1	0	0	0	3	0	0	0	0	0	0	0	0	0	1	1	0	0	0	0	0	0	0	0	0
AC092641.2	0	0	0	0	0	0	0	0	0	0	0	0	0	0	0	0	3	0	0	0	0	0	0	0	0	0	0	0	0	0	0	0	0	1	1	0	0	0	1	0	0
AC092642.1	0	0	0	0	0	0	0	0	0	0	0	0	0	0	0	0	0	0	0	0	0	0	0	0	0	0	0	0	0	0	0	0	0	0	0	0	0	0	0	0	0
AC092646.1	0	0	0	0	0	0	0	0	0	1	0	0	0	0	0	0	0	0	0	0	1	0	1	0	0	0	0	0	0	2	0	2	0	0	0	1	0	0	0	0	0
AC092646.2	0	0	0	0	0	0	0	0	0	0	0	0	0	0	0	1	1	0	0	0	0	0	3	1	0	0	1	0	1	1	0	4	0	0	0	0	0	0	1	0	0
AC092651.1	0	0	0	0	0	0	0	0	0	0	0	0	0	0	0	0	0	0	0	0	0	0	0	0	0	0	0	0	0	0	0	0	0	0	0	0	0	0	0	0	0
AC092664.1	0	0	0	0	0	0	0	0	0	1	2	0	0	1	0	0	0	0	0	0	1	0	0	0	0	0	0	0	0	0	0	0	0	0	0	0	0	0	0	0	0
AC092798.2	0	0	0	0	0	0	0	0	0	1	0	1	0	0	0	0	1	0	0	0	0	0	0	0	0	0	0	0	1	0	1	0	0	2	1	0	0	2,001	0	1	0
AC092835.2	39	15	13	16	11	17	33	26	16	13	16	3	13	14	21	11	2	1	27	70	2	0	0	1	1	20	25	2	15	0	1	12	1	27	14	12	17	15	12	33	16
AC092933.3	0	0	0	0	0	0	0	0	0	0	0	0	0	0	0	0	0	0	0	0	0	0	0	0	0	0	0	0	0	0	1	0	0	0	0	0	0	0	0	0	0
AC092933.4	33,298	0	15,916	3,538	11,856	15,085	18,534	4,667	11,295	30,833	46,682	19,376	14,148	41,761	113,183	49,435	11,58	0	49,341	13,812	53,02	1	17,672	7,852	0,921	18,268	40,243	14,966	59,192	13,771	19,626	63,733	22,956	15,599	33,081	52,168	14,682	12,027	37,553	69,532	15,459
AC093063.2	6	0	0	0	0	0	0	0	0	0	0	2	0	0	0	2	1	0	0	0	2	0	1	0	0	0	1	0	0	2	1	0	0	0	0	2	0	0	0	0	0
AC093084.1	0	0	0	0	0	0	0	0	0	0	0	0	0	0	0	0	0	0	0	0	0	0	0	0	0	0	0	0	0	0	0	0	0	0	0	0	0	0	0	0	0
AC093106.4	0	0	0	0	0	0	0	0	0	0	0	0	0	0	0	0	0	0	0	0	0	0	0	0	0	0	0	0	0	0	0	0	0	0	0	0	0	1	0	1	0
AC093106.6	0	0	0	0	0	0	0	0	0	0	0	0	0	0	0	0	0	0	0	0	0	0	0	0	0	0	0	0	0	0	0	0	0	0	0	0	0	0	0	1	0
AC093107.7	0	0	0	0	0	0	0	0	0	0	0	0	0	0	0	1	0	0	0	0	0	0	0	0	0	0	0	0	0	0	1	0	0	0	0	0	0	2	0	0	0
AC093142.2	0	0	0	0	1	0	0	0	1	1	0	1	0	0	0	0	0	0	0	0	1	0	0	0	1	1	1	0	0	0	0	0	1	1	1	0	0	0	0	0	2
AC093162.3	0	0	0	0	0	0	0	0	0	0	0	0	0	0	0	0	0	0	0	0	1	0	0	0	0	0	0	0	0	0	0	0	0	0	0	0	0	0	0	0	0
AC093162.5	0	0	0	0	0	4	0	0	0	0	1,001	0	0	1	0	0	0	0	1	0	0	0	0	0	1	0	0	0	0	0	0	0	0	2,003	0	1	0	0	0	0	0
AC093166.1	0	0	0	0	0	0	0	0	0	0	0	0	0	0	0	0	0	0	0	0	0	0	0	0	0	0	0	0	0	0	0	0	0	0	0	0	0	0	0	0	0
AC093166.2	0	0	0	0	0	0	0	0	0	0	0	0	0	0	0	0	0	0	0	0	0	0	0	0	0	0	0	0	0	0	0	0	0	0	0	0	0	0	0	0	0
AC093166.3	0	0	0	0	0	0	0	0	0	0	0	0	0	0	0	0	1,784	0	0	0	1	0	0	0	0	0	0	0	0	0	0	0	0	0	0	0	0	0	0	0	0
AC093166.4	0	0	0	0	0	0	0	0	0	0	0	0	0	1	0	0	0	0	0	0	1	0	0	0	0	0	0	0	0	0	0	1	0	0	0	0	0	0	0	0	0
AC093323.3	60,455	21,263	24,001	55,671	35,686	67,508	60,412	63,161	36,223	22,7	61,87	60,855	33,02	99,327	39,762	41,143	9	4,001	36,15	125,534	10,403	1	1	3,081	8,018	70,256	41,2	4,502	43,191	6,328	31,753	20,122	64,181	110,751	70,199	45,495	59,758	60,073	41,062	97,468	45,336
AC093616.4	2,818	10,133	47,219	3,803	3,674	0	61,648	0	2,287	17,702	12,573	14,282	1,662	5,187	12,017	22,901	0	0	14,187	24,257	0	0	0	0	0	0	15,073	4,522	8,424	0	2,455	1,388	2,206	49,17	0	6,092	4,949	2,841	15,836	14,505	19,25
AC093642.5	8,095	7,585	28,388	28,012	8,098	12,157	67,626	5,618	41,814	26,227	24,697	31,798	18,219	64,742	30,267	26,763	1	0	54,317	31,793	12,221	0	8,004	4,067	11,854	58,379	42,268	5,429	26,678	9,202	15,863	29,688	29,154	42,741	46,923	17,021	2,104	35,239	9,103	31,736	25,443
AC093698.4	0	0	0	0	0	0	0	0	0	0	0	0	0	0	0	0	0	0	0	0	4	0	0	1	0	0	0	0	0	0	0	0	0	0	0	1	0	0	0	0	0
AC093716.1	0	0	0	0	0	0	0	0	0	0	0	0	0	0	0	0	0	0	0	0	0	0	0	0	0	0	0	0	0	0	0	0	0	1	0	0	0	0	0	0	0
AC093724.2	0	0	1,027	2,049	0	0	0	0	0	0	0	0	0	0	0	0	0	0	0	0	0	0	0	0	0	0	0	0	0	0	0	1,019	0	0	0	0	0	0	0	0	0
AC093787.1	0	0	0	0	0	0	0	0	0	0	0	0	0	0	0	0	0	0	0	0	0	0	0	0	0	0	0	0	0	0	0	0	0	0	0	0	0	0	0	0	0
AC093826.1	17	0	6,002	0	0	1,522	4,979	0	1,75	12,6	11,048	11,256	5,956	8,362	27,918	13,934	1,394	1	8,165	6,727	17,263	0	0	3,865	2,992	9,768	9,987	1,924	16,997	4,139	6,003	32,64	7,439	8,516	13,89	21,138	8,114	3	8,81	23,314	10,882
AC093838.4	52,203	2,591	34,588	43,223	16,913	54,186	92,813	74,81	54,184	68,612	90,871	155,203	29,974	48,973	81,723	71,399	16,306	0	82,767	48,266	15,114	0	2,293	0	12,913	94,954	73,804	4,331	62,588	2	26,413	46,226	84,172	140,762	104,095	65,599	72,562	56,221	82,04	127,469	86,07
AC093850.1	0	0	0	0	0	0	0	0	0	0	0	1	0	0	0	0	0	0	0	0	0	0	0	0	0	1	0	0	0	0	0	0	0	0	0	0	0	0	0	0	0
AC093899.3	0	0	0	0	0	0	0	0	0	0	0	0	0	0	0	0	0	0	0	0	0	0	0	0	0	0	0	0	0	1	0	0	0	0	0	0	0	0	0	0	0
AC094019.4	0	0	0	0	0	0	0	0	0	0	0	0	0	0	0	0	0	0	0	0	0	0	0	0	1	0	0	0	0	0	0	0	0	0	0	0	0	0	0	0	0
AC096553.5	0	0	0	0	0	0	0	0	0	0	0	0	0	0	0	0	0	0	0	0	0	0	0	0	0	0	0	0	0	0	0	0	0	0	0	1	1	0	0	0	0
AC096579.13	0	0	2	0	0	5	0	0	0	4	5	0	0	4	1	5	0	0	6	0	0	0	0	0	0	2	1	0	4	0	4	2	0	6	0	0	0	7	0	0	2
AC096582.8	0	0	0	0	0	0	0	0	0	0	0	0	0	0	0	0	0	0	0	0	0	0	0	0	0	0	0	0	0	0	0	0	0	0	0	0	0	0	0	0	0
AC096582.9	0	0	0	0	0	0	2	0	0	0	0	0	1	0	0	0	0	0	0	0	0	0	0	0	0	0	1	0	0	0	0	2	0	0	0	2	0	0	2	1	0
AC096649.1	0	0	0	0	0	0	0	0	0	0	0	1	1	0	0	0	0	0	0	0	0	0	0	0	0	0	0	0	0	0	0	0	0	0	0	0	0	0	0	1	0
AC096664.1	0	0	0	0	0	0	0	0	0	0	0	0	0	0	0	0	0	0	0	0	0	0	0	0	0	0	0	0	0	0	0	0	0	1	0	0	0	0	0	0	0
AC096664.2	0	0	0	0	0	0	0	0	0	0	0	0	0	0	0	0	0	1	0	0	1	0	0	0	0	0	0	0	0	2	0	0	0	0	0	0	1	0	0	1	0
AC096775.2	0	0	0	0	0	0	0	0	0	0	0	0	0	0	1	0	0	0	0	0	1	0	0	0	0	0	0	0	0	0	0	1	0	0	0	0	0	0	0	0	0
AC096921.2	0	0	0	0	0	0	0	0	0	0	0	0	1	0	0	0	1	0	0	0	2	0	0	1	0	0	0	0	0	0	0	0	0	0	0	1	0	0	0	0	0
AC097359.2	0	0	0	0	0	0	0	0	0	0	0	0	0	0	0	0	0	0	0	0	1	0	0	0	0	0	0	0	0	0	0	0	0	0	0	0	0	0	0	0	0
AC097374.2	0	0	0	17,025	1	2	0	0	0	0	91	4	0	0	0	4	9	0	0	1	15	3	8	1	2	12,06	0	0	1	12	0	4,168	0	0	2	64,929	1	0	1	2	0
AC097463.1	0	0	0	0	0	0	0	0	0	0	1	0	0	1	0	4	5	0	0	0	2	0	2	0	0	0	0	0	0	0	0	1	0	0	0	0	0	0	0	0	0
AC097463.2	0	0	0	0	0	0	0	0	0	0	0	0	0	0	0	0	0	0	0	0	0	0	0	0	0	0	0	0	0	0	0	0	0	0	0	0	0	0	0	0	0
AC097499.2	0	0	0	0	0	0	0	0	0	0	0	0	0	0	0	0	0	0	0	0	0	0	0	0	0	0	0	2	1	0	0	0	0	0	0	0	0	0	0	0	0
AC097523.1	0	0	0	0	0	0	0	0	0	0	0	0	0	0	0	0	0	0	0	0	0	0	0	0	0	0	0	0	0	0	0	0	0	0	0	0	0	0	0	0	0
AC097523.3	0	0	0	0	0	0	0	0	0	0	0	1	0	0	0	0	1	0	0	0	1	0	0	0	0	0	0	0	0	0	0	3	0	0	0	0	0	0	0	0	0
AC097533.1	0	0	0	0	0	0	0	0	0	0	0	1,066	0	0	0	0	3	0	0	0	0	1	0	0	0	0	0	0	0	0	0	0,998	0	0	0	0	0	0	0	0	0
AC097711.1	0	0	0	0	0	0	0	0	0	1	0	3	0	1	1	2	0	0	0	3,002	0	0	0	0	0	1	0	0	0	0	1,003	0	3	5	0	0	1	0	1	0	0
AC097713.5	0	0	1	0	0	0	0	1	0	0	0	1	0	0	0	0	0	0	0	0	0	0	0	0	1	0	0	0	0	0	2,001	0	0	0	1	0	0	1	0	0	0
AC097721.1	0	0	7	0	0	4	35	2	6	3	2	5	7	6	0	6	3	0	1	1	0	0	3	0	0	4	3	0	4	0	0	4	2	10	3	5	0	2	1	11	1
AC098592.6	0	0	0	0	0	0	0	0	0	0	0	0	0	0	0	0	0	0	0	1	0	0	0	0	0	0	0	0	0	0	0	0	0	0	0	0	0	0	0	0	0
AC098592.7	0	0	0	0	1	5	0	0	0	1	1	4	0	2	2	1	0	0	0	19	0	0	0	0	0	0	0	0	0	0	0	0	0	0	0	1	0	1	0	1	0
AC098614.1	0	1	0	0	0	0	0	0	0	0	0	0	0	0	0	0	0	0	0	0	0	0	0	0	0	0	0	0	0	0	0	0	0	0	0	0	0	0	0	0	0
AC098614.2	14,842	0	13,416	0	2,986	3,773	8,605	5,271	7,669	3,25	0	3,269	7,434	7,679	8,116	8,865	3,579	0	0	0	0	1,125	0	0	2,327	10,798	8,38	0	4,744	0	2,173	8,442	4,748	6,847	4,231	13,011	1,949	13,973	3,425	8,159	9,32
AC098614.3	0	0	0	0	0	0	0	0	0	0	0	0	0	0	0	0	0	0	0	0	1	0	0	0	0	0	0	0	0	0	0	0	0	0	0	0	0	0	0	0	0
AC098784.1	0	0	0	0	0	0	0	0	0	0	0	0	0	0	0	0	1	0	0	0	0	0	0	0	0	0	0	0	0	0	0	0	0	0	0	0	0	0	0	0	0
AC098817.5	0	0	0	0	0	0	0	0	0	0	0	0	0	0	0	1	0	0	0	0	1	0	0	0	0	0	0	0	0	0	0	0	0	0	0	0	0	0	0	0	0
AC098824.6	0	0	0	0	0	0	0	0	0	0	0	0	0	0	2	3,057	0,947	0	2	0	0	0	0	1	0	0	1	0	2	4	0	0	0,993	0	0	1	0	0	0	0	0
AC098826.4	0	0	0	0	1	0	0	0	0	0	0	0	0	0	0	0	0	0	0	0	0	0	0,759	0	0	0	0	0	0	0	0	0	0	0	0	1	0	1,001	0	1	0
AC098826.5	13,001	1	157,973	0	4,2	31,277	2	0	0	62,538	9,817	7,822	2,001	12,813	0	99,401	5,845	0	93,553	17,803	3,899	0	1	6	1,557	12,939	10,7	3,006	21,031	0	0	1,261	12,972	182,112	1,655	1,546	3,802	23,21	20,797	1	8,691
AC098828.3	0	0	0	0	0	0	0	0	0	0	0	0	0	0	0	0	0	0	0	0	0	0	0	0	1	0	1	0	0	0	0	0	1	0	0	0	0	0	1	2	0
AC098831.4	0	0	0	0	2,864	0	0	0	0	0	0	0	0	0	0	0	0	0	0	0	0	0	0	0	0	0	0	0	0	0	0	0	0	0	0	0	0	0	0	0	0
AC099535.4	0	0	0	0	0	0	0	0	0	0	0	1	0	0	0	0	0	0	0	1,001	0	0	0	0	0	0	0	0	0	0	0	0	0	1	0	0	1	0	0	0	0
AC099799.1	0	0	0	0	0	0	0	0	0	0	0	0	0	0	0	0	0	0	0	0	0	0	0	0	0	0	0	0	0	1	0	0	0	0	0	0	0	0	0	0	0
AC103563.2	0	0	0	0	0	0	0	0	0	1,038	0	0	0	0	0	0	1	0	0	0	0	0	0	0	0	0	0	2	0	0	0	0	0	0	0	0	0	1	0	0	0
AC103563.3	0	0	0	0	0	0	0	0	0	0	0	0	0	0	0	0	0	0	0	0	0	0	0	0	0	0	0	0	0	0	0	2	0	0	0	0	0	0	0	0	0
AC103563.4	0	0	0	0	0	0	0	0	0	0	1	0	0	0	0	2	0	0	0	0	0	0	0	0	0	0	0	0	0	0	0	0	1	0	0	0	0	0	0	0	0
AC103563.5	0	0	0	0	0	0	0	0	0	0	0	0	1	0	0	0	0	0	0	0	0	0	0	0	0	0	0	0	0	0	0	0	0	0	0	0	0	0	0	0	0
AC103563.6	0	0	0	0	0	0	0	0	0	0	0	0	0	0	0	1	0	0	0	0	1	0	0	0	0	0	0	0	0	0	0	0	0	0	0	0	0	0	0	0	0
AC103563.7	0	0	0	0	0	0	0	0	0	0	0	0	0	0	0	1	0	0	0	0	1	0	0	0	0	0	0	0	0	0	0	0	0	0	0	0	0	0	0	0	0
AC103564.6	0	0	0	0	0	0	0	0	0	0	0	0	0	0	0	0	0	3	0	0	1	0	0	0	0	0	0	0	0	0	0	0	0	0	0	0	0	0	0	0	0
AC104058.1	4	0	1	0	0	1	8	2	1	3	4	1	0	1	0	4	0	0	3	0	1	0	0	0	1	4	4	0	1	0	0	1	4	6	3	2	0	2	0	5	5
AC104076.2	0	0	1	0	0	0	0	0	0	0	0	0	0	0	0	2	0	0	0	0	2	0	1	0	0	0	0	0	0	0	0	0	0	0	0	0	0	0	0	0	0
AC104131.1	0	0	0	0	0	0	0	0	0	0	0	0	0	0	0	0	0	0	0	0	1	0	0	1	0	0	1	0	0	0	0	4,105	0	0	0	0	1	0	0	0	0
AC104297.1	0	0	0	0	0	0	0	0	0	0	0	0	0	0	0	0	3	0	0	0	0	0	0	0	0	2,003	0	0	0	0	0	0	0	1	0	0	0	1	0	0	0
AC104304.4	0	0	0	0	0	0	0	0	0	0	0	0	0	0	0	0	0	0	0	0	0	0	0	0	0	0	1	0	0	0	0	1	0	0	0	0	0	0	0	1	0
AC104306.1	0	0	0	0	0	0	0	0	0	1,003	0	0	0	0	0	0	1	0	0	0	0	0	0	0	0	0	0	0	0	0	0	1,999	0	1	1	0	0	0	0	1	0
AC104306.4	0	0	0	0	0	0	0	0	0	0	0	0	0	0	0	0	0	0	0	0	0	0	0	0	0	0	0	0	0	0	0	0	0	0	0	0	0	0	0	0	0
AC104308.2	0	0	0	0	0	0	0	0	0	0	0	0	0	0	0	0	0	0	0	0	0	0	0	3	0	0	0	0	0	0	0	0	0	0	0	0	0	0	0	0	0
AC104389.28	0	0	0	7	0	2	1	0	1	2,127	6,173	43,277	2,006	1	7,58	6,217	1	0	8,176	3,222	13,302	1	0	0	1	4	7,441	1	5,003	1,001	0	15,994	0	2,002	2,686	5,116	0	1	4,869	3,932	3,635
AC104389.31	0	0	0	0	0	0	0	0	0	0	0	0	0	0	0	0	0	0	0	0	2	0	1	0	0	0	0	0	0	2	0	0	0	0	0	0	0	0	0	0	0
AC104389.32	0	0	0	0	0	0	0	0	0	0	0	0	0	0	0	0	0	0	0	0	0	0	0	0	0	0	0	0	0	0	0	0	0	0	0	0	0	0	0	0	0
AC104451.2	0	0,981	1,357	0	0	0	0	0	0	0	9,419	0	0	0	0	0	1,629	0	0	3,003	1,904	0	0	0	0	0	0	1,817	0	0	0	0	0	2,154	0	0	0	0	6,478	10,29	4,863
AC104532.2	0	0	2,743	0	0	0	0	0	0	0	0	0	0	0	0	0	0	0	1,092	2,135	0	0	0	0	0	0	2,036	0	0	0	0	0	0	4,154	0	0	0	0	0	0	0
AC104534.3	0	0	0	0	0	0	0	0	0	0	0	0	0	0	0	0	0	0	0	0	18,467	0	0	0	0	0	0	13,751	0	0	0	0	0	0	0	0	0	0	0	0	0
AC104634.3	0	0	0	0	0	0	0	0	0	0	1	0	0	0	0	0	0	0	0	0	0	0	0	0	0	0	0	0	0	0	0	0	0	0	1	0	0	1	1	0	0
AC104651.2	0	0	0	0	0	0	0	0	0	0	0	0	0	0	0	1	0	0	0	0	0	0	0	0	1	0	0	0	1	0	0	0	0	0	0	0	0	0	0	0	0
AC104651.3	0	0	0	0	0	0	0	0	0	0	0	0	0	0	0	0	0	0	0	0	0	0	0	0	0	0	0	0	0	0	0	0	0	0	0	0	0	0	0	0	0
AC104698.2	0	0	0	0	0	0	0	0	0	0	0	0	0	0	0	0	0	0	0	0	0	0	0	0	0	0	0	0	0	0	0	0	0	0	0	0	0	0	0	0	0
AC104772.1	0	0	0	0	0	0	0	0	0	0	0	1	0	0	0	0	1	0	0	0	0	0	0	0	0	0	0	1	0	0	1	1	0	0	0	0	0	0	0	0	0
AC104843.3	0	0	0	0	0	0	0	0	0	0	0	1,001	0	0	0	0	1	0	0	0	0	0	1	0	0	0	0	0	1,002	0	0	0	0	1,001	1,001	0	1,003	0	0	0	0
AC104843.4	0	0	0	0	0	0	0	0	0	0	0	0	0	0	0	0	0	0	0	0	0	0	0	0	0	0	0	0	0	0	0	1	0	0	0	0	0	0	0	0	0
AC104978.1	0	0	0	0	0	0	0	0	1	0	0	0	0	0	0	0	1	0	0	0	0	0	0	0	0	1	0	0	0	2	0	0	0	0	0	0	0	1,023	0	0	0
AC105339.1	0	0	0	1,002	2	2,328	3,004	3,442	0	11,758	19,004	9,055	5,274	7,314	26,385	20,96	15,82	0	12,029	2,987	49,599	1,998	5,001	0	0	15,116	19,713	8,9	36,171	10,855	3,14	39,185	9,136	4,12	8,259	21,497	4,149	3,244	15,646	28,879	1,009
AC105342.1	0	0	0	0	0	0	0	0	0	0	1	0	0	0	1	0	1	0	0	0	2	1	0	0	0	0	0	0	1	1	0	3	1	0	0	1	0	0	0	1	0
AC105399.2	0	0	0	0	0	0	0	0	0	0	0	0	0	0	0	0	1	0	0	0	0	0	0	0	1	0	0	0	0	0	0	0	0	0	0	0	0	0	0	0	0
AC105402.2	0	0	0	0	0	0	0	0	0	1	0	1	1	0	0	0	0	0	0	0	0	0	0	0	0	0	0	0	0	5	0	0	0	0	0	0	0	0	0	0	0
AC105402.3	0	0	0	0	0	0	0	0	0	0	0	0	0	0	0	0	1	0	0	0	2	0	0	0	0	0	0	0	0	2	0	1	0	0	1	0	0	1	1	0	0
AC105443.2	0	0	0	0	0	0	0	0	0	0	0	0	0	0	0	0	0	0	0	0	0	0	0	0	0	0	0	0	0	2	0	0	0	0	0	0	0	0	0	1	0
AC106883.1	0	0	0	0	0	0	0	0	0	0	0	2	0	0	0	0	1	0	0	0	0	0	0	0	0	0	0	0	0	0	0	0	0	0	1	0	0	0	0	0	0
AC106900.6	0	0	0	0	0	0	0	0	0	0	0	0	0	0	0	0	0	0	0	0	0	0	0	0	0	0	0	0	0	0	0	0	0	0	0	0	0	0	0	0	0
AC106901.1	0	0	0	0	0	0	0	0	0	0	0	0	0	0	0	0	0	0	0	0	0	0	0	0	0	0	0	0	0	0	0	0	0	0	0	0	0	0	0	0	0
AC107072.2	0	0	0	7,136	3,485	17,211	0	0	4,922	1,327	7,661	8,876	13,926	5,105	1,324	17,57	0	0	0	8,909	0	0	0	0	2,064	4,957	5,16	1,142	10,239	0	0	5,266	2,348	1,246	9,894	2,779	9,039	1,28	4,425	0	6,691
AC107083.1	0	0	0	0	0	0	0	0	0	0	0	0	0	0	0	0	0	0	0	0	0	0	0	0	0	0	0	0	0	0	0	0	0	0	0	0	0	0	0	0	0
AC107399.1	0	0	0	0	0	0	0	0	0	0	0	0	0	0	0	0	0	0	0	0	0	0	0	0	0	0	0	0	0	0	0	0	0	0	0	0	0	0	0	0	0
AC107982.4	0	0	0	0	4,383	0	0	0	0	0	0	0	20,657	0	0	0	0	0	0	0	0	0	0	0	0	0	0	0	0	0	0	0	0	0	0	0	0	13,501	0	0	0
AC107983.4	0	0	0	0	0	0	0	0	0	0	0	0	0	0	0	0	0	0	0	0	0	0	0	0	0	0	0	0	0	0	0	0	0	0	0	0	0	0	0	0	0
AC108032.1	0	0	0	0	0	0	0	0	0	0	0	0	0	0	0	0	1	0	0	0	0	0	0	0	0	0	0	0	0	0	0	0	0	0	0	0	0	0	0	0	0
AC108039.1	0	0	0	0	0	0	0	3	0	0	0	0	0	0	0	2	0	0	0	0	1	0	0	0	0	0	0	0	0	0	0	0	0	0	0	0	0	0	1	1	0
AC108039.3	0	0	0	0	0	0	0	0	0	0	0	0	0	0	0	0	0	0	0	0	2	0	0	0	0	0	0	0	0	0	0	0	0	0	0	0	0	0	0	0	0
AC108051.3	0	0	0	7	0	1	0	1	0	0	0	0	0	0	0	0	0	0	1	0	0	0	0	0	0	0	0	0	0	0	0	0	0	0	0	0	0	0	0	0	0
AC108059.1	0	0	0	0	0	0	0	0	0	0	0	0	0	0	0	0	0	0	0	0	1	0	0	0	0	0	0	0	0	0	0	1	0	0	0	1	0	0	0	0	0
AC108059.2	0	0	0	0	0	0	0	0	0	0	0	0	0	0	0	0	0	0	0	0	0	0	0	0	0	0	0	0	0	0	0	0	0	0	0	0	1	0	0	0	0
AC108059.4	0	0	0	1	0	0	0	0	0	0	0	1	0	0	0	0	0	0	0	0	1	0	0	0	0	0	0	0	0	0	0	0	0	0	0	0	0	0	0	0	0
AC108448.2	0	0	0	0	0	0	0	0	1	0	0	0	0	2	1	1	0	0	1	0	1	0	0	0	0	0	0	0	0	0	0	0	0	0	0	0	0	0	1	0	0
AC108463.2	0	0	7	3	0	1	6	1	1	7	4	0	0	0	2	1	2	0	1	4	0	0	0	0	0	1	2	0	0	0	2	3	0	4	0	0	1	0	1	2	3
AC108479.2	0	0	0	0	0	0	0	0	0	0	0	0	0	0	0	0	0	0	0	0	2	0	0	0	0	0	0	0	0	0	0	0	0	0	0	0	0	0	0	0	0
AC108868.3	0	0	0	1	0	0	0	0	0	0,923	0	0	0	0	0	0	1,168	0	0	0	0	0	0	0	0	0	1,036	0	0	0	0	0	0	1,043	0	0	1,047	0	0	0	0
AC108938.3	0	0	0	0	0	0	0	0	0	0	0	0	0	0	0	0	0	0	0	1	1	0	0	0	0	0	1	0	0	1	1	0	1	0	0	0	0	0	0	0	0
AC108938.5	0	0	7,958	0	0	0,729	0	0	0	0	0	3,282	0	0	0	1,826	0	0,517	9,087	0	0	0	0	0	0	0	0	0	0	0	0,628	0	7,566	6,811	0	1,451	2,646	0,563	5,763	5,542	0
AC109631.1	0	0	0	0	0	0	0	0	0	0	0	0	0	0	0	0	0	0	0	0	0	0	0	0	0	0	0	0	0	0	0	0	0	0	0	1	0	0	0	0	0
AC109638.1	0	0	0	0	0	0	0	0	0	0	0	0	0	0	0	0	0	0	0	0	0	0	0	0	0	0	0	0	0	0	0	1	0	0	0	0	0	0	0	0	0
AC109815.2	0	0	0	0	0	0	0	0	0	0	0	0	0	0	0	0	1	0	0	0	1	0	0	0	0	0	0	0	0	0	0	0	0	0	0	0	0	1	0	0	0
AC109829.1	0	0	2	0	4,993	14	2	0	0	1	1,73	9	4,749	19	3	7	3	0	16	1	6	0	0	1	0	19	0	0	4	9	2	5	0	3	16	12	3	14	0	5	11
AC110299.5	0	0	2	1	3	1	3	0	6	2	5	3	1	3	2	3	1	0	0	1	0	0	0	0	0	3	0	0	0	0	0	0	4	1	3	6	0	0	0	9	9
AC110620.1	0	1	0	0	0	0	0	0	0	0	0	0	0	0	0	0	0	0	0	0	0	0	0	0	0	0	0	0	0	0	0	0	0	0	0	0	0	0	0	0	0
AC110754.3	0	0	0	0	0	0	0	0	0	0	0	0	0	0	0	0	0	0	0	0	0	0	0	0	0	0	0	0	0	0	0	0	0	0	0	0	0	0	0	0	0
AC110926.4	19,66	4,716	22,314	29,127	19,48	32,393	49,512	14,259	13,35	50,266	124,813	54,922	21,755	48,636	149,528	115,85	48,366	2,002	88,691	43,926	166,62	1	16,667	16,269	5,959	68,79	96,69	32,763	149,094	28,342	24,333	221,89	53,084	41,563	52,629	135,198	19,431	15,614	59,499	132,852	31,024
AC111155.1	0	0	0	0	0	0	0	0	0	0	0	0	0	0	0	0	0	0	0	0	0	0	0	0	0	0	0	0	0	0	0	0	0	0	1,003	0	0	0	0	0	0
AC111200.2	0	0	1,775	0	5,093	1,015	6,084	3,451	0	9,552	16,391	5,368	3,568	7,954	25,764	25,222	5,129	3	14,591	3,066	17,86	1	3,565	7,283	0	8,813	15,764	5,902	14,981	6,493	0	34,234	6,138	9,833	12,429	29,162	1,009	6,118	10,045	26,362	4,357
AC111200.7	0	0	0	0	0	0	0	0	0	0	0	0	0	0	0	0	0	0	0	0	0	0	0	0	0	0	0	0	0	2	0	0	0	0	0	0	0	0	0	0	0
AC112198.1	0	0	1	0	0	6	0	0	0	0	1	0	6	1	0	0	7	0	2	0	0	0	0	8	1	6	2	1	0	4	1	2	2	0	0	0	1	7	1	3	2
AC112220.2	0	0	0	0	0	0	0	0	0	0	0	0	1	0	0	0	0	0	0	0	0	0	0	0	0	0	0	0	0	0	0	0	0	0	0	0	0	0	0	0	0
AC112229.1	28	0	11	0	9	16	67,51	26	98,109	60,438	24,098	9,907	5,606	2	21,463	1	0	0	6	2	1,11	0	0	0	0	17,191	59,515	0	0	0	5,861	13,494	20,849	19,776	14,764	1,783	2,005	14,43	4,015	141,24	26,626
AC112229.6	0	0	0	0	0	0	0	0	0	1	0	0	0	0	0	0	0	0	0	1	0	0	0	0	0	0	0	0	0	0	0	0	0	0	0	0	0	0	0	1	0
AC112497.1	0	0	0	0	0	0	0	0	0	0	0	0	0	0	0	0	0	0	0	0	0	0	0	0	0	0	0	2	0	0	0	0	0	0	0	0	0	0	0	0	1
AC113404.1	0	0	0	0	0	0	0	0	0	0	0	0	0	0	0	1,342	0	0	0	0	0	0	0	2	0	0	0	0	0	0	0	0	0	0	0	0	0	0	0	1,755	0
AC113618.2	0	0	0	0	0	0	0	0	0	0	0	0	0	0	0	1	0	0	0	0	0	0	0	0	0	0	0	0	0	0	0	0	0	0	0	0	0	0	0	0	0
AC114755.2	0	0	0	0	0	0	0	0	0	0	0	0	0	0	0	0	0	0	0	0	0	0	0	0	0	0	0	0	0	0	0	2	0	0	0	0	0	0	0	0	0
AC114755.3	0	0	0	0	0	0	0	0	0	0	0	0	1	0	0	1	2	0	0	0	3	0	0	0	0	0	0	0	0	0	0	0	0	0	0	0	0	0	0	0	0
AC114755.4	0	0	0	0	0	0	0	0	0	0	0	0	0	0	0	0	0	0	0	0	0	0	0	0	0	0	0	0	0	0	0	0	0	0	0	0	0	0	1	0	0
AC114755.5	0	0	0	0	0	0	0	0	0	0	0	0	0	0	0	0	0	0	0	0	0	0	0	0	0	0	0	0	0	0	0	0	0	0	0	0	0	0	0	0	0
AC114755.7	0	0	0	0	0	0	0	0	0	0	0	0	0	0	0	0	0	0	0	0	0	0	0	0	0	0	0	0	0	0	0	0	0	0	0	0	0	0	0	0	0
AC114760.1	0	0	0	0	0	0	0	0	0	0	1	0	0	0	0	0	1	0	1	0	0	0	0	0	0	2	0	0	0	0	0	1	2	0	1	1	0	0	0	1	1
AC114776.1	0	0	0	0	0	0	0	0	0	0	0	0	0	0	0	0	1	0	0	0	0	0	0	0	0	0	0	0	0	0	0	0	0	0	0	0	0	0	0	0	0
AC114783.1	0	0	0	0	0	0	0	0	0	0	0	0	0	0	0	0	0	0	0	0	0	0	0	0	0	0	0	0	0	1	0	0	0	0	0	0	0	0	0	0	0
AC114812.10	0	0	0	0	3	9	0	0	5	2	3	0	4	0	7	3	0	0	4	0	0	0	0	0	0	6	5	0	0	0	3	0	3	1	6	3	0	7	0	6	6
AC114812.5	0	0	1	0	0	0	0	0	0	0	0	0	0	0	0	1	1	0	1	0	3	0	0	0	0	0	0	0	0	0	0	0	0	0	2	0	0	0	0	0	0
AC114812.9	0	0	0	0	5	8	0	1	2	0	4	1	4	2	6	1	0	0	0	0	1	0	0	0	1	7	9	0	1	0	4	0	5	0	15	6	0	4	0	2	2
AC114814.2	0	0	0	0	0	0	0	0	0	0	0	0	0	0	0	0	0	0	0	0	0	0	1	0	0	0	0	0	0	0	0	0	0	0	0	0	0	0	0	0	0
AC114973.1	0	0	0	0	0	0	0	0	0	0	1	0	0	0	0	0	0	0	0	0	0	0	0	0	0	0	0	0	0	0	0	0	0	0	0	0	0	0	0	0	0
AC115115.4	0	0	0	0	0	0	0	0	0	0	0	1	0	0	0	0	0	0	0	0	0	0	0	0	0	0	0	0	0	0	0	0	0	0	0	0	0	0	0	0	0
AC115283.1	0	0	0	0	0	0	0	0	0	0	0	0	0	0	0	0	0	0	0	0	0	0	0	0	0	0	0	0	0	0	0	0	0	0	0	0	0	0	0	0	0
AC115617.2	0	0	0	1,03	2,073	0	0	0	1,012	0	0	1,018	1,009	0	1,029	0	0	0	0	0	0	0	0	0	0	0	0	0	2,093	0	0	0	0	2,032	0	2,078	0	0	0	2,086	0
AC116050.1	0	0	0	0	0	0	0	0	0	0	1	0	0	0	0	0	1,286	0	0	0	1	0	0	0	0	0	0	0	0	4	0	0	0	0	0	0	0	0	0	0	0
AC117490.2	0	0	0	0	0	0	0	0	0	0	0	0	0	0	0	0	0	0	0	0	0	0	0	0	0	0	0	0	0	0	0	0	0	0	0	0	0	0	0	0	0
AC117947.1	0	0	0	0	0	0	0	0	0	0	0	0	0	0	0	0	0	0	0	0	0	0	0	0	0	0	0	0	0	0	0	0	0	0	0	0	0	0	0	0	0
AC119403.1	0	0	0	0	0	0	0	0	0	0	0	0	1	0	0	0	1	0	0	0	1	0	0	0	0	0	0	0	0	0	0	1	0	0	0	0	0	0	0	0	0
AC121251.1	0	0	0	0	0	0	0	0	0	0	0	0	0	0	1	2	0	0	0	0	0	0	0	0	0	0	0	1	1	0	1	0	0	3	0	0	0	0	0	0	0
AC123900.2	0	0	0	0	0	0	0	0	0	0	0	0	0	0	0	0	0	0	0	0	0	0	0	0	0	0	0	0	0	0	0	0	0	0	0	0	0	0	0	0	0
AC124914.3	0	0	0	0	0	0	0	0	0	0	0	0	0	0	1	0	1	1	1	0	0	0	1	1	0	0	0	0	0	0	0	0	0	0	0	0	0	1	0	0	0
AC124944.4	0	0	0	0	0	0	0	0	1	0	0	1	0	0	0	0	3	0	0	0	5	0	0	0	0	0	0	1	0	4	1	0	0	0	0	0	1	0	1	0	0
AC125232.1	51,821	0	32,707	20,647	27,438	58,137	110,202	38,097	29,391	48,958	53,134	39,617	16,749	69,776	34,658	48,611	5,664	0	21,826	80,854	0	0	0	1	5,217	64,029	33,178	0	29,464	0	16,107	14,182	37,387	80,491	56,659	35,12	9,991	33,462	24,185	96,993	50,296
AC125238.2	0	0	0	0	0	0	0	0	0	0	0	1	0	0	1,005	1	1	0	0	0	0	0	0	0	0	0	0	0	0	0	0	0	0	0	0	0	0	0	0	0	0
AC125238.3	0	0	0	0	0	0	0	0	0	0	0	0	0	0	0	0	1	0	0	0	0	0	0	0	0	0	0	0	0	0	0	0	0	0	0	0	0	0	0	0	0
AC125634.1	0	0	0	0	0	0	0	0	0	3,736	1	5	0	0	1	2	6	1	0	4	2	0	4	3	0	0	1	0	1	6	0	5,01	0	2	0	2	1	0	3,738	0	0
AC126365.1	0	2	0	0	0	0	0	0	2,026	1,042	0	1,365	0	0	0	0	2	0	1,903	1	1	0	0	0	1,034	2	0	0	0	0	0	0	0	2,017	0	0	0	0	0	1	1
AC126544.4	0	0	0	6,76	0	4	0	0	3,365	0	0	3,747	0	0	1,22	0	0	0	0	0	0	0	0	1	0	1,309	0	0	0	0	0	0	1,438	0	3,733	0	0	0	1	7,395	0
AC127070.1	0	0	42,247	0	0	114,093	63,586	39,246	0	61,798	96,852	105,687	62,015	34,66	189,414	43,745	0	0	102,869	12,207	0	0	0	0	23,391	109,016	260,331	4,822	306,798	0	75,274	75,478	158,013	217,495	162,462	204,021	194,385	77,424	100,62	100,27	106,388
AC127383.1	0	0	0	0	0	0	0	0	0	0	0	0	0	0	0	0	1	0	0	0	1	0	0	0	0	0	0	0	0	2	0	1	0	0	0	1	0	0	0	0	0
AC127391.3	0	0	0	0	0	0	0	0	0	0	0	0	0	0	0	0	0	0	0	0	0	0	0	0	0	0	0	0	0	0	0	0	0	0	0	0	0	0	0	0	0
AC128677.3	0	0	0	0	0	0	0	0	0	0	0	0	0	0	0	0	1	0	0	0	0	0	0	0	0	0	0	0	0	0	0	0	0	0	0	0	0	0	0	0	1
AC129778.2	25,268	0	1,119	1,07	2	0	8,886	2,001	0	1	6,699	6,392	1,838	4	7,858	4,989	1,106	0	7,936	2,014	11,073	0	3	3,749	0	3,121	6,301	1,137	5,979	4,236	2,145	13,199	3,21	1	3,16	7,828	5,07	1,067	7,295	6,657	2
AC130360.7	0	0	0	0	0	0	0	0	0	0	0	0	0	0	0	0	0	0	0	0	0	0	0	0	0	0	0	0	0	0	0	0	0	0	0	0	0	0	0	0	0
AC130360.8	0	0	0	0	0	0	0	0	0	0	0,5	0	0	0	0	0	0	0	0	0	0	0	0	0	0	0	0	0	0	0	0	0	0	0	0	0	0	0	0	0	0
AC130464.1	0	0	0	0	0	0	0	0	0	0	0	0	0	0	0	0	0	0	0	0	0	0	1	0	0	0	0	0	0	3	0	0	0	0	0	0	1	0	0	0	0
AC130709.1	0	0	0	0	0	0	0	0	0	0	0	0	0	0	0	0	0	0	0	0	0	0	0	0	0	0	0	0	0	0	0	0	0	0	0	1	0	0	0	0	0
AC131056.6	0	0	0	0	0	0	0	0	0	0	0	0	0	0	0	0	1	0	0	0	0	0	0	1	0	0	0	0	0	0	0	0	0	0	0	0	0	0	0	0	0
AC131097.4	0	0	0	0	0	0	0	0	0	0	0	0	0	0	0	0	0	0	0	0	0	0	0	0	0	0	0	0	0	0	0	0	0	0	1	0	0	1	0	1	0
AC132008.1	0	0	0	0	0	0	0	0	0	0	0	0	0	1	0	0	0	0	0	1	0	0	0	0	0	0	0	0	1	0	0	0	0	0	0	0	0	0	0	0	1
AC132479.4	0	0	0	0	0	0	0	0	0	0	0	0	0	0	0	0	0	0	0	0	0	0	0	0	0	0	0	0	0	0	0	0	0	0	0	0	0	0	0	0	0
AC133104.2	0	0	0	0	0	0	0	0	0	0	0	0	0	0	0	0	0	0	0	0	0	0	0	0	0	0	0	0	0	0	0	0	0	0	1	0	0	0	0	0	0
AC133141.1	0	0	0	0	0	0	0	0	0	0	0	0	0	0	0	0	0	0	1	0	2	0	1	0	0	0	0	0	0	0	0	0	0	3	0	1	0	0	0	0	1
AC133551.1	0	0	0	0	0	0	0	0	0	0	0	0	0	0	0	0	1,559	0	0	0	0	0	0	2	0	0	0	0	0	0	0	0	0	0	0	0	0	0	0	12,817	0
AC133644.3	0	0	0	0	0	0	0	0	0	1	0	0	0	0	0	0	0	0	0	0	2	0	0	0	0	0	0	0	0	0	0	1	0	0	1,005	0	0	0	0	0	0
AC133965.1	5	0	2,941	7	0	0	0	0	0	1,221	0	0	0	1,757	0	1,169	0	0	0	0	1	0	0	0	2	0	0	0	0	2	0	0	0	0	0	0	0	0	0	1,109	0
AC134915.1	0	0	0	0	0	0	0	0	0	0	1	0	0	0	0	0	0	0	0	0	0	0	0	0	0	0	0	0	0	0	0	0	0	0	0	0	0	0	0	0	0
AC135999.2	0	0	0	0	0	0	0	0	0	0	0	0	0	0	0	0	1	0	0	0	0	0	0	0	0	0	0	0	0	0	0	0	0	0	0	0	0	0	0	0	0
AC136289.1	0	2	0	3	4	0	4	5	3	1,001	8,995	6	1	5	7,179	6	2,069	1	9	5	7	0	3	0	0	5	10	3,005	6,289	6,585	0,97	12	0	3	2	9	2	2,887	2	8,001	5
AC136352.1	0	0	0	0	0	0	0	0	0	0	0	0	0	0	0	0	1,645	0	0	0	0	0	0	0	0	0	0	0	0	0	0	0	0	0	0	0	0	0	0	0	0
AC136352.2	0	0	0	0	0	0	0	0	0	0	0	0	0	0	0	0	0	0	0	0	0	0	0	0	0	0	0	0	0	0	0	0	0	0	0	0	0	0	0	0	0
AC136352.3	0	0	1,629	0	0	0	0	0	0	0	0	1,012	0	0	1,697	0	0	0	0	0	0	0	0	0	1,055	0	0	0	0	0	0	0	0	2,974	3,509	0	0	0	3,845	2,994	3,561
AC136612.1	0	0	0	0	0	0	0	0	0	1	0	0	0	0	0	0	0	0	0	0	0	0	0	0	0	1	0	0	0	0	0	1	0	0	0	0	0	0	0	1,829	0
AC136616.1	0	0	0	49,245	0	0	0	0	0	0	0	3,072	0	0	0	0	3,185	0	0	0	3	0	2,244	1	0	0	58,84	0	0	0	2	1,001	0	0	0	0	1,451	0	0	108,819	0
AC136616.2	0	4	1	5	0	5,752	1	0	0	26,478	7,159	0	7,721	5,162	0	28,177	0	0	21,946	1	1,472	0	0	0	4	13,727	4,007	0,938	6,449	1	3,465	1	0	51,243	1,531	0	0	6,772	0	0	4,772
AC136616.3	0	0	1,002	0	0	0	0	0	0	0	0	0	0	0	0	0	0	0	2	0	0	0	0	3	0	0	0	0	0	0	0	0	0	0	0	3	0	0	0	0	0
AC136896.2	0	0	0	0	0	0	0	0	0	0	0	0	0	0	0	0	0	0	0	0	0	0	0	0	0	0	0	0	0	0	0	0	0	0	0	0	0	0	0	0	0
AC137527.2	0	0	0	0	0	0	0	0	0	0	0	0	0	0	0	0	0	0	0	0	0	0	0	0	0	0	0	0	0	0	0	0	0	0	0	0	0	0	0	0	0
AC137675.1	0	0	0	0	0	0	0	0	0	0	0	0	0	0	0	0	0	0	0	0	0	0	0	0	0	0	0	0	0	0	0	0	0	0	0	0	0	0	0	0	0
AC138035.3	0	0	0	0	0	0	0	0	0	0	0	0	0	0	0	0	0	0	0	0	0	0	0	0	0	1	0	0	0	0	0	0	0	0	0	0	0	0	0	0	0
AC138472.4	0	0	0	0	0	0	7	3	0	0	0	0	0	0	0	0	0	0	0	0	0	0	0	0	0	0	0	0	0	0	0	0	0	0	0	0	0	0	0	0	0
AC138623.1	0	0	0	0	0	0	0	0	0	0	0	0	0	0	0	0	0	0	0	0	0	0	0	0	0	1	0	0	0	0	0	0	0	0	0	0	0	0	0	0	0
AC138645.1	0	0	0	10,427	4,846	0	0	0	0	0	0	0	0	0	0	0	0	0	0	0	0	0	0	0	0	0	0	0	0	0	0	0	0	0	0	0	0	1,947	2,335	0	0
AC138645.2	0	0	1,744	0	0	0	0	0	0	0	1,435	0	0	1,081	0	4,416	1,114	0	1,443	0	0	0	0	0	0	1,219	0	0	0	1,451	0	3,588	0	0	0	0	0	0	1,515	1,211	0
AC138647.1	0	0	0	0	0	0	0	0	0	0	0	0	0	0	0	0	0	0	0	0	0	0	0	0	0	0	0	0	0	0	0	0	0	0	0	0	0	0	0	0	0
AC138649.1	0	0	0	0	0	0	0	0	0	0	0	0	0	0	0	0	0	0	0	0	0	0	0	0	0	0	0	0	0	0	0	0	0	0	0	0	0	0	0	0	0
AC138744.2	0	0	0	0	0	0	0	0	0	0	0	0	0	0	0	0	0	0	0	0	0	0	0	0	0	1	0	0	0	0	0	0	0	2	0	0	0	1	0	0	0
AC138969.4	21,713	14,719	73,431	71,29	43,495	49,55	142,65	68,099	47,395	101,536	130,649	252,179	53,122	84,658	112,978	186,491	0	0	111,388	167,528	19,152	0	0	0	16,26	146,714	205,86	1,846	53,721	0	31,75	115,66	93,67	196,611	113,575	44,922	54,829	90,653	89,224	623,619	206,12
AC139085.2	0	0	0	0	0	0	0	0	0	0	0	0	0	0	0	0	0	0	0	0	0	0	0	0	0	0	0	0	0	0	0	0	0	0	0	0	0	0	0	0	0
AC139103.1	0	0	0	0	0	0	8	0	0	0	0	0	0	0	0	0	1	0	1	0	0	0	0	1	0	0	0	0	0	0	0	1	0	0	0	0	0	0	1	0	0
AC139143.2	0	0	0	0	0	0	0	0	0	0	0	0	0	0	0	0	0	0	1	0	0	0	0	0	0	0	1	0	0	0	0	0	0	0	0	1	0	0	0	0	0
AC139712.1	0	0	0	0	0	0	0	0	0	0	0	0	0	0	0	0	0	0	0	0	0	0	0	0	0	1	0	0	0	0	0	0	0	0	0	0	0	0	0	0	0
AC139712.2	0	0	0	0	0	0	0	0	0	0	0	0	0	0	0	0	0	0	0	0	0	0	0	0	0	0	0	0	0	0	0	0	0	0	0	0	0	0	0	0	0
AC140076.1	0	0	0	0	0	0	0	0	0	1	1	0	0	0	0	0	0	0	0	0	0	0	0	0	0	0	0	0	0	0	1	0	0	0	0	0	0	0	0	0	1
AC141272.1	0	5,276	32,91	3	0	32,363	4	0	0	14,808	1,554	0	2,02	5,043	5,772	2,575	0	0	11,657	0	2,001	0	0	0	0	41,239	0	0	15,245	0	7,043	2,008	0	7,092	1,032	6,001	0	10,164	0	0	5,12
AC141586.5	12,149	5,507	41,203	18	21,456	39,105	37,82	12,001	9,001	39,899	64,364	43,777	20,462	77,103	59,145	59,605	2,001	0	30,764	46,503	27,121	0	1	1,997	7	48,096	26,757	12,826	47,041	7,215	18,393	25,835	23,104	62,089	71,143	38,788	13,017	63,798	40,616	61,707	53,807
AC142525.1	0	0	0	0	0	0	0	0	0	0	0	0	0	0	0	0	0	0	0	0	0	0	0	0	0	0	0	0	0	0	0	0	0	0	0	0	0	0	0	0	0
AC144530.1	0	0	0	0	0	0	0	0	0	1,007	1,006	0	0	0	0	0	0	0	0	0	0	0	0	0	0	0	0	0	0	0	1,116	0	1,006	1,003	0	1,005	0	0	0	1,006	2,014
AC144568.4	0	0	0	0	0	0	0	0	0	0	0	0	1	0	0	0	0	0	0	0	0	0	0	0	0	0	0	0	0	0	1,001	0	0	0	0	0	0	0	0	0	0
AC144838.2	0	0	0	0	0	0	0	0	0	0	0	0	0	0	0	0	1	0	0	0	2	0	0	1	0	0	0	0	0	0	0	1	0	0	0	0	0	0	1	0	0
AC144838.3	0	1	0	0	0	0	0	0	0	1	0	1	0	0	2	1,173	3	0	0	0	3	0	0	0	0	0	0	0	1	1,998	1	0	0	1	0	2	1	1	1	0	1
AC145212.1	11,554	0	3,424	29,353	11,953	8	20,966	1,659	0	0	20,28	14,478	8,415	5,063	0	10,243	0	0	13,31	5,877	0	0	0	0	0	25,098	13,417	2,774	11,594	0	7,828	0	0	56,987	0	7,111	4,304	7,076	2,651	10,686	3,49
AC145212.2	37,28	0	8,922	14,294	31,39	0	17,465	17,987	7,931	1,351	27,128	9,211	8,32	3,321	3,722	36,459	3,008	0	20,618	3,617	2,575	0	0	0	3	46,213	50,857	5,12	57,329	3	5,998	12,561	0	37,872	21,816	18,676	3,816	6,36	5,988	51,688	10,72
AC151960.1	0	0	0	0	0	0	0	0	0	0	0	0	0	0	0	0	0	0	0	0	0	0	0	0	0	0	0	0	0	0	0	1	0	0	0	0	0	0	0	0	0
AC152010.1	0	0	0	0	0	0	0	0	0	0	0	0	0	0	0	0	2	0	0	0	1	0	0	0	0	0	2	0	0	0	0	0	0	0	0	1	0	0	0	0	0
AC159540.14	65	10	67	25	37	289	99	45	26	214	183	64	215	264	42	91	3	0	199	140	0	0	3	0	6	218	100	9	70	1	12	2	47	103	66	22	24	146	27	55	66
AC171558.1	0	0	1	0	0	0	0	0	0	0	0	0	0	0	0	0	1,542	0	0	0	0	0	0	0	0	0	0	0	0	0	0	0	0	0	0	1	0	0	0	0	0
AC171558.3	0	0	0	0	0	0	0	1	0	0	0	0	0	0	0	0	0	0	0	0	0	0	0	0	0	0	0	0	0	0	0	0	0	0	0	0	0	0	0	0	0
AC213203.1	0	0	1	0	0	0	0	0	0	0	0	0	0	0	0	0	2	0	0	0	1	0	0	2	0	0	2	0	0	0	0	0	0	0	0	0	0	0	0	0	0
AC226119.4	0	0	0	0	0	0	0	0	0	0	0	0	0	0	1	0	0	0	0	0	0	0	0	0	0	0	0	0	0	0	0	0	0	0	0	0	0	0	0	0	0
AC226150.3	0	0	0	2	0	0	0	0	0	0	0	0	0	0	0	0	1	0	0	0	2	0	0	0	0	0	0	0	0	0	0	2	0	0	0	0	0	0	0	0	0
AC231657.1	0	0	0	0	0	0	0	0	0	0	0	0	0	0	0	0	0	0	0	0	0	0	0	0	0	0	0	0	0	0	0	0	0	0	0	0	0	0	0	0	0
AC233755.1	1,108	78,387	57,701	5,493	12,346	28,898	27,561	0	0	158,503	0,84	7,617	0	33,241	14,136	28,568	0	2,135	86,987	4,306	1,326	0	3,259	0	20,617	51,599	8,786	19,498	77,771	0	191,242	27,615	3,388	114,742	0	0	0	1338,586	4,558	8,809	0
AC233755.2	9,826	1,03	75,433	107,84	3,001	205,579	31,96	1,999	0	19,987	9,507	1	6,031	0	4,694	228,528	0	0	52,659	0	1,52	0	1,38	0	9,798	28,842	0	10,997	37,554	0	17,185	7,145	2,642	6,2	13,043	16,75	0	19,801	0	0	63,264
AC236040.1	0	0	0	0	0	0	0	0	0	0	0	0	0	0	0	0	0	0	0	0	0	0	0	0	0	0	0	0	0	0	0	0	0	0	0	0	0	0	0	0	0
AC240274.1	407,399	30,623	117,869	130,622	362,714	105,545	265,919	127,886	128,679	160,306	196,035	202,769	68,804	129,792	155,308	238,775	49,01	1,264	152,128	395,93	20,859	0	0	0	39,835	201,813	73,073	20,723	85,585	14,719	58,983	29,796	81,926	455,764	235,066	132,01	265,036	143,672	105,032	315,383	114,066
AC243587.1	16,568	29,248	11,931	68,589	13,923	22,296	27,948	19,161	0	0	0	0	0	61,568	358,224	87,942	0	0	30,48	0	31,322	0	0	0	0	15,57	144,988	16,852	74,434	0	0	101,588	88,737	0	11,315	57,962	28,003	0	26,669	53,746	0
AC243734.1	0	0	0	0	0	21,863	0	8,933	0	0	0	0	28,609	0	0	0	0	0	0	26,194	0	0	0	0	0	0	0	0	0	0	0	0	0	0	31,883	34,18	0	0	0	0	0
AC243756.1	0	0	2	0	0	0	1	0	0	0	0	0	2	1	0	1,101	0	1	0	0	3	0	0	0	0	0	0	0	0	1,001	0	1	0	0	0	1	0	0	0	0	1,402
AC243790.1	0	0	0	5	0	0	0	0	0	0	0	0	0	0	0	1	0	0	0	0	1	0	0	0	0	0	0	0	0	0	0	0	0	0	0	0	0	0	0	0	0
AC244489.1	0	0	0	0	0	0	0	0	0	0	0	0	0	0	0	0	0	0	0	0	0	0	0	0	0	0	0	0	0	0	0	0	0	0	0	0	0	0	0	0	0
AC254560.1	0	0	0	0	0	0	0	0	0	0	0	0	0	0	0	0	0	0	0	0	0	0	0	0	0	1,252	0	0	0	0	1	0	0	0	0	1,454	0	0	0	0	0
AC254788.1	0	0	0	0	0	0	0	2,25	0	0	0	0	0	0	0	0	0	0	0	0	0	0	0	0	0	0	0	0	0	0	0	0	0	0	0	0	0	3,297	0	0	0
AC254952.1	0	0	0	0	0	0	0	0	0	0	0	0	0	0	0	0	0	0	0	0	0	0	0	0	0	0	0	0	0	0	0	0	0	0	0	0	0	0	0	0	0
AC255093.2	0	0	0	0	0	0	0	0	0	0	0	0	0	0	3,958	0	0	0	0	0	0	0	0	0	0	0	0	0	1,907	0	0	0	0	0	0	0	0	0	0	1,791	6,63
AC255361.1	0	0	12,897	2,268	0	9,556	23,193	0	0	0	4,851	8,283	4,291	8,452	0	0	7,634	0	0	0	0	0	0	0	3,899	0	0	3,403	6,342	0	0	5,929	7,882	0	0	0	9,51	2,83	28,541	9,858	0
ACAA1	154,005	25	109	97	147	203,64	354,222	77	64,933	237	209,629	132,588	138,006	261,62	365,797	232,203	51,007	6	230,372	242,554	100,939	1	13	2	37	258,07	215,92	46,871	384,309	9,049	99,981	170,01	157,888	308,01	285,689	221,646	206,966	338,281	288,013	386,573	248,28
ACAA2	206	58,851	328,316	456,634	349,737	324,749	388,701	617,601	163,341	484,372	304,137	684,039	245,227	347,459	246,145	251,281	47,436	18,184	175,244	416,588	97,735	0	41,128	18,775	57,362	434,688	270,194	35,763	347,203	20,858	55,829	318,702	512,328	226,049	222,302	300,699	660,368	319,983	123,765	1620,561	1086,94
ACACA	816	115	298,001	569	372,119	614,261	486,038	560,999	575	664,334	457,014	781	207,185	1065,168	1448,088	468,14	50,001	6	475,421	1143,998	49,983	1	23	3	74,002	577,148	766,2	37,001	290,879	11,027	214,004	172,086	614,04	921,287	401	270,198	859,119	246,999	242,015	1625,295	956,182
ACACB	197,001	19,988	106,433	121,976	116,591	329,075	215,39	159,008	96,466	161,494	637,431	94,412	282,509	247,889	275,738	178,629	79,938	5,015	568,658	200,527	146,81	1	31,828	9,026	17,995	381,477	312,166	39,851	330,643	59,037	63,391	313,581	201,713	118,881	754,295	540,224	104,558	283,056	153,025	483,961	206,896
ACAD10	131	9	84	100	77	124,836	121	110,001	83	160,974	148,585	149,097	95,135	125,999	135,464	311,988	17	2	122,013	175,002	16,061	2	6	1	28	186,236	178,523	18,367	127,157	6,068	59,538	83,069	147,001	252,999	210,622	151,975	186,001	146,999	76,245	339,118	193,014
ACAD11	120	13,295	137,25	88	43	125	189	46	82,999	128,518	101,046	64	57	65,684	106	129,606	14,604	0	215,968	123,266	5,679	0	0	0	29	184	84	15	61	4	106,001	21,32	44	143,391	74,986	74,999	93,789	88	61,672	451,615	130
ACAD8	142	13,006	54,999	22	70,001	186,003	118,001	80	37,165	113,06	124,064	89,266	122,541	150,986	147,721	196,174	21,198	1	157,261	155,047	43,266	1	10,888	3	22,999	128,272	91,382	22,238	102,223	10,348	55,99	67,406	89,333	223,021	144,097	109,869	41	153,001	61,618	219,849	147,205
ACAD9	252	59	167,999	133	93	246,999	296,245	194	98,999	138,543	195,294	116,001	128,001	375,855	262,371	342,127	28,001	2	191,269	299,001	53,157	0	4	1	56,002	216,299	294,999	32	193,11	2	110,001	114,002	186	418	167,999	159,998	402,001	182,001	122,003	916,566	296
ACADL	0	1	0	0	0	4,279	0	0	0	1	1	1	13,91	1,022	1	0	1	0	4,157	0	3	0	4	0	0	6,131	1	1	1,014	1	1	2	0	0	31,827	2,022	0	1	0	4,034	1
ACADM	230	14	147,999	158,999	272,999	255,999	298	399	112	167	174	300,003	177	397,876	108	122,001	16	2	191	496	6	2	2	1	19	310,001	119	8	94,999	0	123	31	161	481,001	334	99	131,001	442,081	80,001	323,008	324
ACADS	79	7	40	52	103	161	90	204	38	97	120	88	81,999	107	44	101	5	3	76	173	41	0	11	0	42	175	148	11	95	0	36	47	131	233	223	153	247,296	152	44,001	90	132
ACADSB	389,41	36,007	201,231	192,195	144,121	333,324	1186,099	175,992	145,353	212,289	298,197	415,492	242,372	454,016	339,111	279,565	58,385	8,654	340,997	397,124	112,229	11,017	39,588	48,715	39,193	423,576	351,556	61,241	239,025	198,123	83,188	242,676	204,811	363,192	491,378	138,004	95,033	294,005	192,373	381,412	380,954
ACADVL	452	129,999	672	861,001	790	1639,504	1076	903	307,001	1064	1519,002	1305	762,188	2275,397	1008	1544,998	86	27,001	1470,8	776,999	306	2	52	1	243,999	1347,001	690,001	81	1897,295	5	646	576,999	1095,999	1657,999	2197,002	1744,998	1318,744	1359	1167,998	2626,002	1356
ACAN	74,619	5	100,988	67,467	11	54,014	52	8,322	44,895	39,009	14,031	70,058	4,882	8,918	106,78	71,319	54,016	0	53,742	23,005	26,351	0	3,138	0	14	13,003	82,198	6	26,14	9,001	33,011	28,191	8,018	98,769	11,007	19,911	36,003	3,005	121,058	85,514	42,096
ACAP2	974	134,092	681,665	403,036	348,016	996,37	861,992	970,922	370,196	1013,311	662,47	910,843	484,797	654,751	501,358	755,158	58,893	7,006	613,729	810,231	97,169	1,992	31,644	4,001	169,602	940,077	641,034	53,249	273,307	25,874	346,157	180,915	307,28	2311,628	501,677	276,842	978,391	489,162	368,418	1320,9	790,628
ACAP3	36	6	64,001	60,001	219,999	155,001	86	91,999	38,999	175,963	189	97,999	56	135	258,999	131	35	3	190,999	116,999	47,999	0	2	2	5	132,001	164,001	6,999	182,001	0	43	125	185	235,001	200	274	143	111,001	177	484,999	159
ACAT1	241,4	5,209	62,678	70,212	237,673	137,461	191,66	59,81	26,949	208,057	57,215	197,498	170,597	288,802	44,786	151,669	11,601	2,985	233,898	411,543	21,823	0	9,025	5	44	140,458	68,641	26,001	60,657	6,165	133,419	43,188	86,645	560,517	569,101	46,508	194,034	264,85	42,893	114,035	203,214
ACAT2	177,352	51	106	208,358	139	233	352	243	135	50	65,999	227,999	73	141,015	144	96	13	0	70	528,999	3	0	2	2	13	106	128	7	33	0	36	11	299	117	79	30	608,898	156	69	205	172
ACBD3	820	94	436	337	275	646	523	239	330	379	480	346	488,926	1156	552	406	54	4	491	619	81	2	5	5	115	561	513	32	372	1	223	75	375	2180	562	272	947,113	546	327	857	667
ACBD4	54	3	17,899	41	35	40,527	24,003	25,748	41,938	34,041	102,663	41,609	20,994	31,517	74,852	99,486	16,994	0	51,084	44,706	37,832	0	10,975	0	6	52,742	42,133	13,132	56,224	14,835	11,002	87,113	37,58	113,646	55,618	68,257	41,965	45,155	38,717	131,698	43,02
ACBD5	414,733	6,289	88,131	0	134,384	418,174	66,832	560,22	327,207	170,657	3,325	271,736	189,243	324,095	95,474	24,804	9,496	0	72,364	668,381	0	0	0	0	42,486	5,599	162,376	0	22,926	0	0	0	42,627	567,28	233,397	0	442,611	220,79	94,718	6,729	437,557
ACBD6	284,632	12,342	109,301	96,812	75,494	178,01	229,615	119,561	161,57	147,903	110,124	156,805	61,332	111,534	127,558	215,69	12,863	7	131,999	287,885	45,249	1	2	2	40,553	144,499	188,552	19,841	81,065	3	100,491	48,66	116,377	289,201	92,46	96,359	194,41	144,908	65,854	523,48	189,691
ACBD7	50,768	13,661	54,32	43,595	22,213	32,834	137,424	15,425	36,44	52,54	155,397	84,006	28,224	96,335	252,382	145,2	82,328	6,364	116,141	127,137	229,661	5,342	51,559	19,686	13,499	72,459	205,512	59,374	158,359	78,488	33,922	303,946	92,524	53,436	50,266	146,409	56,203	28,757	70,285	209,08	53,094
ACCS	97,001	0	35	66	20	79	30,001	22	30	37,002	198	18,011	50	38	34,999	134,999	26	4	116	24,001	18,999	1	6	0	6	143,999	23	10	41	3	24	36	48,999	137	122	97,999	70,001	65,001	48	235	104
ACCSL	0	0	0	0	0	0	0	0	0	1	0	0	0	0	0	0	1	0	0	0	0	0	0	0	0	1	0	0	0	0	0	1	0	0	0	0	0	0	0	0	0
ACD	93	5	15,999	19	17	30	67	40	11	16	31	47,999	30,001	27	61,999	47	5	3	33,999	92,999	19	0	1	3	10	33	54	6	42,001	1	25	13	49	132	19	29	41,001	35	26	72,999	39
ACE	48,599	27,012	95,322	194,998	176	130,633	92,249	318	52,525	193,061	178,976	338,626	52,005	240,639	244,144	296,089	29,174	6	152,871	115,119	54,551	1	16,4	3	11,993	162,096	183,988	52,029	92,04	6,555	45,102	171,612	288,953	250,625	59,966	387,146	254,018	68,249	202,391	451,875	212,971
ACE2	316	0	0	90,115	39,66	336,207	90,454	386,507	311,999	392,57	54,591	79,789	61,517	0	0	54,523	0	0	0	0	1	0	1,748	0	0	48,656	84,02	0	0	0	0	0	16,633	193,595	0	161,456	2,982	125,219	0	0	84,682
ACE3P	0	0	0	0	0	0	0	0	0	0	0	0	0	0	0	0	0	0	0	0	0	0	0	0	0	0	0	0	0	0	0	0	0	0	0	0	0	0	0	0	0
ACER1	1	0	10,397	2	0	5	2,353	2,297	1,043	10,825	14,225	9,532	3,001	7,636	42,187	19,124	11,65	0	19,602	7,001	33,47	0	4,135	0,977	1	10,773	24,2	4,409	27,064	7,9	3,004	42,442	4,554	4,174	8,541	31,392	4,761	3,957	10,707	26,056	2,22
ACER2	27	0	27	10	169	1068	1	68	21	25	1089,012	76	649	297	57	94	12	0	184	62	11	0	2	7	15	414	13	2	403	10	25	44,822	30	189	1166	409	26	874	31	193	167
ACER3	536,406	40,879	341,765	290,289	457,015	388,691	458,769	296,394	198,088	540,9	357,954	381,922	232,77	462,003	486,397	560,768	78,834	6,993	343,469	529,433	259,377	3,846	38,707	15,245	68,837	372,953	250,789	52,763	254,694	52,664	282,385	275,433	222,958	845,013	298,188	257,576	298,362	292,151	202,362	529,274	402,181
ACHE	0	0	15	12,22	5	21,743	1	0	4	23,955	59,335	2	13,564	192,244	44,627	0	0	1	5	2	0	0	0	0	0	15	1	0	10,449	1	1	11,812	16	5	5	25,066	8	14,355	7	0	0
ACIN1	861,154	105	628,788	437,001	303,999	739	1022,005	514,001	235,084	730,846	769,667	933,518	443,999	1004,892	1070,409	1054,695	78	23,381	772,006	1030,694	194,899	4	20	1	161,959	941,464	668,003	89	869,278	8,117	251	399,009	847,001	1508,999	765,976	597,84	480,391	558,86	588,008	1702,952	768,09
ACKR1	0	0	200	4	12	73	13	5	8	54	210	2	26	7	15	10	6	0	384	36	0	1	19	1	3	198	3	2	88	3	0	8	9	41	38	69	54	54	3	17	36
ACKR2	0	0	9,422	3,95	9,201	15,566	39,148	3	2,633	22,173	60,128	18,807	9,28	21,063	43,665	38,171	13,157	2,223	32,238	8,775	36,198	0	16,435	2,227	0,946	29,149	26,752	8,825	51,455	9,093	6,969	52,363	18,545	28,057	29,336	29,832	10,203	19,865	18,025	44,95	16
ACKR3	19	25	206	89	9	75	84	17	62	47	169	63	6	23	70	30	10	0	125	91	4	0	2	4	5	44	7	1	25	0	481	6	17	120	28	9	69	32	69	73	73
ACKR4	267	6	49	6	31	300	0	215	9	7	57	6	175	10	10	86	6	2	32	3	6	0	5	0	68	44	4	6	36	0	42	8	2	96	86	45	24	236	2	7	113
ACLY	1340	147	490	1519	536	917,8	834	795	3693,999	710,848	703	1230,23	393	1356,962	725,001	812,999	89	11	782,001	1664	65	0	20	0	99	724	1098	59	725,999	4	169	169,001	755	1727,999	547,929	409,001	1259	409	414,001	1499,001	1034
ACMSD	11	0	0	9	2	0	65	0	9	5	1	1	0	0	0	0	4	0	0	0	1	0	0	2	1	0	5	1	0	0	0	1	1	3	0	0	1	1	0	0	0
ACO1	301,721	71,527	223,046	135	220	348,003	523,109	337,226	155,055	269,449	349,158	499,944	394,014	491,262	248,478	266,1	26,892	3	371,014	570,115	47,966	3	13	3,001	32	464,466	200,771	20,911	214,043	7,988	130,981	109,115	221,125	863,961	641,975	356,347	170,707	382,228	126,604	150,829	285,32
ACO2	567,933	0	177,539	257,204	403,373	490,483	227,253	567,169	151,233	319,638	390,118	603,821	356,773	1683,103	355,096	424,566	1	0	253,489	561,446	13,813	0	11,977	0	89,464	467,802	1302,415	36,434	635,005	0	101,038	12,041	987,902	1112,483	1083,497	405,239	435,866	818,803	233,992	260,004	718,437
ACOD1	0	0	0	6	0	0	1	0	0	0	0	6	0	1	1	1	2	0	0	0	0	0	0	0	0	0	6	0	0	0	3	0	0	7	0	0	5	1	0	0	1
ACOT1	28,284	0	8,4	0	32,219	11,939	26,29	0	5,688	2,885	13,482	4,678	8,203	8,64	1,31	19,235	0	0	22,673	20,773	0	0	0	0	7,681	2,695	7,241	1,699	2,448	0	5,667	6,295	18,682	52,179	14,374	3,834	6,216	22,031	1,199	121,985	3,23
ACOT11	119,99	27,371	155,283	145,087	165,672	408,396	264,91	434,92	158,513	293,753	513,776	274,17	274,495	379,389	381,731	377,086	106,175	13,124	361,963	262,355	290,156	3,642	66,758	23,408	34,66	401,572	264,349	84,476	614,001	103,519	86,752	387,28	344,454	474,986	561,945	611,557	308,42	378,129	202,712	1032,446	420,953
ACOT12	0	0	0	0	0	1	6	1	0	0	2	0	0	0	0	0	0	0	0	0	0	0	0	0	0	1	0	0	0	0	2	1	0	0	0	0	0	0	1	0	0
ACOT13	128	16,001	63,034	223	74	131,182	148,003	151	121,008	69,004	75,988	54,001	43,999	80,692	69,758	108	13,983	0	59,008	102,004	16,148	0	2,012	2,011	16	96,733	63,27	15,004	56,002	0	81	17,057	91,142	247	79,101	54,499	39	178,002	34,021	163,794	104,239
ACOT2	148,716	5	26,599	27	48,781	61,061	218,71	10	18,339	37,114	83,518	20,323	32,797	50,491	23,69	62,766	10	0	66,328	39,227	16,001	0	0	0	9,319	73,305	62,759	7,301	28,552	0	27,333	19,705	84,318	170,822	87,625	77,166	26,784	55,968	27,801	216,014	52,77
ACOT4	30	4	0	15	44	28	3	14	7	1	16	0	3	19	5	7	1	0	2	3	4	0	0	0	2	7	16	0	9	1	17	4	2	8	20	10	23	21	1	52	25
ACOT6	0	0	0	0	0	0	0	0	0	0	0	0	0	0	0	1	0	0	0	0	0	0	0	0	0	0	0	0	0	1	0	0	0	0	0	0	0	0	0	0	0
ACOT7	192	9	49,999	231,999	82	88	125	250	73,959	88,003	131	324,996	46,972	165,958	183,886	273	18	8	71,001	237,986	93,999	0	4	0	58	98,939	147,999	26	205,957	0	178	50,563	164,959	464,992	38,811	93,999	319,977	106	160,966	410,917	247,999
ACOT8	44	14,332	48	98,828	235,604	115,001	90,239	94	32	44,999	79	78,999	48	241,03	92,076	70,429	6	0	30,061	62,221	11	0	3	0	10	72,365	111	5	57,074	0	56,637	36,001	87,736	185	131	84	78	142,999	27	264	77
ACOT9	371,774	57,159	237,549	188,92	132,438	259,783	452,838	71,185	103,667	197,564	307,675	286,473	118,069	218,672	473,028	332,937	87,845	11,958	371,488	108,89	276,258	0	70,228	16,064	33,003	287,134	283,545	88,313	404,133	73,433	145,274	315,285	169,175	829,834	188,085	255,593	297,674	171,519	178,729	459,925	215,614
ACOX1	845,923	130,038	350,566	1099,217	672,636	1127,793	1034,992	828,083	300,777	638,82	1178,332	1115,395	881,239	5299,046	1742,649	892,441	112,766	7,016	826,906	810,973	291,518	4	74,703	12,722	180,357	997,507	869,797	94,972	995,904	20,891	338,381	599,316	615,839	1228,155	1435,782	1309,005	552,859	1007,175	270,661	1116,715	1030,274
ACOX2	21	0	7	29	16	25	57,001	73	24	30	39,999	18	4	34	4	6	3	1	26	25,999	1	0	2	1	2	35,001	2	0	12	0	3	10	9	13,999	10	22	2	18	3	53	24
ACOX3	78	8	54,001	43	40	122	109	57	25	44,015	151	58	165	195	75	161	10	3	115	82	13	0	3	0	27	129	90	7	106,999	2	54	37	64,999	170,001	158,999	104,999	149	154	49,999	157,001	126
ACOXL	0	0	6,128	0	5	9	7,453	4	1	15,539	9	3	2	9,013	20,729	23,505	2,994	0	11,399	4,941	14,684	0	5,95	1,593	0	1,291	12,793	3,804	9,973	7	11,48	15,606	2,007	8,351	7,605	11,56	21,031	10,773	7,249	18,558	13,959
ACP1	556,999	101,001	191	419	291,001	517	562,922	577,999	240,001	314	233,999	586,999	231,999	586,795	274	273	28	3	230	758,999	15	0	8	4	49,999	378	343	28	188,001	2	364,999	65	509,001	818,001	457,999	126,001	250,615	595,001	136,002	385	672
ACP2	0	26,668	0	0	3,142	0	112,105	21,926	0	0	23,601	0	0	0	5,04	3,613	0	4	2,155	0	0	0	3	0	0	3,104	0	0	0	0	0	0	0	88,741	5,79	24,882	2,782	2,005	39,232	0	0
ACP5	61,536	60	67,84	91,027	21,546	82,155	135,276	10,41	20,724	54,663	105,907	29	16,395	28,847	30,228	169,004	4,207	0	69	44,476	92	1	13	0	24,396	73,134	58,437	8,07	89,099	0	107,398	31,457	5,007	409,75	70,335	72	8,406	140,268	35,799	129,019	102
ACP6	226,136	24,007	54,306	165,001	102,605	148,996	152,01	71,001	119,014	167,003	150,717	113,408	104,348	117,339	263,603	194,169	15,454	2,001	257,407	320,32	43,515	2	15,396	5,004	29,847	235,21	176,251	26,533	167,08	34,128	59,955	69,757	166,747	248,552	173,013	126,306	223,883	132,002	104,11	395,609	204,88
ACP7	0	0	8	4	5	5,137	8,041	9	3,989	10,881	26,741	15,242	10,195	12,603	34,997	23,588	16,457	1	23,792	11,667	45,401	0	4,003	0	1	15,786	20,699	8	31,989	6,556	3,435	45,807	12,363	10,064	15,547	32,959	22,842	7	14,095	62,384	2
ACPP	186	1	27	0	37	74,005	20,001	72	7	89	52	32	85	26	100	171	8	0	35,001	21,001	17,9	0	0,985	0	16,001	80,032	37	11	33	3,101	16,001	6	60,999	100	33,001	22	38	72,022	8	179,001	53,009
ACPT	0	0	0	0	0	0	0	0	0	0	0	0	0	0	0	0	1	0	0	0	1	0	0	1	0	0	0	0	0	3	0	1	0	0	0	0	0	0	0	0	0
ACR	0	0	0	7	0	0	0	0	0	1	1	3	1	0	0	0	0	0	6	0	2	0	1	0	0	0	1	0	1	3	1	2	4	0	2	0	0	0	1	1	0
ACRBP	27	0	1	3	36	6	19	0	3	21,001	4	33	5	1	19	11	1	0	2	15	0	0	0	0	2	12	4	4	9	3	3	6	10	17	2	5	15	9	16	39	21
ACRC	5	0	21,126	17,005	2	13,066	7,005	9,976	29,208	25,068	39,969	19,14	11,133	27,332	42,436	48,548	3,091	0	28,44	11,074	37,161	0	10	0	0	21,38	27,351	7,9	41,075	8,537	9,537	53,191	20,599	29,827	18,19	50,651	18,291	19,284	17,284	86,753	19,362
ACRV1	0	0	0	0	0	0	0	0	0	0	0	0	0	0	0	0	0	0	0	0	3	0	0	0	0	1	0	0	0	1	0	1	0	0	0	0	0	0	0	0	0
ACSBG1	15,369	1	10,773	11,887	3,918	2,174	7,046	2,946	14,064	8,049	20,79	26,925	8,926	7,345	30,73	20,26	12,066	0	7,354	9,841	20,48	0	5,189	7,888	1,372	13,691	7,514	1,925	9,046	7,553	5,573	28,415	5,453	14,662	6,32	8,001	15,067	7,398	14,499	24,456	22,635
ACSBG2	0	0	0	0	0	0	0	0	0	0	1	0	0	0	0	1	2	0	0	1	2	0	0	2	0	0	0	0	0	0	0	1	0	1	1	0	1	0	0	1	1
ACSF2	197,001	12	25	96	105,001	95	229	24	16,001	40,149	135	80	97,999	53	212,191	213,986	7,188	1	62	72	24	1	3	1,555	9	111	76,999	15	36,43	0	148,001	38,001	33	234	233,965	147,636	116,63	191	10	214	24
ACSF3	126,004	30,972	118,78	70,746	76,556	231,115	281,588	215,577	71,296	160,026	350,362	167,773	104,573	220,294	258,994	338,342	42,746	8,7	283,579	205,04	125,209	2	40,552	8,414	41,531	285,126	349,975	35,958	290,461	58,177	74,435	258,5	84,985	301,552	217,384	268,804	76,135	184,803	182,832	615,547	164,88
ACSL1	764	43	733,999	317	201,999	665,999	1173,999	47,358	64	760,117	361,026	1347,999	261,999	498,94	413	388,001	29	2	399,999	591,001	17	2	15	1	118,999	804,848	835,999	45	164	1,014	250,058	66,047	299,999	916,062	664,061	215,026	843,409	388,001	226,003	718	555
ACSL3	1797	165,001	608,001	617	368	1334,002	1225,001	638	539	583,935	606,001	737	937,999	1624,109	680,001	711	17	5	716,537	1423	34	5	10	2	122	720,999	715	45	469	13	415	104	627,999	1834,999	1106,001	381	951,999	989,998	361	555	826
ACSL4	300,548	124,262	453,517	34,407	14,95	47,254	715,85	18,587	113,222	242,829	168,188	293,668	61,441	126,435	124,981	111,331	5,019	0	203,689	258,564	4,095	0	12,48	0	38,318	354,546	101,229	0	141,034	0	244,052	22,008	44,395	549,676	118,383	40,247	228,041	12,315	41,299	92,823	440,644
ACSL5	5730	342	518	299	457	1329,073	1176,001	3128	550,999	766,001	719	383,001	666,379	341,999	1168	685	9,001	2	454	278	106	1	30	1	147	1031	1369	66	1247,001	2	282	307	882,999	3897,001	555,001	645,964	143	867	344	1080,999	1420,998
ACSL6	0	3,897	12,178	4,539	16,904	48,314	32,566	99,636	16,276	47,231	83,353	45,841	21,551	18,096	142,842	74,201	62,765	8,53	36,623	23,589	247,485	3,125	31,119	9,825	5,825	29,084	81,24	47,292	103,313	39,409	23,177	273,496	61,302	25,942	17,936	126,935	15,756	2,785	67,155	77,918	30,181
ACSM1	15	0	0	7	5	13,999	11	5	2	1	7	1	9	2	0	9	6	0	1	1	1	0	0	0	1	7	1	0	3	0	0	7	7	6	27	12,001	0	5	1	0	12
ACSM2A	1,15	0	12,878	9,654	6,795	33,707	138,057	11,99	18,479	28,637	40,184	42,695	11,955	43,049	37,096	39,944	40,404	1	4,676	17,753	52,697	0	22,445	16,35	4	37,843	34,883	11,49	25,462	54,889	10,191	86,071	16	34,608	22,235	35,128	18,041	11,756	33,223	65,787	33,373
ACSM2B	42,85	2	12,164	8,321	0	0	263,596	6,013	9,122	18,931	19,928	15,686	6,495	9,187	23,389	34,15	28,517	4	29,515	14,27	31,479	1	9,594	4,642	0	20,846	11,213	5,499	11,117	39,485	8,807	37,612	0	2,208	14,639	2	10,144	9,245	12,518	12,706	14,128
ACSM3	1139,001	3	26,999	88	188,139	109	613,003	24	26,987	41	76,008	198	80,001	79	19	111,267	8	3	83,001	68,335	10,053	0	6	7	21	95	48,743	6	26,168	14,994	11,145	31	114,999	46,962	291,788	51,192	12	150,999	9	28,5	159
ACSM4	0	0	0	0	0	0	3	0	0	0	1	0	0	0	0	2	0	0	0	0	1	0	1	0	0	0	0	0	1	0	0	5	0	0	1	1	1	0	0	0	0
ACSM5	1	0	0	0	1	9,713	24	0	0	10	6,007	1	1	2	4	24,935	7,541	0	2	0	5	0	3	0	2	7	1	4	3	8	1	5,457	0	8	14,923	6	0	7	4	10,193	3
ACSM5P1	0	0	0	0	0	0	0	0	0	0	0	0	0	1	1	1,065	3,459	0	0	0	3	0	0	0	0	1	0	0	0	0	0	3,543	0	0	1,077	1	0	0	0	0	0
ACSM6	0	0	0	0	0	0	0	0	0	1	1	1	0	0	0	1	1	0	0	1	1	0	0	0	0	6	0	0	1	0	0	0	1	0	10	7	0	4	0	2	1
ACSS1	42	65	125	125	218,079	252,629	465	616,984	180	198,554	290,428	253,032	214,219	700,055	550,05	252,667	26,231	1	265,995	76,361	74,096	0	26,995	0	5	387,078	551,28	24,917	271,789	14,076	50,105	179,876	388,999	111,999	687,846	468,763	490,969	334,002	98,582	362,773	201,008
ACSS2	249	102	141,001	277	176,001	467	361,006	1898,999	202,001	324,164	442,999	677,999	462,002	604	323,269	466	29	4	180,001	461,025	26	1	5,028	0	48	391,706	461,48	12	227,98	4,999	80,062	135,072	578	514,001	679,999	372,555	775	557	88,951	570,735	384
ACSS3	0	5	28,999	18	8	8	15	5	5,67	18,999	24	10	7	3	5,476	5,049	18	1	61	12	10,006	0	6	0	5	59	14,005	6	5	5,129	9	10	4	11	27	11,003	3	9	10,016	14	15
ACTA1	0	0	0	0	0	0	0	0	0	1,001	3,001	0	1	0	1,001	0	0	0	0	0	0	0	0	0	0	1	0	0	0	0	0	0	0	1	1,001	1	1,013	1	0	3,001	0
ACTA2	433,001	123,003	2614,98	524,484	337,043	712,919	1079,236	135,169	666,936	832,736	3172,838	330,511	230,085	144,028	685,855	302,091	648,592	36,03	4752,538	820,507	271,878	3,794	171,604	18,19	116,042	3319,849	186,937	89,186	627,822	49,299	217,015	462,212	111,821	2453,234	360,607	602,455	418,969	420,659	686,983	1572,536	1050,671
ACTB	3261,168	2,978	2638,004	3313,86	1197,982	5530,892	2184,485	46,414	806,123	465,748	4389,923	10556,427	2766,743	7708,858	17909,391	5763,703	1174,277	138,845	1933,031	2646,032	1657,601	0	337,907	36	929,85	5198,219	7934,195	1208,269	22180,269	1,27	585,754	3905,208	3467,024	385,01	296,054	2436,556	6430,136	1341,91	1989,452	2642,579	4185,811
ACTBL2	0	0	1	4	7	0	4	0	0	0	0	1	0	4	4	0	1	0	0	3	0	0	0	0	2	0	4	0	0	0	0	1	0	125	0	0	4	0	0	1	0
ACTBP1	6	0	0	0	0	0	0	0	0	1	0	1	0	0	0	1	1	0	0	2	0	0	0	0	0	0	2	0	0	1	2	0	1	103	1	0	0	0	0	1	0
ACTBP11	0	0	1	0	0	1	0	0	1	1,027	0	1,014	1	0	2,001	3	1	0	0	0	0	0	0	0	0	2	0	0	1	1	1	1	1	2,001	1	2	2,001	1	1	2,051	0
ACTBP12	0	0	0	0	0	0	0	0	0	0	0	0	0	0	0	0	0	0	0	0	0	0	0	0	0	0	0	0	1	0	0	0	0	0	0	1	0	0	0	0	0
ACTBP13	1	6,254	4,847	13,593	55,01	14,346	15,639	4	4,288	10,312	52,976	39,065	17,424	18,682	98,626	69,019	11,587	0	47,994	16,828	60,633	1,985	20,696	4,158	2,02	26,412	56,778	17,399	61,098	24,904	4,132	142,933	23,477	14,399	20,95	76,159	30,765	11,994	32,414	99,214	18,491
ACTBP14	0	2	0	0	0	0	0	0	0	0	0	0	0	0	0	0	0	0	0	0	0	0	0	1	0	0	0	0	0	0	1	0	0	0	0	0	0	0	0	0	0
ACTBP2	0	0	0	0	0	1,001	0	1,001	0	0	0	2,734	0	0	0	0	1,004	0	0	1,001	1,003	0	0	0	0	0	0	0	5,017	0	1,002	0	1,009	5,012	0	0	0	3,008	0	1,002	2,026
ACTBP6	0	0	0	0	0	0	0	0	0	0	0	0	0	0	0	0	0	0	0	0	0	0	0	0	0	0	0	0	1	0	0	0	0	0	0	0	0	0	0	3	0,997
ACTBP7	0	1	1	8	1	0	17	0	0	11,006	3,001	5	1	4,001	12,009	20,009	0	0	2	3	1	0	0	0	2	1	4	0	4,001	0	0	0	6	23	8,003	1	5	1	4,001	6,003	2
ACTBP8	1	0	0	8	0	0	0	0	0	2	0	3,018	0	0	1	1	1	0	1	0	1	0	0	0	1	0	0	0	5	0	0	1	0	6	1	2	3	1	1	1	2,054
ACTBP9	0	0	0	0	0	1	0	0	0	0	5	9	0	0	7,001	0	0	0	0	1	0	0	0	0	0	0	0	0	12	0	0	7	0	1	0	2	0	0	6	0	0
ACTC1	0	0	7	0	0	8	0	0	2	5,002	14	0	1	2	15	0	4	0	140	4	0	0	0	0	1,001	30	2	1	11,001	0	0	1	0	0	1	12	0	0	2,002	111	31
ACTG1	5502,471	494,001	3797,88	3611,323	1681,255	6314,288	3506,988	4204,923	2637,12	7858,702	8279,163	15183,137	4442,428	18587,545	9231,232	5955,16	997,994	110,206	4609,669	15674,658	1160,301	28	282,837	13	1259,303	8855,062	5324,648	567,575	15270,41	5	3065,95	2285,073	6600,82	15446,969	5982,069	3939,593	7568,954	10194,996	6562,672	10627,686	16636,837
ACTG1P1	0	0	0	0	0	0	6	3	2	0	2	1	0	2	0	4	0	0	4	1	0	0	0	0	0	3,001	2	0	0	0	3	1	2	5,001	5	1	4,002	2	1,001	17,009	6,001
ACTG1P10	0	0	0	0	0	0	0	0	0	1,001	0	0	0	0	0	0	0	0	0	0	0	0	0	0	0	0	0	0	0	0	0	0	0	0	0	0	0	0	0	0	0
ACTG1P12	0	0	0	0	2	0	0	0	0	0	1	0	0	1	0	0	0	0	0	0	0	0	0	0	0	1	0	0	1	0	0	0	0	0	0	0	2	1	0	10	0
ACTG1P13	0	0	0	0	0	0	0	0	0	0	0	1	0	0	0	0	0	0	0	0	0	0	0	0	0	0	0	0	0	0	0	0	0	0	0	0	0	0	0	0	0
ACTG1P14	0	0	4	0	3	5	0	8	3	10,001	17	6	3,001	10,001	6	6,182	0	0	8	10	0	0	2	0	0	12	3	0	14,001	0	2	3,002	7	8,001	15	15,004	7	6	4	6	4
ACTG1P15	0	0	0	0	0	0	0	0	0	1	0	0	0	0	11,003	0	0	0	0	0	0	0	0	0	0	0	0	0	0	0	0	0	1	1	0	0	2	3	0	0	6,004
ACTG1P16	0	0	0	0	3	0	0	0	0	0	0	0	0	0	0	1	0	0	0	0	1	0	0	1	0	0	0	0	0	0	0	0	0	0	0	1	0	0	0	0	0
ACTG1P17	17,72	0,994	9,309	1,015	8,289	4,527	19,387	6,174	7,985	10,473	37,905	12,623	4,677	7,096	76,697	43,357	32,14	0,996	27,182	12,468	55,569	0	6,841	0	1	8,75	42,096	14,333	53,566	4,95	2,709	65,05	19,677	12,548	18,498	46,452	8,321	4,051	28,611	35,987	10,849
ACTG1P18	0	0	0	0	0	0	0	0	0	0	0	0	0	0	0	0	0	0	0	0	0	0	0	0	0	0	0	0	0	0	0	0	0	0	0	0	0	1	0	0	1
ACTG1P19	0	0	0	0	0	0	0	0	0	0	0	1	0	0	0	1	1	0	0	0	0	0	0	0	0	0	1	0	0	1	0	0	0	0	0	0	1	0	0	0	0
ACTG1P2	0	0	0	0	0	0	0	0	0	0	0	0	1	0	0	0	0	0	0	0	0	0	0	0	0	0	0	0	3,561	0	0	0	0	0	1	1	0	0	0	0	1
ACTG1P20	0	0	0	0	0	4	0	0	0	2	2,001	4,003	1	4,002	1,003	11,01	0	0	1	2,001	0	0	0	0	0	3,003	1	0	3,002	0	1	1	0	1,001	5	1	0	2,002	2,008	17,058	3,006
ACTG1P21	0	1	0	0	0	0	0	0	0	0	0	1	0	0	0	0	0	0	1	0	3	0	0	1	0	1	1	0	3	1	0	0	0	1	2	0	1,015	1	0	0	2,003
ACTG1P22	0	0	0	0	0	0	0	0	0	6	1	1	0	0	1	0	2	0	1	0	1	0	0	0	0	0	0	0	0	0	0	0	0	9	0	0	0	0	1	0	0
ACTG1P23	0	0	0	0	0	0	0	0	0	0	0	0	0	0	1	0	0	0	0	0	0	0	0	0	0	0	0	0	0	0	0	0	0	1	0	0	0	1	0	0	1
ACTG1P24	0	1	0	0	0	0	0	0	0	2	1	0	0	0	0	2	0	0	0	0	0	0	0	0	1	0	0	0	1	0	0	0	0	0	0	0	1	0	2	0	0
ACTG1P3	10	1	7	18	4	9	16	5	3	11	9	17	6	14	21	28	0	0	10	8	0	0	0	0	5	19	15	2	8	0	2	5	16	8,001	14	5	6	11	3	32	14
ACTG1P4	0	0	0	0	0	0	0	3,479	0	0	0	0	0	0	0	0	0	0	0	0	0	0	0	0	1	0	0	0	7,316	0	0	0	0	2,973	2	0	0	0	0	0	2,213
ACTG1P9	1	0	5	8	1	4,095	2,044	5	7	5,658	16,045	14,22	4,765	9,669	38,851	21,622	6,028	2	20,044	8,043	28,512	0	4,78	0	1	11,348	18,014	3,785	35,97	4	5,002	24,625	24,39	6,934	14,024	23,175	4,001	4	13,174	31,847	5,001
ACTG2	16	5	465	101	31	107,001	132	11	150,999	206,999	2993	30	77	22	75,001	26	133	1	1398,312	305,002	5	3	32	0	28	2130,001	23	5	510,44	2,992	6	186	8,986	371	141	196	51,829	98,001	69,001	685,001	400,934
ACTL10	15	0	0	0	9	20	13	11	5	0	13	8	0	0	7	8	0	0	12	0	1	0	0	0	4	15	38	0	13,103	0	0	3	10	35,615	11	9,117	0	10	0	22	11
ACTL6A	262,999	64,001	171,017	151	159,001	247	311	309	165,002	203	113,006	343	101,999	335,085	253,081	137	17	0	95	599	5,374	0	2	2	43,999	219	235	11	76	8,012	133,983	25	153,999	685,001	137	72	461,999	203,001	88	395,584	429,999
ACTL6B	0	0	0	0	0	0	0	0	0	0	0	0	0	0	0	0	0	0	1	0	6	0	0	1	0	1	0	0	1	1	0	1	0	0	1	1	0	0	0	0	0
ACTL7A	0	0	0	0	0	0	0	0	0	0	0	0	0	0	0	0	0	0	0	0	1	0	0	0	0	0	0	0	0	0	0	0	0	0	0	0	0	0	0	0	0
ACTL7B	0	0	0	0	0	0	0	0	0	0	0	1	0	0	1	1	0	0	0	0	0	0	0	0	0	0	0	0	0	0	1	0	0	0	0	0	1	0	0	1	0
ACTL8	0	0	0	0	3	26	0	0	3	0	3	257	0	2	0	1	0	0	0	0	1	0	0	0	1	0	1	0	0	0	0	2	0	0	0	1	21	0	0	60	1
ACTL9	0	0	0	0	0	0	0	0	0	0	0	0	0	0	0	0	1	0	0	0	0	1	0	0	0	0	0	0	0	0	0	0	0	0	0	0	0	0	0	0	0
ACTN1	851,009	190,019	1592,772	625,949	298,968	752,101	1207,745	276,704	561,703	1266,111	1920,092	1162,69	304,328	1320,154	1608,589	749,046	274,044	38,419	1563,415	1024,833	267,933	1	75,608	14,326	219,339	1542,26	2167,737	108,938	1253,187	29,69	736,307	681,665	1605,187	4491,489	458,459	575,525	2615,518	622,602	882,886	6246,066	1300,414
ACTN2	0	0	4	48	0	4	2	0	0	2	25,899	1	0	0	0,747	3	0	0	0	0	0	1	2	0	0	0	1	0	0	2	0	1	0	0	1	0	0	1	0	0	0
ACTN3	0	0	1	0	0	0	0	0	0	1	1	0	0	1	1	1	2	0	0	0	2	0	0	0	0	1	2	1	0	1	1	2	0	3	0	0	0	0	0	2	0
ACTN4	1338	241,666	1183,968	1892,894	711	2085	2442,001	1749	1015,368	1065,187	2513,727	10606,474	1436,467	4291,827	3026,702	1692,996	297	69	1977,473	3650,036	349	2	121	3	387,643	2375,086	4770,445	216	5685,997	11	1594,982	2283,852	3582,072	5652,58	1937,582	2185,999	6625,624	1585,001	2119	3844,899	3864,775
ACTN4P1	1	0	0	0	0	0	0	0	0	0	0	0	0	1,002	0	1,003	0	0	0	1,001	0	0	0	0	0	0	0	0	1,001	0	0	0	0	0	0	0	1,003	0	0	0	2,004
ACTN4P2	0	0	0	0	0	0	0	0	0	0	0	0	0	0	0	0	2	0	0	0	0	0	0	0	0	0	0	0	0	0	0	0	0	0	0	0	0	0	0	0	0
ACTP1	0	0	0	0	0	0	0	0	0	0	0	0	0	0	0	0	0	0	0	0	0	0	0	0	0	0	0	0	0	0	0	3	0	0	0	0	0	0	1	0	0
ACTR10	276,999	29	123,022	105	89,069	193,47	259,015	160,164	87,082	173,16	181,197	212,004	125,001	260,413	101,577	184,076	22,256	3	170,934	309,548	31,605	0	3,006	0	38	193,336	94,095	13,007	114,9	5,143	83,598	45,154	188,664	479,068	162,02	106,195	185,998	236	89,223	249,042	254,222
ACTR1A	558,001	69	388,348	235,001	228	457,281	482,735	419	123	377,208	456,005	383,999	206	469,827	495,395	375	60,037	3	349	484,628	37,99	0	11	0	70	487	271	37,005	487,951	0,983	163	123,924	360,78	1295	322	216	562	380,293	231,457	429,241	557
ACTR1B	230	23	126	108	181	197	234	183	90	160	223	216,999	118	244,996	119,999	194	15	5	174	203	35	0	15	1	40	238,999	226	19	186	1	77	92	125,001	500,001	250	205,001	133,014	247	105	198	257
ACTR2	2087	260	1423	1403	1066	1693,96	1572,001	1000,001	1735,001	1826,679	1646,965	1674,043	1303	3083,919	1278,001	1785	181,268	5	1272	2317,338	51	3	67	6	383,987	2882,829	2124,988	147	994,461	2	857,001	199,001	1557,001	3951,002	1340,928	577	1215,791	1715,999	807,282	2277,692	2501,001
ACTR3	2405	389	1531,616	1032,659	483,235	2343,549	2042,873	1913,033	1021,018	1579,909	1201,673	1809,694	1233,043	2471,694	894,63	1226,138	112,109	4	1096,528	2006,675	83,393	7	38,007	12,265	280,766	2165,252	683,162	94,039	814,846	21,095	1010,703	175,408	1101,239	3907,04	1266,881	532,057	1069,905	1721,79	725,204	1114,536	2201,383
ACTR3B	69,204	5,187	53,475	65,71	28,957	82,822	244,843	39,582	36,382	90,729	176,078	162,699	42,083	114,669	222,996	206,941	57,706	3,584	171,452	135,044	173,097	1	11,178	7,768	18,196	133,669	174,97	65,895	222,513	39,214	51,124	242,759	97,815	144,949	98,404	188,795	123,506	44,889	107,899	264,055	92,56
ACTR3BP1	0	0	0	0	0	0	0	0	0	0	0	0	0	0	0	0	0	0	0	0	0	0	0	0	0	0	0	0	0	0	0	0	0	0	0	0	0	0	0	0	0
ACTR3BP2	0	0	2	0	0	0	0	0	0	0	0,992	1,999	0	0	0	0	1	0	0	0	0	0	0,986	0	0	2	0	0	0	0	0	0	1	2	0	0	0	0	0	0	0
ACTR3BP3	0	0	0	0	0	0	0	0	0	0	0	0	0	0	0	0	0	0	0	0	0	0	0	0	0	0	0	0	0	0	0	0	0	0	0	0	1	0	0	0	0
ACTR3BP4	0	0	0	0	0	0	0	0	0	0	2,008	1,001	0	0	0	2	0	0	0	0	1	0	6,014	1	0	0	0	1	0	0	1	0	0	0	0	0	0	0	0	0	0
ACTR3BP6	0	0	0	0	0	0	0	0	0	0	0	0	0	0	0	0	0	0	0	0	0	0	0	0	0	0	0	0	0	0	0	3,999	0	0	0	0	0	0	0	0	0
ACTR3C	145,014	2	71,383	55,468	76,692	113,84	295,005	106,018	60,865	96,322	115,69	116,662	64,439	120,07	97,549	218,771	18,296	5,029	70,199	160,974	44,621	1	9,76	2,902	40,879	153,805	34,192	28,985	84,63	23,409	66,559	81,798	162,452	137,69	131,423	63,027	106,644	101,085	64,301	382,128	245,315
ACTR3P2	0	0	0	0	0	0	0	0	0	0	0	1	0	0	2	0	2	0	0	0	1	0	0	0	0	0	0	0	0	0	0	1	0	0	0	0	0	0	0	0	0
ACTR3P3	0	0	0	0	0	0	0	0	0	0	0	0	0	0	0	0	0	0	0	0	2	0	2	0	0	0	0	0	2	0	0	0	0	0	0	0	0	0	0	0	0
ACTR5	37	6	19	25	67	94	121	62	31	40	34	58	17	60,004	64	59	5	0	33	87	3	0	3	1	8	43	122,997	1	45	2	33	23	78	300	33	36	43	35	25	131	55
ACTR6	152	8	95,999	60	63	112	98	189,999	71	78,952	64,822	99	55,002	97,985	40,25	77,006	9	1	61,027	342,999	4,987	0	2	1	26	139	61,998	8,034	42,114	1	113,999	21,307	101,001	321	56	21,413	160	131,001	59,002	121	140,001
ACTR6P1	0	0	0	0	0	0	0	0	0	0	0	0	0	0	0	0	0	0	0	0	1	0	0	0	0	0	0	0	0	0	0	0	0	0	0	0	0	0	0	0	0
ACTR8	277,999	7	104	107	83,001	160,999	173	136,001	50	110	117	135,997	86	191,999	69	154	12	1	101	324	10	1	2	1	25	186	84,001	16	85	4	76	32	88	415	158	66,001	192,999	140,001	57	86,999	137
ACTRT1	0	0	0	0	0	0	0	0	0	0	1	0	0	0	0	0	1	0	0	0	0	0	0	0	0	0	0	0	0	0	0	0	0	0	0	0	0	0	0	0	1
ACTRT2	0	0	0	0	0	0	0	0	0	0	0	0	0	0	0	1	0	0	0	0	0	0	0	0	0	0	0	0	0	0	0	0	0	0	0	0	0	0	0	0	0
ACTRT3	13	2	3	0	6	7	50	25	2	12	3	4	2	10	10	3	4	0	3	10	1	0	0	0	0	6	7	0	7	0	2	4	7	1	5	4	11	4	1	27	8
ACVR1	323	17,531	169	175	0	208,694	288	56	92	130,347	59,348	128	56,777	64,356	138,506	73,475	17	0	98,44	61,329	18	0	9	2	15,478	160,463	144,366	10	150	3	80	48	144,001	136,067	55,245	68,33	100,753	170	88,999	175,92	42,28
ACVR1B	336	19	106	238	155	295	377	219	126	157,011	267	205	192	379	232,999	149	11	7	163,001	270,001	28	0	8	1	48	271,001	149	15	132,001	2	110,999	56	327,001	466	352	229,016	296,015	165,999	97,999	475	297,999
ACVR1C	32	16	10	38	18	37	236	96	28	65	26	6	34	38	3	20	8	0	20	21	1	0	9	0	2	37	21	0	12	3	3	14	58	39	43	16	3	40	6	74	72
ACVR2A	164	18,999	107	118,999	72	272,999	235,001	237	93	117	158,999	104,001	183	127	63,087	52	13	1	159	167,473	5	1	2	0	7	187,001	136,999	12	72	2	90	45,001	125	278	212,001	93,001	56	164	44	166	173,999
ACVR2B	121,845	38,089	77,143	97,009	39	85,687	573,101	105,235	56,004	107,064	136,863	101,708	76,097	99,852	129,586	170,936	36,838	2	117,379	304,585	85,861	1	16,735	4,219	15	96,948	113,618	20,444	86,832	19,906	48,901	134,361	143,211	291,821	152,04	107,681	140,908	68,213	87,392	292,175	126,723
ACVRL1	106,999	22	344,05	118	51	154	190	32	56	243,804	175,024	67	48	36,988	198	188,162	37,416	1	194,306	63	17,093	0	29,614	2	35	335	85	7	148	5,001	57	45	13	252,324	77	162	98,584	63	143,001	152,646	96
ACY1	117	0	33,048	140,008	455,623	181,236	94,001	142,997	43,705	232,398	146,335	213,358	91,007	276,803	180,197	137,666	13,991	11	69,676	227,455	56,597	0	10	0	24	154,136	180,015	14,518	349,337	7,735	50,836	149,053	150,317	180,523	147,265	172,456	164,777	183,144	111,895	230,497	285,469
ACY3	55	0	12	12	27	54	39	37	9	18	51	1	18	27	86	50	2	0	15	15	6	0	1	0	4	35	13	0	30	0	7	16	34	59	14	32	30	60	218	10	39
ACYP1	0	11	14	44	12	34	60	34	42	39	7	45	11	23,999	8	37	3	0	14	71	2	0	0	0	8	40	7,001	3	21,999	1	11	6	32,001	50	19	9	27,001	22	16	63	35
ACYP2	71	7,001	18,443	9,002	44,001	36,047	23	43,001	33,235	24,001	72,006	20,264	31,681	30,212	16,092	54,5	14	0	33,287	26,139	16,345	1	7,992	8	9	53,005	14,995	3,864	38,861	12,97	36,002	23,696	39,999	122,635	55,556	93,024	36,134	68,002	33,433	103,052	53,715
AD000091.3	3	0	0	6	0	0	0	0	1,001	3	1	1	1	3	2,002	2	0	0	1	1	2	0	0	0	0	1	0	0	2	0	8	0	5,003	4	3	2	3	1	0	1	2
AD000671.6	10,268	0	0	0	0	0	0	0	0	2,074	0	13,59	0	4,032	0	4,62	0	0	6,947	0	0	0	0	0	1,406	9,63	1,411	0	0	0	0	0	4,206	17,497	0	0	0	15,674	0	3,453	0
ADA	28	14	47	25	20	23	116	64	25,123	41	28	7	36	26	28	139	1	1	32	33	16	0	2	4	13	50	24	12	22	0	49	5	7	157	142,999	31	28	86	20	65	58
ADAD1	0	0	0	0	0	0	0	0	0	0	0	0	0	0	0	1	0	0	0	0	3	0	2	0	0	0	0	0	0	3	0	0	0	0	2	0	0	0	0	0	0
ADAD1P2	0	0	0	0	0	0	0	0	0	0	0	1	0	0	0	0	1	0	0	0	0	0	0	0	0	0	0	0	0	0	0	1	0	0	0	0	0	0	0	0	0
ADAD2	0	0	0	0	0	0	0	3	0	1	0	1	0	0	0	1	4	1	0	0	0	0	0	0	0	1	1	0	2	0	1	1	1	1	1	1	19	0	0	2	0
ADAL	23	9	32	40	31	34	84	74,001	29	16,03	35	56,272	14,002	27,989	29,047	44,001	12	0	48,239	33	19,244	0	1	0	8	27,259	49,571	4,002	43	9	10	17,581	33,999	109	45	25,002	39	38	14	141,002	65,999
ADAM10	3693,966	238,199	1392,558	1107,653	376,654	1588,553	2704,173	1177,254	511,315	1412,08	1104,096	1472,496	1079,311	1389,662	1172,99	1346,755	153,088	13,218	1012,298	2037,274	311,886	6	59,786	9,265	366,023	1553,953	854,229	180,505	701,863	76,976	546,723	411,968	731,367	4775,5	1000,226	493,498	1126,207	720,351	729,465	2695,641	1718,015
ADAM11	15	2	2	0	1	1	0	0	5	0	8	3	0	4	2	3	2	0	5	0	2	0	0	1	0	1	2	0	3	0	1	1	0	5	1	1	2	0	2	12	1
ADAM12	36	70	305	78	1	28	43	10	29	71,999	17	46	9	27	29	40,188	21	0	36	21	5	0	3	0	3	55	44	5	13	0	48	7	4	333,001	10	14	52	36	37	47,124	17
ADAM15	386,999	96	390,001	143	652	907,999	236,999	318	161,001	487,947	572,482	814	530,991	807,811	773	347,002	49,748	4	685	1054,001	105,616	0	21	3	61	605,292	1088,024	32,999	659,739	2	324	297	465,999	1566,001	601,002	537,029	1470,98	741	532,047	772,225	852,897
ADAM17	287,569	0	180,134	86,423	80,064	220,554	142,999	113,857	101,419	92,263	18,307	102,856	48,922	106,14	8,9	58,609	2,4	0	54,032	148,093	1,068	0	0	0	23,597	149,005	27,113	0	2,396	0	135,448	6,54	38,917	497,245	22,657	5,461	130,09	96,759	25,688	108,779	175,859
ADAM18	0	0	0	0	0	0	0	0	0	0	0	1	0	0	0	1	0	0	0	0	0	0	1	0	0	0	1	1	0	8	0	0	0	6	0	0	0	1	0	1	0
ADAM19	91	61	350,999	195	37	154	242	37	79	241	342	122	105	121	182	436	121	2	420,001	75	28	0	19	3	57	597	86	19	286,001	3	114	91	25	354	112	134	98	176	269,001	292	163
ADAM1A	7,325	0	0	0	0	0	0	0	0	0	0	0	0	0	0	0	0	0	0	0	0	0	0	0	0	0	0	0	0	0	0	0	0	0	0	0	0	0	0	0	0
ADAM1B	0	0	0,997	4	2,022	1	0	2	1	1,024	7,455	1,002	2	3,243	12,597	5,263	4,001	0	11	5	9,806	0	4	3	0	2,002	1,015	0	13,193	0	0	11,364	8,229	2,002	3,01	16,09	2,001	0	8,004	6,757	5,034
ADAM2	0	1	0	0	0	1	0	0	0	0	0	0	0	0	0	0	0	0	0	0	2	0	0	2	0	0	0	0	1	2	0	5	1	0	0	0	0	1	0	0	0
ADAM20	9	2	6	14	3	4	8	0	0	0	12	0	0	6	3	20	1	0	0	0	5	0	0	0	3	0	0	0	5	1	4	7	5	20	14	0	5	6	0	47	8
ADAM20P1	23	0	7	10	0	4	19	11	9	5,312	11,012	7,803	3	2	4	4,014	6	0	7	8	3	0	1	4	0	10	2	1	4	0	1	8	9	9,749	8	4	1	8	8,793	44,419	8
ADAM20P2	0	0	0	0	0	0	0	0	0	0	1	0	0	0	0	0	1	0	0	0	1	0	0	0	0	0	0	0	0	0	0	0	0	0	0	0	0	0	0	0	0
ADAM20P3	0	0	0	0	0	0	0	0	0	0	0	0	0	0	0	0	0	0	0	0	1	0	3	0	0	0	1	0	0	0	1	1	0	0	0	0	0	0	0	0	0
ADAM21	0	0	0	8	0	0	0	0	0	0	0,997	3	1,002	1	0	3	2	0	0	9,02	2	0	0	2	0	0	0	0	0	5	0	0	0	0	1	0	1	1,002	0	0	0
ADAM21P1	0	0	0	0	0	0	0	0	0	0	1,003	1	0,998	1	0	0	0	0	0	1,98	2	0	1	0	0	1	3	0	1	3	0	0	0	0	1	0	1	0,998	0	0	5
ADAM22	117,999	0	34	51	6	3	100	45	51,001	15	33,001	3	7	106,002	17	12	6	0	54,999	3	6	0	2	4	0	71	0	1	12	9	3	21	1	20,999	15	8	7	27	8	103,999	196
ADAM23	0	0	27	53	5	11	19	2	1	14	27	5	10	32	20	8	7	0	72	8	4	0	5	0	1	83	2	0	16	7	2	0	3	13	14	9	41	20	6	13	19
ADAM24P	0	0	0	0	0	0	0	0	1	0	0	0	0	0	1	0	1	0	0	0	0	0	0	0	0	0	0	2	0	0	0	3	0	0	0	0	1	0	0	0	0
ADAM28	1761,001	23	603,999	88	218	2430,238	219,001	192,999	84	960,852	1173	34	1289,227	644,76	647,999	2600,001	17	1	773,999	278,572	43,001	6	4	3	284,001	2331	39	62,001	432,999	2	467	136,999	519,999	673	2103	807	23	1618,999	99,999	50	357
ADAM29	0	0	1	0	1	3	0	0,9	0	2,01	5,036	3,038	1,982	2,054	7,214	5,98	3,98	0	3	2	11,555	1	1,096	0	0	7	4,433	2	7,002	4	1,957	17,06	1	0,999	2	5	3,929	2	3,918	3,001	0
ADAM30	0	0	0	0	0	0	0	0	0	0	0	1	0	0	0	0	0	1	0	0	2	0	0	0	0	0	0	0	0	0	0	2	0	1	0	0	0	1	0	0	0
ADAM32	152,921	61,446	331,192	185,68	129,172	374,68	550,164	235,289	228,277	457,716	362,881	455,113	250,942	558,983	423,645	490,03	208,26	13,474	601,7	433,443	341,244	18	211,698	176,307	38,056	601,61	400,998	118,452	320,1	866,381	174,355	519,342	222,28	398,587	414,219	216,127	214,359	174,067	333,694	955,745	429,51
ADAM33	0	3	69	12	3	10	4	2	3	15	131,028	5	4	0	7,233	9	21,012	0	202,999	4	1	0	3	1	0	64,001	0	4	29,01	3	5,999	23	1	8	47	27,008	3	13	10	40,999	24,005
ADAM3A	2,386	10,978	12,371	17,218	1,029	4,049	18,342	20,472	14,432	9,99	18,252	13,39	7,166	14,531	117,85	27,366	28,646	1,034	18,399	9,759	43,438	0	18,167	1,022	4,313	27,28	48,107	33,241	55,913	7,163	5,01	79,695	22,908	11,406	16,925	34,827	9,223	5,859	13,026	41,064	6,175
ADAM3B	0	0	0	0	0	0	0	0	1	1	1	0	0	1	0	0	1	0	5	1	0	0	0	0	0	0	0	0	0	0	1	0	0	0	0	1	0	1	2	3	0
ADAM5	0	0	0	0	7	0	0	0	0	1	1,5	0	0	1	3,274	0	0	0	1	1	2	0,5	0	0	0	0	0	0	2,299	1	1	10,129	0	0	0	0	0	0	0	0,5	0
ADAM5P	0	0	0	0	1	0	0	0	0	0	5,5	0	0	0	3,726	1	3,235	0	0	0	1	0,5	0,84	0	0	1	0	1	4,498	0	1	0	0	0	1	5	2	2	0,951	5,5	1
ADAM6	0	0	0	0	0	0	0	0	0	1	1	0	0	0	0	0	1,998	0	0	0	1,996	0	2	0	0	0	0	0	0	0	1	1,001	2	0	0	0	0	0	2	0	0
ADAM7	0	0	0	0	0	0	0	0	0	0	0	2	0	0	0	1	1	0	0	0	6	0	0	0	0	0	1	0	1	3	2	5	0	1	1	0	1	2	0	1	1
ADAM8	158,999	16	140,999	49,999	69	161,001	75	18	13	218,999	240,999	181	46	133,999	392	138	8	4	124	542,999	19	0	2	0	36	150	337	10	180	0	462	60	46,999	1393,067	74	96	224,001	81	419	231,999	42
ADAM9	3675,905	15,091	1814,964	563,946	1504,586	2224,299	498,573	1424,294	310,642	1362,002	805,351	1255,589	1508,647	5113,152	851,914	672,882	61,394	17,005	678,146	2160,144	270,212	0	26,462	3,703	332,209	983,538	541,718	32,581	921,032	35,91	387,609	489,135	842,689	5154,286	1047,107	254,107	1216,437	1051,109	448,95	324,744	3544,307
ADAMDEC1	946	24	203	54	39	328	290	44	25	492,027	75	14	62	64	104	550	2	0	25	39	13	0	5	3	107	267,999	39	73	43	0	315	40	14	936	23	20	56	392	114	13	245
ADAMTS1	63,354	2,717	413,92	14,784	13,291	355,777	284,738	30,274	121,354	403,692	577,809	52,283	35,867	71,796	330,015	157,623	66,132	0	1179,828	268,489	22,397	0	65,991	7,756	33,231	611,75	42,113	8,67	205,634	9,054	16,712	108,096	15,729	543,05	489,4	456,663	153,813	157,692	149,8	419,792	182,027
ADAMTS10	11	10	58	9	1	8	26,999	0	8	21,999	48	7,001	6	1	28	9	29	0	61	0	3	0	2	2	2	41	4	3	24	0	9	25	5	46	13	24	11	25	40	47	14
ADAMTS12	213	63	617	186	21	40	132	35	160,999	139,001	36	199	16,999	43	126,001	76	74,999	2	78,001	166	14	0	4	1	16	116,001	44	10	18	4	55	24	12	364	12	28	140	15	214	177,999	81
ADAMTS13	0	12	3	19	3	20	0	2	7	20,999	37	8	17	11	2	66	7	0	10	8	5	0	6	0	1	26	12	4	6	0	8	16	4	47	57	114,001	7	30	12	134,999	2
ADAMTS14	7	9	71	28	18	4	41	38	31	41	19	23	7	141	48	22	23	0	39	17	4	0	15	0	9	59	150	4	9	0	11	36	14	17	26	49	145	9	78	445	34
ADAMTS15	0	0	9	9	3	247	6	36	5	11	292	8	121	48	3	6	4	0	83	14	5	0	9	0	0	143	1	0	275	0	0	12	0	8	269	85	5	101	5	6	39
ADAMTS16	2	2	15	3	6	2	5	0	2	3	13	8	0	2	5	1	15	0	2	2	1	0	2	2	0	1	1	0	2	4	4	1	1	15	2	6	1	0	14	9	7
ADAMTS17	0	2	3,032	42	32	42,178	16,115	12,791	8,006	22,089	95,198	29,44	42,382	42,803	115,03	26,014	4,028	2,045	60,973	26,024	17,692	0	2,001	1,744	1	61,412	102,242	0	52,125	9,113	12,081	52,471	16,406	26,103	75,336	82,336	31,502	27,055	27,17	371,523	43,256
ADAMTS18	0	0	24	3	8	1	0	0	2	9	12	1	1	2	3	3	5	0	77	4	1	0	4	2	1	11	1	1	3	0	2	10	4	2	1	3	11	0	4	13	3
ADAMTS19	0	0	0	0	0	0	2	0	0	0	2	1	1	2	10	2	1	0	9	0	0	0	2	1	0	11	0	0	0	3	0	2	0	0	2	1	0	1	0	23	0
ADAMTS20	0	1	1	3	0	0	14	0	0	0	1	3	1	0	2	3	7	0	0	0	4	0	3	1	0	0	3	0	2	3	3	2	0	0	0	2	0	0	1	2	0
ADAMTS3	5	0	91	24	0	11	34	0	4	12	20	19	1	5	16	6	13	0	32	10	4	0	1	2	1	50	1	0	9	3	6	4	0	17	5	6	13	3	10	9	12
ADAMTS4	101,509	86,892	539,884	143,388	35,088	195,05	273,045	33,897	94,409	178,233	318,965	193,579	30,382	70,866	493,056	222,589	97,857	15,437	450,535	160,009	195,261	17,045	111,912	125,861	26,725	335,454	136,255	58,187	246,91	488,81	98,749	298,739	91,241	384,374	105,245	266,451	150,896	57,378	220,715	301,644	83,265
ADAMTS5	35	22	228	93	37	65	174	9	39	83,406	104,651	45	4,633	33	29,014	42,221	19	1	259	56,098	5	0	0	0	3,492	133,923	21,409	1	56,853	6	13	7,973	6	325,893	50	27,851	16,906	38	58,815	145,563	148
ADAMTS6	163	15	185	95	27	66	244	10	62	35	54,001	38	8	7	29	20	21	0	151	50,001	4	0	4	0	8	140,001	3	1	19	9	8	19	95,999	112	30,001	25	26	39	42	120	80
ADAMTS7	12	19	94,855	46	9,61	24	20	9	18	31	25,835	20	5	12	50,952	31	45,741	0	56,983	22	13	0	6	0	6	20	14	7	24,96	3	18	17,758	3	46,98	26,913	39,921	24,916	17,857	63,894	74,865	23,014
ADAMTS7P1	0	1	0	0	1	0	8	0	0	0	5,572	0	0	0	3,047	4	1,363	0	0	2	0	0	1	0	0	3	0	0	4	0	0	2,104	0	2	1,087	3	0	1	3,065	3	4,812
ADAMTS7P3	0	0	0	0	3,39	0	0	0	0	0	0	0	0	0	0	0	1,084	1	0	0	0	0	1	0	0	0	0	0	1,04	1	0	6,137	0	0	0	1,08	1,041	1,142	1,041	4,135	3,986
ADAMTS7P4	13	0	6,145	0	5	14	8	1	0	9,167	26,7	12,892	1	9,583	21,401	20,459	16,21	0	16,017	3,209	19,057	0	2,988	0	2	9,999	13,348	5	20,925	2	7	45,327	13,332	8,052	2,048	21,378	5,446	18	9,001	12,167	5,333
ADAMTS8	0	0	16	0	2	3	18	3	1	6	40	1	0	2	15	5	3	0	56	37	3	0	1	0	4	58	0	0	10	0	3	8	2	0	4	10	2	6	1	7	15
ADAMTS9	21	68,999	1470	168	114,999	204	479	44	281,001	246	334,999	290,001	34	139,999	470,999	123,999	124,001	1	1190,548	214	10	0	17	7	19,001	725,001	301	7	278,999	9	70	54	52	219	166,001	141	271	61,001	154	377,999	276,001
ADAMTSL1	5	0	116	5	4	24	81,186	8	13	33	105	13	26	13	21	40,999	26	0	122	16,999	9	1	7	1	4	226,002	3	6	17	3	2	28	8	27	153	48	24	69	16	65,999	14
ADAMTSL2	47,302	5,955	13,628	16,03	13,385	16,659	71,125	12,005	13,102	48,345	38,508	21,646	14,891	25,204	111,328	48,496	48,999	1,004	45,593	20,595	54,531	0	12,292	2,287	4	36,52	74,669	5,389	52,242	20,157	10,946	76,235	26,174	26,017	29,354	86,935	14,418	14,322	22,127	151,756	46,143
ADAMTSL3	431,331	164,075	683,851	451,042	314,484	883,585	1373,42	378,114	635,364	807,85	1136,538	730,766	537,496	976,932	2221,436	1198,531	838,698	88,23	728,176	645,603	3042,097	23,345	491,59	566,76	93,126	1026,704	1853,341	868,546	1864,222	1413,955	324,374	3280,516	799,351	493,764	814,888	964,252	553,815	528,615	501,411	2127,969	563,801
ADAMTSL4	3,366	6	44	45	22	10	47	2	2	37,999	114	11,649	11	23	25	53	4	0	87	15	6	0	13	0	5	35	33	2	36	2	25	18,002	3	96	26	36,001	215,121	19	73	152,126	10,472
ADAMTSL4-AS1	6,564	2,077	22,439	5,294	4	28,765	8,472	2,491	4,053	20,106	54,942	28,721	3,508	27,056	49,846	47,042	20,516	1	74,133	11,465	33,968	0	11,496	0	2,109	34,59	44,218	2,141	39,855	7,865	9,103	46,865	24,024	16,423	17,01	77,458	6,584	15,038	33,466	39,06	14,463
ADAMTSL5	0	0	12	9	4	17	1	16	20	39,084	18	89,368	5	21	1	11,011	1	0	9	24	6	0	0	0	2	14	10	2	27	9	5	8	56,001	32	3	13	56	8	39	116,997	32
ADAP1	151,271	35	60	124,999	175,695	144,002	157,728	220,156	58,858	150,176	223	492,573	52,431	316,555	251,001	229,924	36	4	118,001	352	73	0	10	3	29	118,224	428,09	24	418,999	29	65	192	362,084	345	203,009	197,176	595,683	98,086	708	641,948	275,42
ADAP2	200	13	83	27	17	78	66	17	21	114	122,627	14	22	31	127	171	31	0	39	28	16,034	0	5	0	32	155	28	17	39,001	1	64	44,652	6	283,001	23	30	36	54	118	115	74
ADAR	1814,893	152,129	757,489	1487,549	753,625	2463,064	1439,428	982,683	1166,688	1009,397	1334,02	1130,784	907,487	1605,784	775,997	1526,242	89,851	10,175	724,409	2190,215	273,654	3,546	78,646	13,909	448,2	1282,171	1610,495	121,635	730,89	40,162	698,415	451,638	966,384	4580,773	855,025	554,348	1116,987	979,052	823,802	2046,105	1388,21
ADARB1	82	9	174	75,001	72	71	130	62	72	79	179	136,999	36,999	164	109,656	106,813	28	2	133,308	193,972	27	0	10	1,419	10	175,999	43,998	19	95	12,937	84,001	46,976	42	135,001	109	65,943	150,001	64	132,158	331,793	95
ADARB2	0	8	1,001	18	3	5	0	2,953	1,958	19,019	11,209	9,043	6	3	15,409	9,591	4,326	0	7,989	1,002	23,952	0	3	4	1	14,046	12,157	6,007	26,196	13,034	6	15,123	11,915	7	6,003	20,048	6,363	19,002	8,001	17,292	9,01
ADAT1	164	38	93,128	94,066	30,526	138,2	216,275	146	92,199	95,589	169,973	139,787	82,197	168,042	184,142	210,232	21,027	0	145,546	158,042	67,947	1	11,012	0	41	224,631	316,665	29,2	143,7	7,058	63,009	100,273	123,534	433,042	154,968	119,789	92,999	115,967	110,686	228,252	164,998
ADAT2	118	53,238	59,05	121,171	65,054	122,017	112,034	139	141	147,325	62	141	48,087	80,171	61,018	179,564	11,008	0	91	189,034	20,057	0	0	4,014	22	127	60,086	13	41,031	6,017	24,286	37,52	63,038	166	98,09	54,162	91,165	58,998	73,039	287,679	208,905
ADAT3	0	1	5,722	7	6	7,195	5	7,748	2,364	21	32,1	20,005	3,178	13	1,279	11	0	2	18	25	5	0	4	0	3	13	25	2	38,127	0	3	4	70	27,257	27,487	28	14,371	27	28	50,843	18
ADCK1	64,644	3	10,004	7	26,956	38,091	49,007	37,001	20	31,344	57,297	35,607	19,539	64,451	60,219	63,737	18,417	2,01	58,519	33,242	36,212	1	8,41	3	11,735	47,565	54,021	10,511	63,401	13,317	12,007	58,131	54,607	65,367	43,912	61,933	36,93	48,174	29,911	121,621	53,338
ADCK2	128	25,999	38,999	57	19	73	215	72	18	66	106	86	51	80	79	114	7	1	47	161	30	0	6	2	11	92	99	23	87	0	57	42	123	551	68	71	113	100	72	204	80
ADCY1	14	9,999	42,142	18,327	6,103	22,144	98,2	7,965	4	30,028	44,632	26,584	22,688	219,575	62,562	37,941	34,53	0	74,478	25,796	35,868	0	9,567	2,193	1	43,411	29,318	15,159	68,593	17,634	6,983	60,626	131,225	23,346	47,714	31,328	23,482	49,998	27,687	40,189	102,532
ADCY10	0	0	6	0	0	0	4	4	3	1	2	0	2	0	2	2	5	0	3	2	3	0	2	2	0	0	1	0	1	3	1	0	4	1	3	0	0	2	1	10	2
ADCY10P1	35,009	10,589	6,658	26	11,03	13,47	38,087	33,144	39,013	54,756	17,266	21,423	10,034	25,048	57,499	26,092	8,44	1,291	34,44	25,234	6,857	0	1,15	2,616	3	22,439	5,238	6,788	19,886	8,859	6,004	9,122	12,689	14,306	18,849	16,148	24,197	15,185	5,048	133,367	17,852
ADCY2	12	10,968	35,152	19	36,319	22,081	30,6	12,694	15,093	55,107	108,729	35,27	40,73	34,532	121,696	79,86	46,816	5,235	95,58	32,442	109,669	0	43,168	14,065	4,044	69,482	87,985	23,172	121,43	35,251	23,307	113,723	47,83	28,635	50,806	98,695	15,602	32,176	48,489	143,804	35,695
ADCY3	257	50	190	74	40,001	161	183	168	63,507	187	141,999	151,999	32	99	278,001	278,001	56	5	177	174,001	65	1	5	1	57	172,601	66,999	58	124	0	160,001	68,001	98,401	543	74,999	100	153	91	187	486,283	256
ADCY4	0	0	64,431	0	0	21,836	11,551	0	0	0	0	9,224	0	0	40,982	15,728	0	0	62,627	20,669	0	0	0	0	0	20,262	34,687	0	13,955	0	0	0	5,286	28,267	0	19,367	14,077	0	0	55,214	0
ADCY5	0	0	76	31	32,999	1	93	1	2	30	312,999	4	7	2	13	6	23,001	0	191,084	22	8	0	14	0	2	127	133	0	33	3	1	30	3	5	24	28	3	26	8	66	27,001
ADCY6	282,001	28	134,391	200,552	204,005	237,413	296,606	200,089	102,485	385,531	404,332	358,163	243,148	254,752	260,784	488,081	64,08	3,204	455,838	546,583	120,489	0	11,567	6,123	64	324,782	202,253	22,406	323,943	11,501	110,882	261,951	239,142	475,054	421,685	382,365	548,216	284,011	259,08	780,938	315,429
ADCY7	10,37	3,58	187,083	194,999	6,571	169,01	55	56,022	55,001	187,48	58,961	289,257	10,759	107,86	51,736	69,866	6,734	0	124,133	180,243	33,276	0	4,922	0	47,002	259,958	71,283	70,787	114,638	5,096	13,298	114,059	30,932	620,537	81,636	73,256	461,734	141,113	188,283	194,685	297,422
ADCY8	0	0	0	2	0	0	0	0	0	2	0	1	0	0	0	1	2	0	0	1	4	0	1	0	0	0	0	1	1	1	0	3	0	0	0	0	0	1	0	1	0
ADCY9	130,059	25	154,893	50,722	120,142	111,734	316	79	50,284	154,194	308,389	221,103	70,865	272,097	187,891	127,823	39,194	6	199,89	85,373	25,365	2	8,876	0	15	289,075	229,845	16,053	165,234	5,111	51,335	129,915	81,107	203,287	177,928	194,927	159,088	124,794	291,804	308,365	266,999
ADCYAP1	13	0	4	3	0	6	0	0	0	10	9	1	8	6	8	2	4	0	32	0	0	0	3	0	1	23	0	6	7	0	0	2	1	0	52	22,037	0	14	0	4	2
ADCYAP1R1	4	0	0	0	0	0	0	0	0	2,001	16	4	0	9	0	0	2	0	4,041	0	6	0	1	0	1	8	0	2	5	7,042	3	5	2	1	8	2,001	1	6	4	4	0
ADD1	858,999	84	896,783	626,997	244,413	1021,029	1851,987	649,253	396,002	657,472	1176,3	1177,116	601,727	1693,782	806,69	1057,251	139,03	6	1019,441	936,289	179,203	2	33,995	5,002	158,003	1468,028	674,948	99,473	923,164	18,079	294,019	323,953	783,94	1624,018	929,002	686,798	998,712	639,998	710,096	1527,546	1068,998
ADD2	0	0	17,318	30,15	2,395	13,066	23,823	0	5,019	20,029	50,541	22,318	15,237	22,257	39,256	36,891	12,985	0	39,621	20,153	37,838	2	9,101	3	2,038	38,547	36,629	11,75	60,792	25,562	11,443	52,718	10,627	13,827	27,363	38,921	11,225	26,48	14,588	50,527	4,106
ADD3	2075	189,999	688,029	590,148	807,898	1616,948	1536,956	2695,933	1141,356	1220,587	996,528	2050,221	819,086	1397,477	648,648	1103,312	82,019	6	728,014	2468,005	43,647	4	33,595	12,201	268,001	1654,069	1162,329	113,515	394,625	8,601	555,039	232,621	719,335	3480,651	1138,046	373,928	1737,534	950,04	173,224	1180,378	2284,005
ADGB	0	6	2,982	6	3,219	2,866	15	0,927	3,01	8,073	14,254	9,048	4,987	5,039	7,624	8,252	7	0	8,188	5,393	8,04	0	4,145	1	0	11,638	5,359	4	9,094	8	1	13,889	5,951	5,012	7,951	10,976	8,214	0	5,968	16,25	9,982
ADGRA1	0	0	0	0	0	0	0	0	0	0	0	0	0	29	2	1	0	0	0	0	2	0	0	0	0	1	1	0	4	0	0	0	0	0	0	0	0	1	1	1	1
ADGRA2	47	37,714	390	105	61	117	97	14	71,819	199	216	62,289	43	20	137	101	108	3	422	75	22	0	26	1	10	338	44	15	98	0	48	60	14	270	98	124	85	67	300	175	120
ADGRA3	354,694	23,875	238,353	302,387	234,258	199,564	500,499	334,339	219,616	164,727	295,291	571,575	154,008	577,164	105,357	214,558	26,974	4,984	323,57	652,326	79,498	2	14,157	2	67,958	337,006	341,394	23,998	218,284	21,565	136,345	159,16	478,707	972,098	336,848	151,102	441,194	200,919	130,409	432,515	598,042
ADGRB1	0	0	3	0	0	2	0	0	0	4	14	1	1	1	1	6	0	0	3	0	2	0	0	0	0	12	1	1	9	1	0	6	3	4	2	2	2	2,831	3	41,466	0
ADGRB2	0	0	15	16	6	1	42	1	5	4	21	1	0	19,999	8	11	7	0	16	2	2	0	3	0	0	16	45	1	11	3	1	4	1	11	4	10	14,999	11	7	26	14
ADGRB3	0	0	20	9	2	0	0	0	2	6	14	4	0	0	3	3	7	0	38	1	4	2	1	0	0	20	0	1	4	4	1	6	0	6	11	1	0	13	7	13	10
ADGRD1	7	0	56,044	118	4	18,069	245,001	1	13	35,979	74,082	15,033	30,082	12,948	14,042	31,963	11,065	0	105,916	18	9	2	5	3	1	124,819	9,604	8,027	23,935	13	3	15,968	11,991	21	245,298	46,959	15	33	10,002	58,158	45,986
ADGRD2	0	3,232	5,133	1,01	12,998	17,754	27,418	0	12,586	26,452	60,355	31,334	9,503	25,041	83,552	50,751	19,035	2	53,047	25,251	85,309	0	17,751	4,941	3,038	32,437	29,984	15,642	112,622	20,018	17	70,842	28,721	17,668	30,769	69,352	21,616	3,114	32,328	63,01	11,77
ADGRE1	45	0	11	12	2	12	27	0	2	9	60	9	10	20	19	8	4	1	13	3	1	0	1	0	3	41	15	4	17	6	11	12	11	20	2	2	8	25	2	1	26
ADGRE2	131,089	16,002	171,486	164,125	31,705	140,731	153,722	17,617	20,315	285,772	160,231	132,255	28,713	56,433	222,406	281,994	25,64	4	88,409	94,771	69,366	2	21,417	0	75,562	151,738	109,344	35,882	135,266	23,037	106,731	117,5	49,773	373,547	45,272	46,396	124,095	99,422	143,191	143,944	149,735
ADGRE3	0	0	10	1	5	15	13	4	0	129,546	61,923	61,546	10	11	20,135	13	3	0	7	8	0	0	3	0	6	27	19,053	1	15	1	25,369	5	14	37,38	3	5	26	17	15	0	12
ADGRE4P	1	0	9,404	0	2,002	6,665	21,463	0	5,012	11,552	0	3,166	10,985	7,689	15,632	11,187	5,279	0	11,042	3,444	14,684	0	0	0,989	0	20,803	5,534	9,371	4,69	11,104	0	22,231	0	0	2,272	9,638	7,26	0	5,506	14,092	0
ADGRE5	806,912	32,014	369,373	600,736	249,676	433,27	332,716	285,461	99,688	584,422	928,119	475,874	238,288	864,859	319,859	1288,423	40,885	9	370,778	447,991	139,119	4	36	2	238,439	1004,038	345,683	166,258	1131,214	5,003	188,084	329,291	1063,229	1660,45	413,163	302,622	329,013	467,626	801,008	750,194	635,274
ADGRF1	284,001	7	51,152	10,079	69,994	310,103	11,022	21,112	18,21	190,338	206,725	50,137	314,481	110,449	176,704	89,145	35,548	6,836	127,528	119,112	109,837	2,026	46,25	13,049	48,42	60,182	445,849	15,067	156,36	38,736	41,483	200,734	118,603	475,368	69,372	134,694	41,552	500,723	198,594	107,294	95,582
ADGRF2	0	0	8,89	13,075	0	4,789	101,833	1,007	0	3,035	3,01	6,262	2,138	2,188	12,412	4,21	5,799	0	5,985	0	11,519	0	4,003	8,177	0	1,968	6,899	3,036	2,774	27,31	0	14,203	2,486	0	1,016	0	2	3,978	3,27	76,316	2,799
ADGRF3	9	0	0	5	2	4	6	5	2	1	4	4	0	0	2	7	3	0	2	0	0	0	2	0	1	3	1	0	0	1,108	2	1	0	5	3	1	0	2	3	10,02	3
ADGRF4	0	0	5	82	1	10	55	5	29	55	9	39	0	3	29	2	2	0	1	15	5	0	1	0	0	3	15	1	4	0	66	9	61	120	2	3	23	7	6	160	77
ADGRF5	186	61	1141,926	164	88	318	535	55	149	227,995	164,066	190,93	113	96,032	349,978	207,964	83,998	0	440,991	221	0	1	7	1	38	387,99	113,972	9	58	5	131,05	27	18	354,97	149	94,99	169	97	122,992	238,995	218,991
ADGRF5P1	0	0	2,111	0	0	0	1	3	0	0	0,995	0	0	0	0	0	3,002	0	1,827	0	0	0	0	0	0	0	1,029	2	0	0	0	1	0	0	0	0	1	1	1	2	0
ADGRF5P2	0	0	0,963	0	0	0	0	0	0	0	0	0	0	0	0	0	0	0	1,182	0	0	0	0	0	0	1,011	0	0	0	0	0	0	0	0	0	0	0	0	0	0	0
ADGRG1	564,113	111,999	214,001	402	259	494,642	853,843	211	111,832	154,999	366,998	132	254,702	536,04	1073,424	430,691	41	4,802	446,219	205,999	93,625	1	28	0	79,497	417,21	1528,586	23	564,778	4,013	297,003	251,416	720,752	1668,746	558,217	436,656	583,907	331,524	198,541	1500,614	637,573
ADGRG2	21,979	16,73	23,027	4,143	11,689	229,446	52,656	8,365	14,485	58,833	341,974	44,656	170,278	121,902	146,659	118,821	39,252	4	130,178	44,967	127,259	1	32,398	8,046	8,972	218,895	70,698	30,5	188,239	30,192	11,079	150,87	54,382	34,365	329,194	252,84	22,103	100,776	56,452	81,631	22,765
ADGRG3	23	7	24	7	6	44,001	37	2	2	155	72,999	97,999	16	31	58,001	22,999	4	0	14,999	23	4	0	1	0	16,001	44,999	90,999	3	24	0	31,999	20,001	29	83	18	9	39	24,999	65,999	13	21
ADGRG4	0	0	0	0	78	0	7	3	1	1	9	2	1	1	1	2	8	0	5	1	9,997	1	4	0	0	32	0	0	2	4,001	3	10	1	1	1	3	2	65	3	0	460
ADGRG5	0	3	17	27	8	38	24	25	14	47	30	13	10	22,999	25	50	4	0	19	154,999	12	0	1	0	7	61	77	4	67	1	19,999	21,001	33	79,999	3	10	13	67	76	47	39
ADGRG6	852,999	0	242	1256	235,001	752	424	479,001	51	729,998	931	1112,633	941,007	268,085	163	437,999	8	8	312	886	18	1	11	1	227,999	590	217,001	49,999	581	9	215	134	546	872,001	356	234	1418,976	649	196	267	1437
ADGRG7	26	1	0	202	23	46	80	773	228	527	75	10	6	28	3	34	3	0	4	3	6	0	1	0	16	129	17	0	5	0	0	27	58	2	1	45	1	29	82,001	5	540
ADGRL2	68,368	73,211	197,868	203,677	7,603	190,267	190,449	31,513	93,305	147,883	22,337	17,755	48,069	217,122	127,373	84,069	13,447	0	278,505	140,733	2	0	2	0	42,55	117,735	3,434	2,382	86,908	8	36,368	32,508	8,801	143,309	259,43	6,687	333,144	129,17	55,918	117,103	88,269
ADGRL3	21	1	14	24	99	282	151	19	21	73	154,999	2	75	53	63	90	60	0	254,001	11	4,999	0	9	3	9	634	31	1	54	13	15	45	144,001	9	192	105,001	27	130	15	53	338
ADGRL4	0	0	201,618	36,716	0	28,702	68,28	16,283	0	69,821	0	0	24,106	0	0	49,267	0	0	180,399	27,588	0	0	0	0	8,308	110,73	0	0	8,58	0	41,209	0	4,326	144,649	20,624	0	14,723	26,041	38,177	30,939	64,237
ADGRV1	18,999	5	8,99	0	4	10	7,144	2	2,999	8,428	16,723	6,979	6,947	142,576	5,654	20,288	14,327	0	14,133	5,987	22,32	1	5,236	5	1	12,502	6,975	6,184	16,046	12,001	6,272	24,111	9,407	12,993	18,235	10,731	437,749	14,37	12,407	24,626	7,506
ADH1A	3	0	1,062	0	0	0	23,357	0	0	0	3,654	1	0	1,98	0	0	0	0	2,029	0	1	0	0	0	0	7,039	0	0	0,993	0	1	2,02	0	0	1,021	1	0	1	0	0	0
ADH1B	9,687	0	65,238	9,972	35,059	126,916	223,211	5,013	2,753	120,097	440,636	14,121	114,486	41,369	38,618	55,283	18,871	2	845,038	18,401	59,28	0	13,138	5,436	10,371	509,625	30,524	12,368	76,147	35,768	27,426	139,157	29,637	3,77	230,795	69,59	9,266	188,615	14,857	46,976	88,782
ADH1C	247	0	348,856	0	1468,786	1253,977	136,029	74,986	13,011	44,909	1614,727	69,961	1533,973	431,731	7,817	265,508	48	0	363,905	11,001	11,448	1,751	10,059	1	16,523	2305,048	37,785	2,013	357,961	4,029	3,981	302,77	15,622	0	659,444	1623,379	7,409	2049,954	5	4	1688,533
ADH4	159	1	1	3	83	77,849	13,36	25	1	7,822	13,776	16	4,001	10,497	11,571	13,998	37,076	2	7,827	1,074	56,339	2	33,004	7	1	59,685	8,225	6	4	15,597	9,139	48,738	52,427	11,605	5,003	30,19	6,188	2,126	11,528	4,04	16,001
ADH5	808	60	433,001	356,999	340,144	695	679,476	687,001	188	212,042	392,186	530	232,998	608	136,168	468,001	33	7	424	796,027	23,953	2	11	0	71	632	244,001	35,078	191,325	5,013	495,009	97,018	450,395	1015,999	356,999	163	439,86	354	121,971	297,895	654,879
ADH5P2	0	0	0	0	0	0	0	0	0	0	1	1	0	0	0	0	0	0	0	0	0	0	1	0	0	0	0	0	0	0	0	2	0	0	0	1	0	0	0	0	0
ADH5P3	0	0	0	0	0	0	0	0	0	0	1	0	0	0	0	1	2	0	0	0	2	0	0	0	0	0	0	0	0	0	0	0	0	0	1	0	1	0	0	2	0
ADH5P4	0	0	0	0	0	0	0	0	0	1,019	0	0	0	0	1,016	0	0	1	0	0	1	0	0	0	0	0	0	0	0	1	0	0	0	0	0	0	0	0	2,028	2,016	0
ADH6	392	0	1	3	16	12	170	458,999	34	6	10	19	2	5	2	89	8	0	10	1	6	0	1	2	14	61	51	4	2	1	0	10	76,999	2	2	8	0	31	1	1	64
ADH7	0	0	15,28	0	2,034	162,438	15,423	1,987	11,858	15,158	43,126	10,085	78,402	9,731	29,216	33,384	13,885	0	25,9	14,965	37,35	0	4,856	0	3,926	63,368	27,812	13,237	43,1	3	69,441	44,216	13,515	7,722	442,174	105,642	3,742	143,724	9,731	39,142	5,744
ADHFE1	0	0	1	0	5	17,89	6	3	1	21	36,799	6,035	15,734	15,283	3	12	2	1	23	2	2	0	3	0	1	47,904	3	3	9	1	7	6	4	8	122,904	34,17	1	54,001	4	11,771	4,708
ADI1	554,097	31,998	356,071	252,612	274,603	639,952	551,413	462,137	446	400,844	452,541	468,151	382,325	876,851	316,185	385,574	135,747	17,777	335,63	1027,185	233,172	5	49,773	26,819	81,173	466,777	342,772	70,71	266,297	92,066	248,05	244,324	616,029	921,288	889,383	462,713	544,079	595,101	232,116	921,014	623,099
ADI1P1	0	0	0	0	0	0	0	0	0	0	0	0	0	0	0	0	0	0	0	0	0	0	0	0	0	0	0	0	0	0	0	0	0	0	0	0	0	0	0	0	0
ADI1P2	0	0	0	0	0	0	0	0	0	0	0	0	0	0	0	0	0	0	0	0	0	0	1	0	0	0	0	0	0	0	0	1	0	0	0	0	0	0	0	0	0
ADI1P3	0	0	0	0	0	0	0	0	0	0	0	0	0	0	0	0	1	0	0	0	0	0	0	0	0	0	0	0	0	0	0	0	0	0	0	0	0	0	0	0	0
ADIG	0	0	0	0	0	0	0	0	0	0	0	0	0	0	0	0	0	0	0	0	1	0	0	0	0	0	0	0	1	2	0	0	0	0	0	0	0	0	0	0	0
ADIPOQ	7	5	9,781	0	0	5,176	4,919	0	2	11,861	26,827	8,688	7,531	6,178	28,148	6,262	9,281	1,04	11	5,046	21,067	1	5,197	0	1,002	32,435	18,115	6,016	30,92	7,06	5,068	34,237	11,025	6,036	4,928	20,241	2,58	36,463	4,995	20,381	1,033
ADIPOR1	591	124	369	407	383	601	617	300,026	246	430	445	601,999	259	614,919	473	330	33	4	315	1098,998	30,842	2	18	0	84	389	718	32	356,001	1	315,973	113	404	1548	540	145	749	874	231	902,999	637
ADIPOR1P1	0	0	0	0	0	0	0	0	0	0	0	0	0	0	0	0	2	0	0	0	0	0	0	0	0	0	0	0	0	0	1	0	0	0	0	0	0	0	0	0	0
ADIPOR1P2	0	0	1	0	0	0	0	0	0	0	0	0	0	0	0	0	0	0	0	0	0	0	0	0	0	0	0	0	0	0	0	1	0	0	0	0	2	0	0	0	0
ADIRF	20	0	37	37	670	38	31	160	11	29	113	191	31	35	77	8	6	0	162	104	6	0	0	0	9	123	3	2	106	0	80	102	6	22	160	103	158	228	99,999	112	65
ADK	84,272	0	18,977	28,398	49,908	37,825	169,756	50,167	42,522	19,21	55,65	100,487	47,051	123,677	58,001	41,866	12,847	3,021	38,817	120,983	15,568	0	6,596	0	24,919	21,882	33,331	12,057	56,966	7,509	112,288	56,097	27,346	32,208	19,727	40,744	79,485	59,596	15,404	73,837	171,42
ADM	80	34	157	94	28	174	193,001	28	33	174	108	352,996	63	56,002	44	61,001	21	8	92	146	8	0	4	0	13	111	253	4	40	0	247	36	96,001	322	87	49,001	167,999	67	181,999	68	74,999
ADM2	38,047	4	4,521	44,074	14	40,007	17,999	5,337	13,311	44,481	59,392	28,823	39,456	106,316	94,58	28,054	13,3	3,272	83,04	63,607	43,898	0	9,434	2,852	6	30,607	72,726	5,477	131,261	8,502	8,441	51,02	95,783	10,026	140,883	80,282	38,655	81,01	88,041	58,9	38,072
ADM5	3	0	1,066	2	3	2,824	11	2	0	13	7	10	0	7,534	5,358	14,451	1	0	4	5,549	2	0	0	0	2,902	7,529	4	1	5	1,097	12	5	9	4,979	3	3	1	1	5	12	5
ADNP	1019,875	396,102	551,235	1105,669	435,151	890,315	1717,86	436,803	519,608	589,924	626,691	750,028	467,961	1740,133	673,689	1220,673	69,072	2	684,808	898,825	47,794	4	17,3	3,111	189,294	1217,089	1575,678	59,414	485,001	12,046	765,06	210,307	990,174	2269,672	831,571	212,21	783,996	600,387	409,728	1884,705	1165,696
ADNP2	148	22	175	220	98	252	232	213	60	194,259	249	565,013	136	343,962	185	229	19	0	229	552	20	0	8	0	40	279	107	17	148	0	144	99	186	638	319	140	303	173	118	291	359
ADO	210	19	86	117	72,041	135	103	177	75	127	144	284	57	267,175	73	118	12	3	116	279	17	0	0	2	20	168	281	10	74	0	66	18	78	521	114	60	206	120	61	188	234
ADORA1	9	2	0	13	0	4	0	0	0	2	7	1	1	3	3	7	3	1	5	37	5	0	1	0	1	4	1	0	9	0	1	2	2	53	3	3	5	0	4	5	4
ADORA2A	26	1,616	10,832	14	0	0	63,13	0	0	7,313	6,673	3,594	1	0	0	4,947	2,139	0	6,466	1	4,689	0	0	0	0	7,11	12,859	1,586	4,269	2	15,849	6,274	0	44,26	1	2,145	18,262	25,678	1	9,195	1
ADORA2B	47	3	29	33	20	22	54	21	37	28,999	8	74	6	54	4	2	1	0	23	29	6	0	3	0	0	27	12	2	37	1	6	2	104	97	1	2	138	23	24	38	49
ADORA2BP1	0	0	0	0	0	0	0	0	0	1	0	0	0	0	0	0	0	0	0	0	0	0	0	0	0	0	0	0	0	0	0	1	0	0	0	0	0	0	0	0	0
ADORA3	96	0	7,408	0	2	40	7	6,776	1	56	29	3	11,801	23	14,611	41	1	0	7	0	0	0	0	0	19	57	5	10,686	6	0	38	9	6	148	5	10	3	76,613	8,593	7,405	20,099
ADPGK	324	78,314	234,722	251,349	277,827	441,982	559,292	230,057	137,213	341,016	336,209	298,663	175,036	337,125	420,63	506,859	49,897	3,995	322,984	334,337	148,899	0	52,917	7,484	109,805	481,776	307,172	76,836	314,123	19,455	264,766	215,311	222,508	863,161	288,663	227,792	216,676	284,676	284,985	797,201	341,532
ADPRH	80	10	88	26	9	44	68	7	22	49	49	15	22	17	39	65	8	0	46,001	20	2	0	7	0	12	106	62	5	26	1	17	4	5	80	26	13	34	49	22	127,001	35
ADPRHL1	24	10,311	18,749	18,089	25,255	26,693	8,795	20,144	14,457	31,73	70,164	34,369	18,958	111,487	88,121	45,809	26,583	7,06	45,231	31,721	78,708	0	33,703	5,735	2	110,604	61,836	23,472	53,328	29,595	26,392	69,855	32,959	33,021	60,629	79,99	82,337	34,814	33,6	128,538	44,942
ADPRHL2	149	9	42	65	99	113	88	51	30	58	62	82	42	81	77	137	3	2	58	137	35	0	4	0	19	67	92	15	101	1	58	31	66	239	46	77	156,989	84	82	372	95
ADPRM	40	1	16,999	10	15	41	44	32	16	29	32	45	23	39,001	5	31	3	0	22	37	1	0	3	0	5	61	11	3	18	0	29	4	11	92	54	5	24	62	14	17	33
ADRA1A	8,177	1	11,132	0	4,698	21,193	38,515	5,029	10,149	29,918	76,816	25,308	19,737	27,735	98,447	62,544	36,533	2,543	79,716	34,716	100,568	0	8,979	3,011	3,004	43,706	57,419	24,743	88,845	25,938	13,827	113,492	40,371	20,062	26,985	79,27	11,948	16,498	33,7	87,29	9,085
ADRA1B	0	0	0	0	0	1	0	0	1	0	1	0	0	0	1	0	0	0	2	0	0	0	0	0	0	3	1	0	0	0	0	0	0	0	1	0	2,407	0	1	3	0
ADRA1D	0	3	1	7	0	0	3	0	0	0	18	0	0	24	1	0	1	0	2	0	0	0	0	0	0	0	44	0	1	0	0	0	0	0	0	0	3	0	1	2	0
ADRA2A	0	0	2	0	127	79	12	272	24	244	106	1	65	27	18	3	5	0	51	16	1	0	4	0	0	124	1043	0	55	2	0	155	9	3	13	24	2	89	13	17	106
ADRA2B	0	4	7	11	0	0	21	0	3	3	5	2	1	4	1	7	0	0	1	5	2	0	0	0	0	7	12	0	2	0	2	3	0	3	4	3	6	3	8	5	4
ADRA2C	0	2	2	23	1	0	79	0	6	3	11	0	2	10	15	1	0	0	13	2	1	0	1	0	0	4	7	1	0	0	0	3	26	1	2	0	0	1	5	44	2
ADRB1	0	0	0	0	0	0	0	9	1	9	6	5	5	11,73	18	9	1,446	0	3	1	4	0	0	0	1	6	47	0	4	0	0	3,926	5	4	8	8	0	2	4,729	4	4
ADRB2	11	3	24	6	12	71	17	0	3	28	78	4	47	17	5	23	3	0	20	4	2	0	0	1	5	75	14	0	65	3	9	1	3	32	136	40	6	160	3	7	8
ADRB3	0	0	0	0	0,963	1	0	0	0	0	2	0	0	0	0	0	1	0	2	0	0	0	0	0	0	0	0	1	0	2	0	0	0	0	0	0	0	0	0	12,328	0
ADRM1	262	125	183	234	425	348	363	309	144	204,006	208,999	321,021	125	7160,094	627	410	22	16	187	566,999	170	0	5	1	95	240	953,999	56	506	1	270,999	149	441	1011,944	259	242	440,42	329	350	875	418,999
ADSL	268,243	52,694	96,122	211,576	114,391	191,313	219,587	306,087	72,597	141,192	125,09	211,24	94,349	280,846	207,056	219,514	30,33	3,35	116,085	292,252	93,399	0	16,368	8,126	27,688	214,918	272,416	28,115	136,107	22,349	130,097	116,109	235,347	365,739	128,996	80,653	296,051	197,242	62,239	219,009	339,418
ADSS	539,864	37	327	242	245,932	551	347	388	260	377,978	262	404	216,988	722,979	183,001	236,751	22	5	249,913	888,042	33	0	6	1	57,808	424	357	33,999	165	3	192	70	212	1510,988	359	193,839	425	308	181,976	550,99	474,955
ADSSL1	9	5,056	19,612	36,484	52,576	18,705	49,911	3,307	7,912	34,165	108,659	27,684	20,312	188,914	82,807	55,738	26,468	4,644	108,073	40,54	53,629	0	20,574	0	0	58,04	75,187	7,877	112,148	19,521	16,686	96,556	49,606	19,536	88,829	90,098	23,546	63,731	51,339	134,296	27,242
ADTRP	15,003	1	7,967	58,865	25	671,603	26,053	390,005	153,163	497,039	222,84	25,495	485,002	167,98	62,732	26,231	17,347	3,993	63,182	9,702	27,073	0	7,294	2,529	5	142,463	194,02	3,294	135,833	4,428	78,808	45,039	87,432	441,01	333,048	144,867	19,571	1124,261	20,807	21,243	296,304
AE000658.25	0	0	0	0	0	0	0	0	0	0	0	0	0	0	0	0	1	0	0	0	1	0	0	0	0	0	0	0	0	0	0	0	0	0	0	0	0	0	0	0	0
AE000658.30	0	3,327	0	2	0	0	0	0	0	0	0	0	0	0	0	0	2	0	0	0	2	0	0	0	0	0	0	0	0	0	0	1	0	0	0	0	0	0	0	0	0
AE000659.41	0	0	0	0	0	0	0	0	0	0	0	0	0	0	0	0	0	0	0	0	0	1	0	0	0	0	0	0	0	0	0	0	0	0	0	0	0	0	0	0	0
AE000660.21	0	0	0	0	0	0	0	0	0	0	1	0	0	0	0	0	0	0	0	0	0	0	0	0	0	0	0	0	0	0	0	0	0	0	0	0	0	0	0	0	0
AE000660.4	0	0	0	0	0	0	0	0	0	0	0	0	0	0	0	0	0	0	0	0	1	0	1	0	0	0	0	0	0	0	0	0	0	1	0	0	0	0	2	0	1
AE000661.36	0	0	0	0	0	0	0	0	0	0	0	0	0	0	0	1	1	0	0	0	0	0	0	0	0	1	0	0	0	0	0	0	0	0	0	0	1	0	0	2	0
AEBP1	183	49	1039	309	70	109	523	26	58	413	474,001	95	63	66	495	141,999	237	13	1800	180	50	2	66	0	34	839	137	62	432	2	110	220	25	1305,164	161	223,001	185	81	855	667	250,001
AEBP2	347,017	42	179,223	305	87	212,08	345,518	145,974	147,016	218,471	200,798	291,839	127,464	313,486	122,389	328,266	29,07	2	264,181	440,612	32,003	1	6,237	5,299	101	365,735	114,483	36,599	89,212	3,35	263,929	92,57	192,561	434,355	193,83	77,25	501,4	109,753	144,967	273,231	295,999
AEN	420	81	130	179	86	212	158	170	70	167	154,999	193	39	307,001	254	302	9	0	246,001	335,308	44	0	7	3	38	198,001	141	26	163	1	59,001	60,001	233	535,001	224,999	135,001	129,07	196	253	217,001	238
AES	611	70	357,001	164	447,999	882	385	541,001	172	459,001	877	570,998	405,002	710,962	471	492,001	68	9	538	925,999	86	1	44	2	129,999	705,001	405	68	744,999	4	288	187,998	1090	1888,148	798	791	431	1064,002	490,999	622	843
AF001550.9	0	0	0	0	0	0	0	0	0	0	0	0	0	0	0	0	1	0	0	0	0	0	0	0	0	0	0	0	0	0	0	2	0	0	0	0	0	0	0	0	0
AF003529.2	0	0	0	0	0	0	0	0	0	0	0	1	0	0	0	0	0	0	0	0	1	0	0	0	0	0	0	0	0	0	0	0	0	0	0	0	0	0	0	0	0
AF011889.5	134,265	18,052	55,658	64,293	350,094	84,563	28,905	35,717	78,092	105,53	207,381	47,669	15,015	96,021	62,132	148,166	0	0	116,45	67,601	0	0	14,412	0	12,6	148,113	59,124	0	58,457	0	26,516	3,693	97,232	134,386	76,57	51,316	55,098	86,449	21,028	454,023	152,583
AF013593.1	0	0	0	0	1	0	0	0	0	0	0	0	0	0	0	0	2	0	0	0	1	0	1	0	0	1	0	0	0	0	0	0	0	0	0	0	0	0	1	0	0
AF038458.4	0	0	0	0	0	0	0	0	0	0	0	1	0	0	0	1	0	0	0	0	0	0	0	0	0	0	0	0	0	0	0	0	0	0	0	0	1	0	0	0	0
AF121897.4	0	0	0	0	0	0	0	0	1	0	0	2	1	0	0	1	1	0	1	0	3	0	2	0	0	0	1	1	0	0	0	1	1	0	1	1	1	1	0	0	2
AF146191.1	0	0	0	0	0	0	0	0	0	0	0	0	0	0	0	0	0	0	0	0	0	0	0	0	0	0	0	0	0	0	0	1	0	0	0	0	0	0	0	0	0
AF146191.6	0	0	0	0	0	0	1	0	0	0	0	0	0	1	0	0	0	0	0	0	0	0	0	0	0	0	1	0	0	0	0	0	0	0	0	0	0	1	0	1	0
AF146191.8	0	0	0	0	0	0	0	0	0	0	0	0	0	0	0	0	0	0	1	0	0	0	0	0	0	0	0	0	0	2	0	0	0	0	0	0	0	0	0	0	0
AF165138.7	0	0	0	0	0	0	0	0	0	0	0	0	0	0	0	3	0	0	0	0	0	0	0	0	0	2	1	0	0	1	2	0	0	2,506	0	0	0	0	0	0	0
AF186192.5	0	2	0	0	0	0	3	0	0	0	0	1	0	0	0	0	2	0	1	0	1	0	0	0	0	4	0	1	0	1	0	0	0	1	0	0	1	0	0	0	0
AF196972.10	0	0	0	0	0	0	0	0	0	0	0	0	0	0	0	0	0	0	0	0	0	0	0	0	0	0	0	0	0	0	0	0	0	0	0	0	0	0	0	0	0
AF196972.3	0	0	0	0	0	0	0	0	0	0	0	0	0	0	0	0	0	0	0	0	0	0	0	0	0	0	0	0	0	0	0	0	0	0	1	0	0	0	1	0	0
AF196972.4	0	0	0	0	0	0	0	0	1,001	0	0	0	0	0	0	0	1	0	1	1	0	0	0	0	0	0	0	0	0	0	1,002	0	0	0	0	0	1	0	0	0	0
AF213884.1	0	0	0	0	0	0	0	0	0	0	0	0	0	0	0	1	0	0	0	0	0	0	0	0	0	0	0	1	0	0	0	0	0	0	0	0	0	0	0	0	0
AF224669.3	0	0	0	0	0	0	0	0	0	0	0	1	1	0	0	0	0	0	0	0	0	0	0	1	0	0	0	0	0	0	0	0	0	0	0	1	1	0	0	0	0
AF228730.13	0	0	0	0	0	0	0	0	0	0	0	0	0	0	0	0	0	0	0	0	0	0	0	0	0	0	0	0	0	0	0	0	0	0	0	0	0	0	0	0	0
AF228730.8	0	0	0	0	0	0	0	0	0	0	0	0	0	0	0	0	0	0	0	0	0	0	0	0	0	0	0	0	0	0	0	0	0	0	0	0	0	0	0,5	0	0
AF238378.7	0	0	0	0	0	0	0	0	0	0	0	0	0	0	0	0	0	0	0	0	0	0	0	0	0	0	0	0	0	0	0	0	0	0	0	0	0	0	0	0	0
AF238380.8	0	0	0	0	0	0	0	0	0	0	0	0	0	0	0	0	0	0	0	0	0	0	0	0	0	0	0	0	0	0	0	0	0	0	0	0	0	0	0	0	0
AF241726.2	0	0	0	0	0	0	0	0	1	1	0	0	0	1	0	0	0	0	0	0	1	0	0	0	0	0	0	0	0	2	0	1	0	0	0	0	0	0	0	0	0
AF254982.2	0	0	0	0	0	0	0	0	0	0	0	0	0	0	0	0	1	0	0	0	0	0	0	0	0	0	0	0	0	0	0	0	0	0	0	0	0	0	0	0	0
AF277315.13	0	0	0	0	0	0	0	0	0	0	0	0	0	0	0	0	1	0	0	0	0	0	0	0	0	0	0	0	0	0	0	0	0	0	0	0	0	0	0	1	0
AF277315.19	0	0	0	0	0	0	0	0	0	0	0	0	0	0	0	0	0	0	0	0	0	0	0	0	0	0	0	0	0	0	0	0	0	0	0	0	0	0	0	0	0
AFAP1	263	71	429	247	117	243,002	320,001	253	127	210,998	367,983	464	132,559	609,946	271,001	285,999	78,279	7	503,16	294,998	63,081	1	36	5	54	461,708	324,999	40,001	274,339	6,933	127,001	96,012	419,001	1249	261	232	559	169,097	291	367,394	534,999
AFAP1L1	49,542	29	316,005	71,732	38,056	114,26	155,135	19	56,012	83,715	115,706	63,5	21,189	52,645	227,059	114,398	42,305	0	171,495	65,263	63,756	1	18,519	7,001	15,021	94,194	53,713	27,947	77,843	14,874	41,061	79,492	17,385	123,847	47,691	88,379	212,699	26,796	110,339	250,169	62,188
AFAP1L2	9	11	102	70	54	91	39	2	27	177	98,999	22	43	73	114	61	39	1	98,999	35	6	0	2	1	4	91,001	289	4	146	6	83,061	75	17	117	38	74,001	184	71	89,001	224	235
AFDN	1249	407,001	946,999	1438,001	672,999	1613	2434,083	1712,999	1446	1014,112	1134,006	1875,227	1191,035	1150,065	1493,033	1155,011	63	9	945,074	2508,824	113,003	5	34,815	8,006	252,999	1535,001	2069	110	885,133	7,009	434,978	359,001	1494,416	2423,001	1666	992,001	4341,019	720	1095,001	3007,271	1604,005
AFF1	1074	135	890,999	624,999	481	1042	771	587,999	217,999	718	1323,032	897,355	768	1676,162	454,932	1235,315	60,078	9	1075,001	743,085	20,484	4	15	5	181	1607	347,051	99,999	452,112	8	402	138,926	861,001	1813,045	1256	449,459	842,004	869,999	422,8	1091,55	1016
AFF2	0	0	15,999	17	14	16	63,001	0	60	88	38	43	5	18	12	11	6,001	0	12	2	4,235	0	4	2	16	32,999	27	1	19,557	14	29	7	12,001	91	4	0	13	66	13	8	4
AFF3	0	0	14,636	8,391	10,069	37,792	61,453	7,384	12,151	51,658	155,249	27,258	87,473	42,954	58,286	61,701	28,026	2,995	76,274	20,667	46,593	1	17,16	5,32	10,864	364,819	29,508	18,995	118,358	11,785	10,91	74,402	26,619	16,703	185,868	79,071	7,771	128,336	28,365	58,912	45,659
AFF4	1938	245,151	1381	1809	710	1897,999	1305,999	803	711,933	1154,003	1683,994	1901,915	1380	2927,44	929,999	1277,001	116,783	13	1766	1948,001	57	7	25	5	253,996	2442,001	740,995	62	1248,325	10	594,999	256,001	788,184	3284,025	2319,001	781,041	1225,974	1393	734,999	984,645	2077
AFG3L1P	89	9	63,486	47	28	121,2	149,126	50,001	41,655	77,497	92,342	113,21	37,163	156,419	119,329	131,285	17,001	1,208	118,323	103,088	51,705	1	4,808	1,001	15,475	107,437	73,372	12,506	94,9	14,394	25,48	46,268	61,165	114,891	100,339	90,093	34,318	54,153	63,742	296,622	86,399
AFG3L2	347	49	309,018	311	360	706,754	528,993	908,991	117	392,001	403,001	652,001	331,979	1395,7	435,755	455	21,008	3	373,854	882	74,008	1	19	0	97	562,841	405	68	392	7,091	154	241,507	581,998	694,001	580	457,026	763,968	369,001	242	1622	792
AFG3L2P1	0	0	0	0	0	0	0	0	0	1	0	1	0	1,001	0	0	1	0	0	1	2	0	0	0	0	0	0	0	0	0	0	0	0	0	0	0	0	0	0	0	0
AFM	0	0	0	0	0	0	211	0	0	0	0	1	0	0	0	3	1	0	0	0	0	0	0	1	0	0	0	0	0	3	1	1	0	0	1	0	0	0	0	0	0
AFMID	123,132	19,649	79,988	156,879	144,712	151,651	262,128	82,233	74,864	162,537	339,709	218,608	122,495	170,982	481,809	361,68	96,577	10,309	320,542	166,698	356,65	2,999	47,975	28,343	23,65	202	421,666	93,384	360,525	111,66	94,602	563,654	219,976	200,796	261,158	358,613	138,001	149,644	160,402	559,952	111,482
AFP	0	0	0	14	0	37	633	0	0	1	0	1	0	1	0	4	0	0	0	0	1	0	2	2	0	0	0	0	2	4	0	1	7	0	2	0	0	1	0	2	0
AFTPH	866,001	164,999	304,999	405	429	790	592	347	364	425,996	480,999	535	452	933,284	343	452,999	30	1	465	741	6	2	6	2	90	636	677	32	288,001	10	227	89	412	1287,027	722	239	361	490	223	703	637
AGA	298,001	5	79	56	120	147	62	56	57	42	76	59,999	76,001	51	56	60	3	0	75	75	6	1	2	0	12	101	56	8	61	0	82	12	104	332,999	131,001	70	132,896	137	22,999	83	88,001
AGAP1	265,001	36	193,999	251,998	174,001	162,001	185	367,995	244,999	196,001	340	798,968	160,001	558,16	272	186	74	6	292,999	568,938	49,999	6,001	11	6,001	53,999	417,001	1449,001	37	561	10	112	154,001	410,999	525	515,999	295	298,935	254	253	803,635	566
AGAP10P	1,858	0	0	0	3,551	11,369	0	3,301	0	5,326	0	2,47	1,782	19,305	0	8,304	2,518	0	0	0	0	0	0	0	4,218	13,653	2,901	0	1,595	0	3,862	1,656	1,729	2,884	4,559	10,905	3,845	0	1,133	6,355	5,476
AGAP13P	12,233	0	0	0	10,909	2,977	0	3,828	0	3,393	6,371	0	0	7,117	0	6,771	0	0	0	1,226	0	0	0	0	2,416	2,46	0	0	0	0	0	0	0	2,376	4,294	0	0	2,133	6,818	6,889	0
AGAP14	0	0	3,06	0	1,137	0	0	0	1,148	6,337	5,805	3,953	2,599	0	0	1,702	0	0	0	0	0	0	0	0	0	0	3,085	0	0	0	2,284	0	6,297	2,259	0	6,202	5,187	3,571	0	9,289	0
AGAP2	68	5	52	36	5	28	35	2	8	67	63	126	23	18	28	143	11	0	31	107	18	0	5	2	12	70,999	24	18	82,999	3	14	41	14	112	24	29	6	43	53	31	44
AGAP3	72	39,001	108,999	78,999	83	176,999	217	55	53	132	151,001	333,999	33	157,999	257,001	147,001	26,999	4	169,001	229,999	40	1	8	1	42	124,001	247	29,001	148,999	2	142	94	220,999	452	111,998	130,001	335,137	87	434,001	505	188,001
AGAP4	35,69	15,227	56,623	31,753	24,48	80,388	101,307	48,47	24,299	91,987	81,853	142,307	63,801	132,402	117,298	132,906	11,914	0	86,779	69,673	18,944	0	2,001	0	10,181	103,333	55,015	4,823	53,037	0	26,421	44,758	43,518	79,24	94,804	84,754	49,492	54,273	43,426	140,659	77,83
AGAP5	63,835	4,897	23,898	31,785	20,611	53,447	50,351	42,397	26,318	48,435	47,817	55,548	49,674	99,38	52,956	84,199	5,212	0	80,398	42,107	2,21	0	2,001	0	13,796	65,123	34,712	4,613	35,795	5	22,014	10,922	17,961	65,066	95,465	30,359	31,617	54,158	28,193	89,81	55,732
AGAP6	91,756	5,233	63,535	26,56	53,508	73,5	63,452	53,119	29,367	72,075	86,86	139,332	45,963	74,527	108,177	106,728	1,454	0	79,929	46,433	15,86	1	0	0	14,118	101,315	71,652	11,942	82,025	2	37,152	34,38	53,491	63,282	87,562	98,65	25,323	48,876	52,905	205,811	75,277
AGAP7P	0	3,489	4,861	0	0	13,556	0	9,624	0	4,647	7,407	10,131	9,335	5,148	0	15,081	0	0	10,864	1,778	0	0	0	0	0	18,38	0	2,305	30,068	0	0	3,272	0	6,549	35,768	11,606	4,204	0	0	0	1,349
AGAP9	91,877	7,749	54,888	53,081	27,26	155,278	211,484	37,863	29,344	113,27	160,975	168,256	21,028	105,495	132,779	151,8	7,084	3	178,309	24,762	14,048	0	9	0	7,973	172,977	92,191	11,669	68,337	0	29,395	44,578	41,433	66,345	33,179	121,594	64,637	88,941	90,613	175,749	88,355
AGBL1	9	0	0	6,005	3	2	2,001	0	1,938	3,008	13,001	1	7,03	0	12,028	6,109	7,425	1	5,927	0	9,033	0	1,001	2	0	9,025	3,867	1	3,841	7,229	2,569	19	8,005	1,005	17	9,064	0	4,851	3,019	3,008	3
AGBL3	12	7	3	12	4	4	60	13,122	14	13,001	15,992	4,015	13,001	7,999	9,84	26,001	5,001	0	19,005	5,004	10,001	0	0	4	2,006	18,016	5,829	3	11	8,004	19	20,01	6	61	8,034	14,008	9	13,001	10,971	40	6
AGBL4	0	0	8	18	9,008	10,516	72,168	1,001	1,005	4,022	25,149	12,024	4,995	9,203	45,774	36,603	11,637	0	21,691	3	34,141	2	6,879	6	4	14,183	23,602	8,964	30,653	8,986	6,067	39,879	7,219	9	13,48	30,913	10,246	9	11,432	31,526	5,909
AGBL5	90	39	42,001	14,057	58,999	124,007	100,061	124	64,555	44,998	76,99	113,716	37,158	79,182	96,124	99,266	8,308	0	77,205	164,001	23,912	0	4,029	0	11	102,008	139,808	11,229	45,046	3,21	62,581	37,655	138,013	280,001	107,213	62,445	142,028	103,999	30,821	170,47	123
AGER	0	4	16,001	5,001	10	1	11	3	2,001	16,001	16	14,001	6	5,999	16,001	25	1,999	2	19	2	4	0	0	0	1	17	3	2,001	8	0	5	6	8	10	8	13,999	2	12,998	11,001	16,998	8,001
AGFG1	1022,001	171	687,999	1010,999	484	889	1405	719,999	667	820	753,001	1175,054	586,139	1721,653	424	1151	50	1	721,999	800,999	27	2	14	0	182	1180	933,001	43	383	7	540,999	78	622	1665,998	900,001	313,001	868,255	839,999	263	832	1429,001
AGFG2	239,001	28	58	43	90,999	129,999	283,001	76	41	72,179	145,749	108,999	45,001	208,001	237,116	254,018	18	8	111,46	79	19	0	5	3	26	117,004	165	34,999	131	2,554	29,32	61,066	142,001	512,092	86,001	97,19	114,004	104,801	77,997	336,055	74
AGGF1	360	45	196,802	189,307	54,956	343,921	133,982	245,159	160,352	192,736	161,265	273,538	154,217	394,771	117	181,849	13,176	2	160,247	435,175	16,794	0	0	0	56	299,077	101	10,616	100,295	0	76,17	58	175,544	506,045	244,114	101,885	276,238	175,272	95	259,508	346,625
AGGF1P1	7	0	2	0	0	0	0	0	4,151	1,462	3,932	3,002	2	0	3	11,237	0	0	1,516	8,088	3	0	0	0	2,041	3,977	0	0	0	1,537	2	1,484	0	0	2,007	0	0	5	1,508	4,314	3
AGGF1P10	0	0	0	0	0	0	1,135	4	0	0	2	1	0	1	0	0	2,001	0	0	0	3	0	2	0	0	0	1	0	0	3,654	0	5,396	2	0	0,993	0	1	1,244	0	5,008	2
AGGF1P2	0	3	0	16,329	0	0	13	3	9,849	3,538	6,068	0	0	6	0	19,763	3,999	0	1,486	3,911	0	0	0	0	1,959	8,023	5	0	5,16	1,452	0	7,113	4	6	0	1	1	0	1,492	6,685	0
AGGF1P3	0	0	0	6,671	3	3	10,865	4	0	0	1	1,998	0	2	1	2	1	0	0,997	1	3	0	0	4	0	1	1	0	2,84	1,357	1	3,007	0	1	1	3	0	1,756	2	1,993	2
AGGF1P4	0	0	0	0	0	0	0	0	0	0	0	0	0	0	0	0	0	0	0	0	1	0	0	0	0	0	0	0	0	0	1	0	0	0	0	0	0	0	0	0	0
AGGF1P5	0	0	0	0	0	0	0	0	0	0	1	0	0	0	1	0	1	0	0	0	3	0	0	0	0	0	0	0	0	0	0	1	0	0	0	1	0	0	1	0	0
AGGF1P6	0	0	0	0	0	0	0	0	0	0	0	0	0	0	0	2	1	0	0	0	0	0	0	0	0	0	0	0	0	0	0	0	0	0	1	0	1	0	0	0	0
AGGF1P7	0	0	0	0	0	0	0	0	0	0	0	0	0	0	1	2	3	0	0	0	0	0	0	0	0	0	0	0	0	0	0	0	0	0	0	0	1	0	0	0	0
AGGF1P8	0	0	0	0	0	0	0	0	0	0	0	0	0	0	0	0	2	0	0	0	2	0	0	0	0	0	0	0	0	2	0	1	0	0	0	0	0	0	0	0	0
AGGF1P9	0	0	0	0	0	0	0	0	0	0	0	0	0	0	0	2	1	0	0	0	0	0	0	0	0	0	0	1	0	0	0	4	0	0	0	0	0	0	0	0	0
AGK	78,793	15,144	41,144	29,393	13,907	47,709	170,555	35,035	36,449	34,552	27,363	41,307	14,806	35,918	30,085	9,404	7,943	0	42,941	0	4,099	0	0	1	8,813	60,661	32,956	4,191	13,371	3	7,757	5,257	5,195	48,841	22,615	9,07	44,028	35,581	35,598	66,755	40,148
AGKP1	0	1	2	0	0	0	0	0	1	0	1	1	0	2	2	1	0	0	0	2	0	0	0	0	0	0	0	1	0	0	0	0	0	0	4	0	3	0	1	3	0
AGL	491	20	266,001	262	225	427,001	509,001	580	188,101	241,999	317,001	463	237	258	130	252	26	2	265	1251	9	1	7	0	65	533,001	241	25	164	2	179	57	311	836	384,999	117	210	266	182	435,001	621
AGMAT	86,197	11,445	31,207	197,178	231,192	172,478	475,542	423,162	175,764	141,896	121,372	244,761	39,083	296,214	199,233	216,806	31,124	4,998	111,611	220,54	201,767	0	26,662	8,762	52,152	133,39	310,572	43,594	198,584	36,28	39,837	328,913	355,402	318,312	41,373	180,248	117,669	70,712	124,094	292,093	274,719
AGMO	24,091	6	3,254	22,659	0	40,178	117,056	1	1	7,972	24,386	6,251	8,144	6,061	21,356	24,939	13,034	0,995	20,323	10	40,171	0	3,345	0	20,008	29,253	11,415	9,319	22,272	1,048	51,072	41,389	114,271	10,049	4,9	24,916	2,03	2,999	12,964	24,525	18,227
AGO1	121,523	14,923	95,452	257,477	390,011	95,374	280,586	349,159	277,115	233,846	159,807	286,256	131,665	502,92	266,944	206,937	36,593	4	234,414	480,39	26,901	1	10,873	4,023	31,253	253,736	150,581	10,58	130,182	16,066	62,133	50,573	146,488	244,4	190,178	72,509	625,359	132,075	84,934	677,942	283,794
AGO2	657	286	839,999	951	490	477,998	1052	640	595,002	983,521	788,999	3210,029	373	1840,661	925	1370	76,006	7	1017,449	1667,001	126,691	1	28	4	207,999	1390	652,911	66,999	599	4	340,001	318	694	1380	649	350	1591,016	515,999	742,999	2711,001	2402
AGO3	336,773	120,771	460,156	490,38	253,833	359,883	645,622	340,606	308,347	509,014	781,914	686,44	268,295	553,595	926,712	759,859	241,227	25,289	853,16	869,098	680,306	4,053	145,407	43,54	83,038	741,508	646,336	199,842	745,32	166,457	219,757	856,76	391,924	729,038	521,48	655,315	420,497	298,512	459,322	1685,987	489,218
AGO4	84,013	57	201	167,003	106,279	341,064	260	143	76,019	309,082	307,23	44,004	289,429	215,014	121,644	279,045	30,413	3	305,589	63,076	31,654	3	11,058	0	43,003	394,605	170,212	9,023	132,716	9,208	71,998	80,757	183,35	549,178	367,101	143,969	317,001	251,006	83,033	653,366	225,949
AGPAT1	278,999	36	111,999	151	196	164	235	119	105	136	245	245,014	92	208,001	307	134	28	1	202	125	11,998	0	5	1,999	24	197,999	193	14,751	207,999	4,356	58,197	64	171	468	204	142	247	265,001	113	364,997	175,11
AGPAT2	285	32	166	418	337	211	292	242	51	426,989	549	645,099	124	656,999	205	210	9	17	149	422	164	0	13	0	54	257	611	33	646,999	1	88	293	393,001	1338	184	354	1516,737	367,001	378,001	466	357,999
AGPAT3	441	51	243,004	269,001	375,001	390,021	390,574	446,082	468,126	489,264	539,336	496,579	246,399	507,961	386,199	595,28	39,092	10	360,307	267,264	126,948	1,956	20,022	3	119,512	482,582	395,311	66	394,988	9,23	210,403	222,737	245	1110,064	434,783	451,306	293,043	459,281	390,707	2152,432	535,475
AGPAT4	81,701	19	233,564	77,506	95,21	57,503	68,686	18,556	12,777	74,779	114,255	53,979	27,859	55,299	166,497	55,91	14	1	150,379	110,188	4	0	7,662	5	1	156,714	31	2	53,694	2	26,542	21,075	71,124	62,503	38,424	21,584	32,381	59,198	153,358	71,032	118,241
AGPAT4-IT1	17,299	0	67,436	26,495	37,79	38,497	32,315	11,444	3,225	43,139	55,745	20,02	7,141	19,705	66,527	35,09	12	0	80,622	36,812	3,001	0	3,338	0	1	90,286	2	0	28,308	1	14,458	13,93	22,877	30,497	19,576	12,2	13,625	32,803	100,642	49,968	40,759
AGPAT5P1	0	0	0	0	0	0	0	0	0	0	0	0	0	0	0	0	0	0	0	0	0	0	0	0	0	0	0	0	0	0	0	2	0	0	0	0	0	0	0	1	0
AGPS	775	97	489,987	449	241	662	863	865,93	630,999	569,905	391,999	774	329,999	596,861	209	487	41	0	467,001	1231,009	18	3	5	4	99	642,001	343	17	276,999	5	261,647	69,044	548,333	1284,653	355	185	310	327	198	1135,522	1183,999
AGR2	3584	97	725	1327	15296,937	17373,822	309	6820,006	798,359	2968	9920,946	13712,836	8517,067	14643,667	11263,999	6291,001	251	31	9368,999	12323,963	506,001	18	71	17	846	7280,991	2199,999	406	22808	10	65	1193	15258,977	1318,001	9275,001	4368,961	763,235	21353,999	7699,999	684,999	13857,999
AGR3	44	1	51	19	553	592	6	1138	114	198	264	459,999	275	225	51	63	7	0	95	572,001	0	1	4	0	31	240,001	35	5	257	1	0	28	339	3	239,999	54,999	6	494,001	86,999	35	582
AGRN	241	55,148	355	315,133	710	511	90	110	125	607,614	609,432	635,565	194,443	660,753	1309,963	489,684	145,385	61	653,971	467,898	387,38	2	50	0	162	349,042	2469,811	61	980,043	4,997	1320	511,52	342,804	2768,571	393,313	705,671	2157,6	273,001	1994,333	3503,661	389,411
AGRP	0	0	0	0	0	0	0	0	0	0	0	0	0	0	0	0	0	0	0	0	1	0	0	0	0	0	0	0	0	0	0	0	0	0	0	1	0	0	0	0	0
AGT	11	7	32	175	57	106	4380,758	39	35	28	12	6	14	27	251	77	55	0	103	68	10	1	17	0	3	275	13	0	17	0	9	86	19	10	35	110	29,237	38	18	41	442
AGTPBP1	320	17	244	185	172	319,999	360,861	351	147,999	453	196	363	125,001	337,605	85	178	25	0	183	435,999	4	0	2	0	42	306,999	117	22	75	4	177	45	205,001	807	178	79	478	182,999	99	227	345
AGTR1	0	1	2	0	0	0	0	4	0	1	9	2	0	0	0	0	4	0	13	2	2	1	0	1	0	3	0	0	2	0	0	3	0	4	2	0	0	4	0	22	1
AGTR2	0	0	0	0	0	0	0	0	0	0	3	0	0	0	0	0	2	0	0	0	1	0	2	0	0	0	0	0	1	0	0	0	1	0	0	0	0	0	0	1	0
AGTRAP	199	27	66	135	105	79	58	33,999	21	106	80	68	38	69	49,999	47	4	0	33	129,001	16	0	4	0	33,999	61,001	173	11	48	0	102	21	63,999	536	61	34	293	117	52,001	429	61
AGXT	8,44	4,001	3,046	0	3,279	2,997	176,949	0	4,813	14,604	37,73	18,896	9,311	16,258	51,375	34,409	16,552	0	23,648	19,293	53,243	0	9,357	1,17	2,04	12,759	58,555	21,619	49,936	12,842	6,677	69,323	19,422	20,36	18,707	38,185	10,049	2,976	21,949	58,01	3,86
AGXT2	0	0	0	13	0	0	11	1	0	0	1	0	0	0	0	0	2	0	0	0	4	0	0	3	0	0	0	0	0	3	1	2	0	0	1	1	1	0	0	0	0
AHCTF1	907,39	5,833	24,474	696,87	269,822	444,654	559,864	303,558	115,429	346,219	79,118	488,793	229,773	944,296	174,484	347,213	6,871	0	201,335	314,989	1,266	2	3	0	8,815	542,876	149,602	19,604	52,675	0	37,974	14,641	65,754	456,991	127,457	39,397	1174,074	101,355	48,276	457,334	238,984
AHCY	927	290	280	865	520	665	1578	653	399	547,959	292,001	1012	185	1203	988	1458	49	13	246,999	1025	171	0	11	1	133	514	825,001	122	540	0	363	217	987	1853	354	279,999	923,001	601,001	259	1464,999	1050
AHCYL1	868	139	498,798	833	538	730	624	750	363,804	652,81	733	928	591,555	917,447	799	678,001	64	3	532	824,999	37	1	9	5	129	855	707	33	422,999	2	216,016	131,999	407	1210,001	796	347,001	581,34	739,999	267	678	1202
AHCYL2	1645,001	13	157	189	669	919,22	233	561	88,02	529,651	672,826	1685,149	648	378,989	294,555	435	28	7	538,999	1008,007	93,248	0	14	3	165,092	692,999	382,999	135,873	593,429	4	71,646	200,883	684	2903,897	902,954	438,009	1180,439	838,153	1081,97	255,506	988,671
AHCYP2	0	0	0	0	0	0	0	0	0	0	0	0	0	0	0	0	0	0	0	0	0	0	0	0	0	0	0	0	0	0	1	0	0	0	0	0	1	0	0	0	0
AHCYP3	0	0	0	0	0	0	0	0	0	0	0	0	0	0	0	0	0	0	0	0	0	0	0	0	0	0	0	0	0	0	0	0	0	0	0	0	0	0	0	0	0
AHCYP4	0	0	0	0	0	0	0	0	0	0	0	0	0	0	0	0	0	0	0	0	0	0	0	0	0	0	0	0	0	0	0	1	0	0	0	0	1	0	0	0	0
AHCYP5	0	0	0	0	0	0	0	0	0	0	0	0	0	0	0	0	1	0	0	0	0	0	4	0	0	0	0	0	0	0	0	0	0	0	0	0	0	0	0	0	0
AHCYP7	0	0	0	0	0	0	0	0	0	0	0	0	0	0	0	0	0	0	0	0	0	0	0	0	0	0	0	0	0	0	0	0	0	0	0	0	0	0	0	1	0
AHCYP8	0	0	0	0	0	0	0	0	0	0	0	0	0	0	0	0	0	0	0	0	0	0	0	0	0	0	0	0	0	0	0	0	0,916	0	0	0	0	0	0	0,891	0
AHDC1	0	2	0	10,231	23,909	4,961	7	1	2,017	41,872	70,338	61,157	9,552	6,171	116,716	33,514	14,616	1	58,146	47,828	33,128	0	2,291	1	19	34,228	109,678	4,304	64,511	13	57,304	47,172	33	65,517	7,087	63,255	48,324	31,82	72,97	80,347	9,767
AHI1	255	45,999	330,999	240,001	121	378,999	199,999	182,362	335,001	205,166	303,01	383,926	226,001	217,854	156,444	358,155	16,025	2	632,802	720,033	26,011	0	5	2	45	549,002	192	22	184,057	12,29	131,999	65,1	254,003	497,572	327,029	162,078	228	230,998	255,132	584	709,999
AHNAK	5904	809	14681,997	7353	6498,162	23279,392	7692,422	12383,989	1771,602	13607,577	31797,846	13938,513	14598,3	39419,66	14252,999	20219,965	1761,055	113	26321,022	22106,46	2543	37	650	18	951	41561,695	7043	1090	34802	23	4144,593	7695	8382,174	20242,546	24665,098	21233,203	18061,55	13008	9581	12755,446	11199
AHNAK2	26,999	32	463	555	425	222	75	29,001	53	1821,576	1309	1300,66	40,001	671,529	215	108	74	31	1283	903	43	0	33	0	16	409	949	22	1262,008	1	184	464	796	4260	158	189	1938,163	87	1752	4945	540,999
AHR	2762	436,888	2118,269	1054,322	807,285	3194,097	1866,42	817,028	695,861	1687,741	2435,256	4567,903	1244,743	2567,611	2109,056	1554,951	646,671	21,131	2276,367	2006,772	2394,236	2	184,928	0	440,875	3159,078	2649,707	276,505	2360,41	70,347	1177,856	2476,671	2351,102	8058,54	1502,245	1309,783	3114,301	1498,944	1716,54	1584,326	1763,012
AHRR	15	10	10	1,014	11	5,01	42,412	7,062	7,091	5,048	8,121	7,045	8,061	9,012	61,194	11,159	11	0	12,084	12,097	8,131	1	5	0	1,019	44,001	13,217	2	20	0	18,253	7	5,046	14,321	6,078	11,22	8,077	14,249	13,11	36,628	14,113
AHSA1	451	54,001	252	219,003	185	307	407,16	384	299	345,628	201,019	388	137	561,001	379,495	527	31	4	174,978	626,857	50,987	2	6	3	50,006	227,712	178,157	40,318	336,996	6	105	112,179	344,003	1044,999	185,185	131,018	204,009	297,004	259	642,164	441,306
AHSA2	249,743	89	248,079	48,425	135,744	262,396	360,992	249,121	111,745	341,824	229,176	188,211	181,865	370,704	126,485	424,699	20,405	1	389,595	190,331	28,161	1	13	6,09	61,24	336,119	177,665	25,645	143,303	2,817	61,182	89,392	123,242	321,251	338,105	270,007	82,353	224,994	202,244	775,891	196,844
AHSG	0	0	0	17	0	0	3320	0	1	0	0	0	0	0	0	0	2	0	0	0	1	1	0	0	0	0	0	0	0	1	0	0	0	0	0	0	1	0	1	0	0
AHSP	0	0	0	0	0	0	0	0	0	0	1	0	0	0	0	0	3	0	2	0	0	0	0	0	0	1	0	0	0	1	0	0	0	1	0	1	0	1	0	0	0
AICDA	17,039	0	5,866	0	5,01	9,32	2	0	2,078	15,841	20,942	6,256	4,005	11,477	30,608	25,773	9,847	1,001	11,598	5,169	42,696	0	9,895	3,008	1,144	24,351	20,797	15,251	28,709	8,019	1,975	47,098	13,973	8,004	9,513	27,886	7,243	6,507	13,778	22,491	7,41
AIDA	703,906	63	454	445	224,904	326,896	414,283	201,361	332,682	407,871	391,468	539,738	218,787	638,108	321,635	369,272	62,923	1	327,876	1293,993	14	0	7	2	74,988	666,77	318	31,972	199,846	1	285,937	50,116	326,847	2098,493	316,934	108,795	554,94	468,747	249,837	704,785	655,015
AIF1	304,001	8	175	97	58	95,001	146	30	14	142,212	126	38	37	62	101,001	254,001	20	0	54,998	36,999	20,001	0	2	0	49,999	176,001	46	34	25	2,999	167	38,001	27	328	24	24	71	244	95	72	69
AIF1L	0	11	24	73	5	33	46	8	13	16	47	64	9	55	10	8	10	0	83	5	7	0	3	2	0	62	18	3	30	7	3	16	2	13	25	17	93	24	13	64	20
AIFM1	65,991	2,059	51,022	3,839	128,107	101,242	40,852	97,765	106,728	94,947	61,206	35,459	32,627	177,757	89,348	132,655	7,581	0	73,834	202,599	0	0	2,547	0	4,435	118,092	74,075	25,775	95,783	3,238	17,99	70,561	134,599	372,844	152,12	105,727	22,932	80,422	13,812	220,733	57,941
AIFM1P1	0	0	0	0	0	0	0	0	0	0	0	0	0	1	0	1	2	0	0	0	1	0	0	0	0	2	0	0	0	0	0	0	0	0	0	0	0	1	0	0	0
AIFM2	10	7	26	65	92,299	88,002	119,774	64	41,972	95,014	77,003	116,007	52	165,73	123,877	56,962	11,007	1,996	63,001	86	21,044	0	5,903	0	14,067	98,149	183,02	7,645	322,004	2,237	55,011	101,899	66,921	164,607	85,119	72,314	220,582	76	190,997	153,09	138
AIFM3	0	3	0	15	8	5	21	8	12	16	7	1	2	4	12	5	1	1	5	3	2	0	0	2	0	12	19	1	3	7	3	19	50,999	1	3	12	5	3	4	154,999	16,001
AIG1	189,107	20,496	46,843	194,493	82,887	104,596	326,646	234,378	118,826	104,536	142,872	124,302	67,112	111,39	123,5	82,06	27,048	0	142,333	261,888	84,698	0	16,508	2,479	33,573	179,238	122,136	19,958	113,396	28,351	115,898	96,877	175,935	269,872	147,496	122,915	126,906	141,076	38,906	450,607	182,177
AIG1P1	0	0	0	0	0	0	0	0	0	0	0	0	0	0	0	0	0	0	0	0	0	0	0	0	0	0	0	0	0	0	0	0	0	0	0	0	0	0	0	0	0
AIM1	906	31	408	283,003	249,953	1267,976	330,001	1669,625	504,587	963,699	599,038	1604,733	959,149	637,815	459,143	820,866	48,998	7,001	563,19	1203,459	82,054	2	22	2,691	183,896	1616,999	601,666	62,063	748,76	16,625	642,096	319,624	696,769	1213	463,003	614,565	669,94	727,91	637,006	154,519	1765,098
AIM1L	78	9	55	205	87	120	65	55	16	189	46,001	273,953	8	158	125,001	114	7	3	39	96	72,001	0	8	0	13	34	122	3	203,001	2	38	113	75	392,001	24	138,999	146,001	44,001	113,999	235	177
AIM2	89	1	57	9	8	24	17	1	2	50,034	69	4	6	15	9,74	135	0	2	34,836	57	8,054	0	0	0	22	72	8	14	50	0	23	2,979	5	203	31	9,884	8	63	63,003	5	10
AIMP1	250,441	17,617	99,866	132,815	73,211	155,399	0	255,048	133,897	65,858	2,82	102,502	54,909	256,41	53,729	54,071	0	1,224	62,332	254,614	8,733	0	0	0	2,743	78,812	20,68	5,91	15,465	1,001	34,77	2,163	84,473	224,935	117,336	13,989	104,068	136,16	30,036	0	220,626
AIMP1P1	6	6	1	2	9	2	0	1	5	0	1	2	0	11	1	1	3	0	2	3	2	0	0	1	0	6	1	0	0	0	0	1	9	3	2	4	3	3	0	0	1
AIMP1P2	0	0	0	0	0	0	0	0	0	0	0	0	0	0	0	0	0	0	0	0	0	0	0	0	0	0	0	0	0	0	0	0	0	0	0	0	1	0	0	3	0
AIMP2	101	14	36	48	105	107	90,999	131,604	60	51,007	57,002	181,002	34	182,055	132,07	72,005	8	3	24	222,001	22,058	0	0	0	18,424	78,001	129	14	82,004	0	42	16	96,346	210,003	47,002	57,004	139	92,001	48,002	170,399	185,002
AIP	252	11	93	100	105	76	200	84	30	82	128	99	49,449	131	333	184	21	4	89	199	51	1	6	0	18	124	66	15	141,003	1	85	55	77	397	79	107	128	154	60	162	114
AIPL1	5,657	2,28	4,167	4,013	0	6,889	7,011	4,608	3,052	20,979	45,445	22,587	8,839	49,638	61,487	56,456	24,765	0,995	50,609	13,685	105,548	0,998	13,079	2,012	2,689	25,107	59,911	15,531	54,832	20,634	9,91	110,315	23,842	17,534	23,06	89,943	15,5	2,013	28,619	56,079	10,927
AIRE	0	0	1	0	0	0	0	0	4	3,006	5,035	1	2	1	4,012	2,008	5,182	0	1,014	3	9,176	0	1	0	0	2,015	1,008	0	5,003	2,021	1	8,393	3,012	1,008	2,009	1,003	1	4	6,974	152,492	0
AJ239321.3	0	0	2,062	0	0	0	0	0	0	0	0	0	0	0	0	0	0	0	0	0	0	0	0	0	0	0	0	0	0	0	0	0	0	9,317	0	0	0	0	0	0	0
AJAP1	0	4	20	22,011	0	12,626	0	4	6	3,003	12	8,005	3,092	2	8	3	7	0	11	4	7,223	0	3	7	0	4	3	0	6,001	13,135	7	5,266	0	20,002	2	4	5	2	12,031	4	4
AJUBA	110	5	63,995	164,001	50,999	84	319,999	44	42,999	57,323	19	273,693	21	27	55,001	148,889	17	2	24	221	52	0	0	5	18	31	101,001	12	66,234	8,003	290,831	43	90	667,875	40	44,026	126	28	143,001	303,999	106
AK1	64,379	17,245	60,806	15,27	95,641	130,68	10,867	5,69	12,148	50,73	35,568	54,284	37,847	295,542	42,127	6,423	0	1,721	16,275	129,721	0	0	0	0	0	0	127,105	0	198,812	0	5,746	44,283	37,811	152,161	59,903	33,046	156,456	62,885	39,059	16,016	57,579
AK2	816,063	72,068	337,118	575,885	553,149	806,499	577,695	879,743	465,456	595,105	541,513	883,148	374,18	760,803	631,926	777,413	40,302	4,534	479,719	1036,533	202,289	0	9	2	58,89	738,125	499,352	55,155	493,253	7	475,781	120,762	522,01	1041,884	664,038	340,941	674,593	739,166	363,28	662,748	992,944
AK2P2	0	0	0	0	0	0	0	0	2,054	0	0	0	1	0	0	1	1	0	0	0	0	0	0	0	0	1	1	0	0	0	1	0	0	1	2,002	1,001	0	0	0	1,012	0
AK3	664,798	85,085	399,213	257,231	436,236	563,843	497,268	600,894	395,23	434,568	458,07	674,525	351,053	612,169	281,839	404,375	62,747	2,341	377,89	473,033	121,167	2,416	33,986	9,833	69,048	369,675	137,187	52,315	268,561	24,504	255,198	198,99	418,263	1355,513	825,042	196,625	180,356	596,04	157,597	284,996	692,665
AK3P2	0	0	0	0	0	0	0	0	0	0	0	0	0	0	0	0	0	0	0	0	0	0	0	0	0	0	0	0	0	0	0	0	1	0	0	0	0	0	0	0	0
AK3P3	0	0	2	13	2	8	0	0	3	1	5	5	3	3	1	3	1	0	5	9	0	0	0	0	1	6	5	0	2	0	2	0	2	2	3	0	4	1	1	5	5
AK3P4	0	0	0	0	0	0	0	0	0	1	0	0	0	0	0	0	0	0	0	0	0	0	0	0	0	0	0	0	0	0	0	0	0	0	0	0	0	0	0	0	0
AK3P5	0	0	0	0	0	1	0	0	0	0	0	0	0	0	0	0	0	0	0	0	0	0	0	0	0	0	0	0	0	0	0	0	0	0	0	0	0	0	0	0	0
AK4	325	12	90	473,734	1010,93	442,944	495,012	311	207,688	485,46	347,169	74	318,33	454,773	34	28,946	50	1	395,526	312,316	23	1	7,281	3,001	12	475,275	14,553	18,612	132,549	21	324,917	132	12,001	895,356	621,386	161,001	256,04	295,328	196,976	196,241	337,594
AK4P1	0	0	0	33,266	0	0	10,987	0	9,312	7,54	24,535	0	19,67	11,943	0	4,054	0	0	18,474	1,683	0	0	5,719	0,999	0	20,714	3,447	1,388	4,451	0	14,651	0	1,999	56,7	1,509	0	13,961	9,672	9,024	7,76	1,406
AK4P2	0	0	0	0	0	0	0	0	0	0	0	0	0	0	0	0	0	0	0	0	0	0	0	0	0	0	0	0	0	0	0	1	0	1	0	0	0	0	0	0	0
AK4P3	0	0	0	0	1,069	0	0	0	0	0	1,295	0	0	0	0	0	0	0	0	0	0	0	0	0	0	0	0	0	0	0	1,432	0	0	0	1,104	0	0	0	0	0	0
AK4P4	0	0	0	0	1	0	0	0	1	0	1	0	0	1	0	0	0	0	1	0	0	0	0	0	0	2	0	0	1	0	0	0	0	2	0	1	0	0	0	0	0
AK4P5	0	0	0	0	0	0	0	0	0	0	0	0	0	0	0	0	0	0	0	0	1	0	0	0	0	0	0	0	0	0	0	0	0	0	0	0	0	0	0	1	0
AK4P6	0	0	0	0	0	0	0	0	0	0	0	0	0	0	0	0	0	0	0	0	1	0	0	0	0	1,012	0	0	0	0	0	0	0	0	0	0	0	0	0	0	0
AK5	0	0	6,728	2	4	6,001	29,681	6	4,792	16	25,993	9	12	37,711	19,999	10,052	9	0	17,39	6	2	0	3	3	1	14,87	6,488	0	30,055	15	2	16,608	5,944	10	11,34	7,386	9,918	5	15	20,89	6
AK6	135,835	28	57,973	175,124	60,069	88,693	80,125	79,488	69,413	60,14	38,259	91,727	36,765	130,391	27,075	61,25	6,36	0	42,522	158,522	6,636	1	3	0	10,276	81,648	23,064	1	30,171	1	55,923	12	57,128	164,621	73,436	35,764	165,732	122,067	33,217	51,212	144,993
AK6P1	0	0	0	0	0	0	0	0	0	0	0	0	0	0	0	0	0	0	0	0	1	0	0	0	0	0	0	0	0	0	0	2	0	0	0	1	0	0	0	0	0
AK6P2	0	0	0	0	0	0	0	0	0	0	0	0	0	0	0	0	1	0	0	0	0	0	0	0	0	0	0	0	0	0	0	0	0	0	0	0	0	0	0	0	0
AK7	9,681	7	18,363	15,002	18,237	32,139	84,759	23,555	12,939	34,209	70,771	25,802	32,365	105,848	102,902	59,17	13,036	2,059	63,237	68,789	87,352	0	14,061	12,065	3	62,132	77,266	16,605	94,158	17,875	8,59	87,055	59,503	30,659	53,03	95,931	119,352	36,038	36,14	135,292	23,043
AK8	0	0	3	4	0	3	6	0	3	4	6	2	5	6	1	12	0	0	1	1	1	0	0	0	2	2	15	2	2	0	20	2	0	65,813	2	1	1	10	1	31	4
AK9	73,683	4	39,283	45,547	22,997	53,682	61,99	63,876	80,095	47,282	136,695	47,267	69,12	78,126	110,309	116,127	47,252	8,021	83,291	112,823	117,347	5,21	16,569	13,366	8,052	135,436	88,746	26,691	82,138	39,459	19,456	113,828	92,265	101,071	117,284	92,046	31,204	102,142	54,388	94,558	109,751
AKAIN1	0	5	0	0	0	0	0	0	0	1	0	1	1	0	2	3	3	0	1	0	1	0	1	0	0	0	1	0	0	3	0	2	1	0	2	0	2	0	1	0	0
AKAP1	761,999	52	204	594	249	665	692,999	724	347,999	438	574	888,057	349	1380,278	967,999	221,001	21	15	335,999	687	83	0	21	0	68	571,998	764	53	408,001	2	62	286	853	932	806,999	502	449	446	292,998	881,999	969,001
AKAP10	196,817	41	190	178	99,021	244,001	367,173	165,999	83	206,049	230,827	229,011	157	357	94,629	273,48	16,085	3,389	200,184	300,375	25,169	0	4,413	0	56	265,303	112,726	29,083	128,286	2,027	145,02	40,392	167,326	532,565	304,132	132,732	145,206	300,009	137,884	432,297	254,012
AKAP11	973	211	654	828	343	1028	934	892	476,072	778,001	708,004	623,001	484	1084,093	344	811	52	4	792,953	1286,579	13,083	2	19,008	0	132	1365	1015	59	408	7	247	111	520,94	1774,046	802	342	377,779	551	311,001	1607,004	1935,043
AKAP12	70	52	1165,118	507,001	26	273,304	1121,929	13	172	226,801	911,005	185,944	83,007	103,864	285,216	86,804	76,13	3	1245,614	272,597	33,917	0	29,408	10,348	25	811,01	68,642	21	257,779	14,971	64,27	322,068	39,939	417,144	301,028	293,914	982,619	151,002	106,166	465,144	202,988
AKAP13	3347,254	536,192	3318,674	2081,626	1306,033	3988,211	2717,538	922,001	784,675	2318,387	3487,391	2478,526	2634,691	3543,61	4788,257	3779,458	274,183	31	4006,526	2221,406	393,822	11	151,63	2,349	555,247	5504,173	2826,459	301,843	3539,906	36,433	712,054	1216,682	2306,855	4696,596	4025,834	2902,756	1650,263	3122,624	1617,265	3120,38	3400,282
AKAP14	9	0	0	0	0	0	0	3	3	0	0	0	0	0	0	2	0	0	0	0	0	0	0	1	0	0	0	0	0	0	0	0	0	3	0	1	0	0	0	0	0
AKAP17A	189	56	149,962	110	70	221	166	45	47	193	242	116	89	195,238	283	235	23	10	187	122	86	0	18	0	24	215	120	19	297	1	72	134	120	445	239	316	266	173	197	584	164,001
AKAP17BP	0	0	0	0	0	0	0	0	0	0	0	0	0	0	0	0	2	0	0	0	3	0	3	0	0	0	0	0	0	3	0	4	0	0	0	1	0	0	1	1	0
AKAP2	263	77,221	1187,536	391,496	91	530	987,457	46,372	284,315	964,483	759,688	220,203	241,866	226	584,001	470,516	129,615	6	1285,932	332,517	12	1	39	0	75	1417,568	238,618	56	620,786	2	112,839	105	126	732,038	523,001	349	373,737	360	320,468	479,826	309,407
AKAP3	17	0	3	4	0	1	1	8	1	8	4	14	5	0	2	6	4	1	1	18	4	0	0	0	0	7	1	5	9	4	4	8	7	25	4	3	0	15	7	2	6
AKAP4	0	0	0	0	0	0	0	0	0	1	0	0	1	0	0	3	3	0	0	0	5	0	0	0	0	0	0	0	1	0	0	0	0	2	0	0	1	0	0	15	0
AKAP5	37,232	12,024	74,709	56,004	13,192	43,961	65,305	21,77	20,093	66,106	170,274	83,334	61,8	63,603	234,942	226,52	79,596	7,016	114,099	76,818	170,807	2,112	44,318	15,845	11,018	78,229	145,67	48,403	178,028	40,782	60,458	289,117	117,349	263,583	66,288	181,826	102,644	38,16	143,853	182,705	35,695
AKAP6	27,915	5,915	80,855	37,209	12,006	57,663	83,899	69,977	22,63	63,968	251,707	64,57	20,357	43,495	161,619	92,152	48,986	2,96	177,354	43,833	111,43	2	22,578	8,58	6,007	160,042	117,761	41,847	169,892	36,533	36,699	225,698	158,076	117,33	71,554	105,651	55,624	42,391	66,976	302,798	85,663
AKAP7	19	2,079	28,113	32,001	49,024	63,002	103,014	18,307	24,64	25,325	73,297	40,155	60,993	35,415	48,816	84,752	20,859	2,218	51,976	58,024	36,912	0,986	9,998	2	12,104	105,145	31,667	11,818	47,298	8,175	45,318	95,636	33,861	109,217	54,216	58,932	46,885	72,451	25,465	89,603	121,145
AKAP8	127	42	145,003	191,002	83	252,02	273	131,031	71	174,462	199,078	242,976	98	295,997	217,81	234,626	16,47	5	216,4	293,154	64,569	0	7,001	5,056	41,024	226,01	195,615	34,345	200,851	4,947	69,002	124,499	186,481	327,191	249,004	189,834	145,008	137,019	162,391	312,034	244,083
AKAP8L	140	16,999	156	224	91,999	184	193	121	66,273	161	249	177,999	106,999	180,998	201	297,999	23	0	198	193	44,999	0	1	0	36	192,001	115,999	26,001	195,001	1	73	95	193,001	355,001	245	212	120,371	180	184	304,999	214,999
AKAP8P1	0	0	0	0	0	0	0	0	0	0	0	1	0	0	0	0	0	0	0	0	2	0	0	0	0	0	0	1	0	0	0	0	0	0	0	0	0	0	0	0	0
AKAP9	2021,005	367,002	1531,568	950,116	794,724	2560,317	5875,73	1877,539	1008,735	1865,677	1340,483	1662,918	1709,847	17261,528	1316,774	2081,502	116,328	27,984	2165,878	2201,45	202,777	1	40,549	8,006	309,214	2624,927	1493,609	206,076	1069,573	21,804	676,683	593,227	1837,518	3607,318	2569,039	1317,618	1521,472	990,476	787,556	2690,889	1563,494
AKIP1	119,775	17,973	61,601	38,978	42,152	87,812	62,26	81,834	29,018	75,938	104,002	86,467	28,449	93,701	95,21	132,739	23,422	1,001	92,051	134,858	69,55	2,707	18,784	5,153	12,035	54,989	72,174	25,365	69,607	24,665	49,271	93,77	76,596	193,08	43,659	79,253	72,96	62,37	67,931	102,349	63,458
AKIRIN1	568,012	65	245	421	316	319,357	313,202	227	166,788	261,77	275,514	364,004	147,74	393,048	269,183	218,663	13,49	0	260,585	478,722	45,376	0	5,441	2	52,993	380,14	216,178	17,727	193,776	2,97	155,792	85,153	188,337	799,139	357,033	130,223	383,083	282,024	200,608	496,422	331,387
AKIRIN1P1	0	0	0	0	0	0	0	0	0	0	0	0	0	0	0	0	0	0	0	0	0	0	0	0	0	0	0	0	0	0	0	0	0	0	0	0	0	0	0	0	0
AKIRIN1P2	0	0	0	0	0	0	0	0	0	0	0	0	0	0	2	0	1	0	0	0	1	0	0	0	0	0	0	0	0	0	0	0	0	0	0	0	0	0	0	0	0
AKIRIN2	178	37	56	125	38	79	167	38	82	121	124	115	46	80	55	133	10	1	90	137	10	0	1	0	29	130	74	10	50	1	58,967	25	69	308	81	50	135	112	91	269	107
AKIRIN2P1	0	0	0	0	0	0	0	0	0	0	0	0	0	0	0	0	0	0	0	0	0	0	2	0	0	0	0	0	0	0	0	0	0	0	0	0	0	0	0	0	0
AKNA	277,999	58,035	364,991	156,06	68	537,67	452,047	93,554	63,011	426,118	866,294	168,451	255,977	278,873	341,662	1223,521	83,856	5,69	653,559	238,497	188,012	5,98	50,145	4,855	94,002	1087,731	339,891	185,281	1173,533	40,053	177,867	359,59	263,687	703,06	573,545	478,972	110,405	565,153	381,818	258,195	256,338
AKNAD1	9	0	5	12,013	4,649	3,877	10	4	1,012	5,06	19,577	3,803	2,055	9,729	17,436	13,306	3,022	0	13,809	4,141	14,157	0	0	0	0	12,982	12,668	2,594	25,811	5,004	1	20,927	4,361	0	7,894	9,627	2,953	1,005	6,091	35,706	1
AKR1A1	571,361	81,95	211,019	359,077	549,194	538,911	371,677	560,719	164,896	460,995	378,415	436,03	360,998	419,71	399,229	481,508	69,307	5,537	356,781	471,034	136,826	1	23,446	4,986	72,089	442,187	480,885	54,218	381,918	26,554	397,607	200,756	427,405	923,835	410,346	392,871	308,177	745,244	236,461	410,904	542,615
AKR1B1	361,628	24,171	165,309	139,209	156,871	183,933	193,008	40,915	27,193	231,143	314,591	133,171	92,226	407,847	518,046	437,49	77,194	6,441	239,529	133,587	256,511	1,055	49,323	16,86	55,998	278,314	188,21	128,702	324,404	95,473	249,138	369,445	95,3	810,437	221,362	310,544	241,771	236,428	163,655	646,022	231,196
AKR1B10	1	0	34	7	2354,158	5918,131	0	464,061	2,001	68,326	1729,664	358,437	5286,488	7440,614	915,6	114,109	173,187	0	903,339	20,99	281,591	5	26,448	4,045	9	1394,96	7,224	6,293	3324,731	18,743	107,207	300,388	438,065	434,259	4229,464	3038,053	25,508	6114,07	59,881	51,946	856,221
AKR1B10P1	0	0	0	0	1,005	7,026	0	0	0	1,001	0	1,003	0	14,023	3,019	0	0	0	0	0	1	0	0	1	0	0	0	1	0	0	0	1	1	0	21,033	1,005	0	12,059	0	0	2
AKR1B10P2	0	0	0	0	0	0	0	0	0	0	0	0	0	0	0	0	1	1	0	0	0	0	1	0	0	0	0	0	0	0	0	0	0	0	1	0	0	0	0	0	0
AKR1B15	43	18	25,996	35,025	28,22	133,963	80,969	44,866	35,386	69,652	81,129	98,682	49,507	278,751	111,104	85,129	55,304	8	87,37	48,867	124,671	0	23,694	16,012	9	73,093	51,908	20,621	41,185	88,089	22,033	96,189	54,97	78,947	216,487	59,157	36,593	146,179	48,395	156,781	93,904
AKR1B1P1	0	0	0	0	0	0	2	0	0	1	0	1	1	1	0	0	0	0	2	0	0	0	0	0	0	2,014	0	1	0	0	0	0	1	0	0	1	0	0	1	1	0
AKR1B1P2	0	0	0	0	0	0	0	0	0	0	0	0	0	1	0	0	0	0	0	0	2	0	0	0	0	0	0	0	0	0	0	0	0	0	0	0	0	1	0	1	0
AKR1B1P4	0	0	0	0	0	0	0	0	0	0	0	0	0	0	0	0	0	0	0	0	0	1	0	0	0	0	0	0	0	0	0	0	0	0	0	0	0	0	0	0	0
AKR1B1P6	0	0	0	0	0	0	0	0	0	0	0	0	0	0	1	0	0	0	0	0	0	0	0	0	0	0	0	0	0	0	0	0	0	0	0	0	0	0	0	0	0
AKR1B1P7	0	0	0	0	0	0	0	0	0	0	0	0	0	0	0	1	0	0	0	0	3	0	0	0	0	0	0	0	0	0	0	0	0	0	0	0	0	0	0	0	0
AKR1B1P8	0	0	0	0	0	0	0	0	0	0	0	0	0	0	0	0	0	0	0	0	0	0	0	0	0	0	0	0	0	1	0	0	0	0	0	0	0	0	0	0	0
AKR1C1	0	9,966	54,452	40	52,339	770,742	52,483	3,009	299,471	109,822	318,52	44,93	841,636	88,475	604,431	20,05	92,092	0	234,604	183,663	23,704	0	27,24	107,484	1	305,771	256,957	3,352	157,013	13,798	37,134	98,81	66,068	73,89	1004,978	813,485	17,385	1371,353	27,955	79,54	229,276
AKR1C2	0	6,505	2	0	21,82	704,697	11,994	0	96,117	18,353	469,347	11,056	1114,895	37,795	927,745	17,487	52,559	1	129,325	24,171	6,859	3	6,326	79,516	1	109,338	76,478	3,802	45,639	19,202	227,156	52,396	26,76	9,825	1399,544	522,982	3,693	2486,586	11,07	32,564	173,802
AKR1C3	199	67,528	92,548	21	646,827	1729,532	380,522	1233,975	898,05	248,654	644,127	69,014	1784,635	194,823	1013,461	404,428	50,349	0	200,07	143,148	5,436	1	2,434	0	9	498,864	608,565	46,846	227,33	0	224,709	68,795	380,16	1313,127	1364,469	825,52	243,917	2805,906	14,976	389,584	444,813
AKR1C4	0	4	0	0	9,014	8,028	0	5,015	18,261	11,892	1,005	1	6,03	2,005	2,363	8,035	0	0	1,002	4,018	0	0	0	1	0	4,027	125	4	5,019	0	0	0	5,012	6,026	3,014	3,02	1,005	19,156	1	34,211	8,108
AKR1C5P	0	0	0	0	0	0	0	0	1	0	0	1	0	0	0	0	1	0	0	1	0	0	0	0	0	0	0	0	0	0	0	0	0	0	0	0	0	0	0	2,102	0
AKR1C6P	0	0	0	0	0	0	0	0	0	0	0	0	0	0	0	0	0	0	0	0	2	0	0	1	0	0	0	0	1	0	0	0	0	0	0	0	0	0	0	0	0
AKR1C7P	0	0	0	1	0	6	0	0	1	0	2	0	2	1	3	1	0	0	2	2	1	0	0	0	0	0	5	0	0	2	1	0	6	4	0	1	3	1	2	20	0
AKR1C8P	0	0	0	0	0	1	0	0	6	0	0	0	0	0	1	1	0	0	0	0	4	0	0	0	1	2	0	0	0	3	0	3	0	0	0	0	0	0	1	12,241	0
AKR1D1	0	0	1	2,07	0	3	92	6	1,027	9,08	12,272	6,004	3,01	8,366	21,137	8,014	11,859	0	22,934	6,598	27,748	0	6,005	4,081	0	4,006	5,955	1,001	18,542	12,062	2	32,613	5	8	6,01	21,887	6,048	8,864	7,013	1,031	4,677
AKR1D1P1	0	0	0	0	0	0	5	0	0	0	0	1	0	0	0	0	0	0	0	0	1	0	0	0	0	0	0	0	0	0	0	0	0	0	0	0	0	0	0	1	0
AKR1E2	0	4	12,001	40	20,001	21,283	14	2	41,001	7	11	78	12	46,001	33	6,001	8	0	19	3	0	0	2	0	1	12	86,001	0	14	0	2	0	0	44	9	5	30	20	6	45,999	3
AKR7A2	101	52	38	72,999	414,392	219,96	177,846	140,596	72,95	89,423	179,64	215,229	81,534	241,941	154,055	127,743	26,002	2	107,818	234,37	9	0	3	0	30	225,506	345,454	13	140,944	2	72	67,5	158,302	368,273	209,535	105,76	356,551	241,137	89,241	278,632	220,482
AKR7A2P1	0	0	0	0	0	0	0	0	0	0	0	0	0	0	0	0	0	0	0	0	0	0	0	0	0	0	0	0	0	0	0	0	0	0	1	0	0	0	0	1	1
AKR7A3	18	1,264	7,107	34	737,65	587,975	14,071	620,793	120,739	95,665	214,364	128,088	425,213	710,828	64,737	30,537	30,764	1	170,884	341,313	4,646	2	2	2	0	347,357	183,099	3	436,556	0	2,686	140,476	236,748	88,639	1590,835	479,9	94,478	784,636	187,397	65,708	402,41
AKR7L	10	9,736	8,893	31,001	147,957	124,064	20,083	82,61	30,312	38,913	74,019	30,891	99,365	168,935	29,221	20,696	5,234	0	85,299	106,317	9,411	2	4,994	1	0	151,137	57,521	3	132,5	0	2,314	70,436	50,045	27,087	237,63	130,775	16,994	102,785	46,384	52,66	90,107
AKT1	586,446	138,999	497,001	279,999	483,098	674,411	459,022	285,203	167,999	366,999	715	507,999	391	844,648	893,479	653	70,999	22	579,999	736,943	169	2	33,001	3	74,427	613,999	694,354	61,023	818,393	7,907	165,001	286,999	567,999	1720,276	718,053	562,691	632,903	604,08	754,002	1432,803	668,816
AKT1S1	52	10	71,001	53,999	59	59	130	23,999	29	95,001	101,004	188,001	48,999	132,999	246	77	11	4	116,999	112,999	23	1	5	0	32,012	91	134,006	20	102,999	2	82	64	143	256,001	116,001	75,999	64	136,001	91,656	236	118,001
AKT2	329,281	55,176	268,158	308,517	163,498	334,667	458,755	240,224	134,156	340,37	464,343	755,224	166,033	452,829	390,656	442,701	95,786	7,733	395,598	411,875	196,858	1,01	46,986	16,412	57,52	406,029	525,498	88,621	459,877	21,449	409,127	343,426	403,459	695,534	357,854	360,733	288,101	260,275	330,36	819,461	406,419
AKT3	84,302	47,979	623,575	119,519	54,377	197,201	249,358	30,821	89,65	168,213	211,454	123,149	93,483	79,962	151,178	168,979	62,869	0	578,301	65,809	38,652	0	24,669	4,79	18,337	617,12	43,633	36,834	105,924	20,935	67,403	95,862	48,173	460,706	161,457	62,742	113,853	174,948	164,497	303,716	163,795
AKTIP	260	37	121,51	102,024	98	122,012	127,008	106,546	36,035	94,557	96,754	204,128	48,346	84,982	87,094	81,823	23,341	0	139,586	180,029	35,015	1	11,947	1	17	129,146	51,137	14,905	70,383	4,519	105,02	44,542	60,054	267,004	99,571	52,194	210,991	104,011	75,953	133,464	171,042
AL021546.6	0	0	0	0	0	0	0	0	0	0	0	2,545	0	0	0	0	0	0	0	0	0	0	0	0	0	0	0	0	0	0	0	0	0	4,217	0	13,736	0	0	0	0	0
AL022067.1	154,476	0	65,833	0	0	0	0	118,28	33,96	0	0	26,363	6,774	90,692	30,056	0	11,756	0	34,033	50,095	0	0	0	0	4,329	22,76	0	0	11,519	1,289	11,297	0	9,725	148,199	19,991	41,248	90,313	9,811	7,771	89,075	51,181
AL022237.3	0	0	0	0	0	0	0	0	0	0	2	0	1	0	0	1	0	0	0	0	1	0	0	0	0	0	0	1	0	0	1	0	0	0	0	0	0	0	1	0	0
AL022344.2	0	0	0	0	0	0	0	0	0	0	0	0	0	0	0	0	0	0	0	0	0	0	0	1	0	0	0	0	0	1	0	0	0	0	0	0	0	0	0	0	0
AL022345.10	0	0	0	0	0	0	0	0	0	0	0	0	0	0	0	0	1	0	0	0	0	0	0	0	0	0	0	0	0	0	0	0	0	0	0	0	0	0	0	0	0
AL022345.11	0	0	0	0	0	0	0	0	0	0	0	0	0	0	0	0	0	0	0	0	0	0	0	0	0	0	0	0	0	0	0	0	0	0	0	0	0	0	0	0	0
AL022345.7	0	0	0	0	0	0	0	0	0	0	0	0	0	0	0	0	1	0	0	0	0	0	0	0	0	0	0	0	0	0	0	0	0	0	0	0	0	0	0	0	0
AL031601.4	0	0	0	0	0	0	0	0	0	0	0	0	0	0	0	0	0	0	0	0	0,985	0	0	0	0	0	0	0	0	0	0	0	0	0	0	0	0	0	0	0	0
AL031601.5	0	0	0	0	0	0	0	0	0	0	0	0	0	0	1	0	0	0	0	0	0	0	0	0	0	0	0	0	0	1	0	0	0	0	0	0	0	0	1	0	0
AL031664.1	0	0	0	0	0	0	0	0	0	3,48	0	0	0	0	5	0	0	0	0	0	0	0	0	0	0	0	5,926	0	0	0	0	0	10,489	10,156	0	0	0	0	0	2,678	0
AL034550.1	0	0	43,524	0	0	0	0	0	0	6,4	58,449	0	0	14,936	16,984	46,179	0	0	62,906	6,534	5,126	0	0	0	6,938	0	83,188	0	83,502	0	21,981	42,962	0	55,296	19,998	44,092	52,263	31,599	0	320,409	59,971
AL049758.2	0	0	8	0	0	0	0	0	0	1	2	2	1	6	4	2	1	0	6	4	0	0	0	0	0	3	1	1	0	0	3	1	0	2	4	1	2	0	2	1	2
AL050303.11	0	0	0	0	0	0	0	0	0	1,729	0	1,001	0	0	0	0	0	0	0	0	0,962	0	0	2	0	0	0	0	0	0	0	0	0	0	0	0	0	0	0	0	0
AL050303.12	0	0	0	0	0	0	0	0	0	0	0	0	0	0	0	0	0	0	0	0	0	0	0	0	0	0	0	0	0	0	0	0	0	0	0	0	0	0	0	0	0
AL078584.1	5,019	0	40,031	0	25,735	112,07	85,325	8,897	15,834	230,707	182,813	46,446	62,827	96,204	106,033	152,038	14,011	0	118,127	23,207	37,62	1,007	4,719	6,335	9,442	184,79	85,45	6,375	208,96	0	46,352	67,445	49,79	58,86	74,002	64,18	26,296	93,441	49,42	85,29	32,523
AL109923.1	0	60,949	92,979	0	0	122,435	131,606	118,071	63,198	0	55,201	53,68	63,647	102,015	133,789	124,489	0	0	0	140,926	0	0	0	0	0	151,895	196,659	0	0	0	75,248	10,317	109,452	252,789	158,569	34,223	62,928	40,489	0	213,252	59,909
AL121578.5	0	0	5	0	0	0	0	0	0	0	0	0	0	0	0	0	0	0	0	0	0	0	0	0	0	0	0	0	0	0	0	0	1	0	0	0	1	0	0	0	0
AL121578.7	0	0	1	0	0	0	0	0	0	0	0	0	1	0	0	0	0	0	0	0	2	0	0	0	0	0	0	0	0	0	0	1	4	0	0	0	0	1	0	0	0
AL121657.4	0	0	0	0	0	0	0	0	0	0	0	1	0	0	0	0	0	0	0	0	0	0	0	0	0	0	0	0	0	1	0	0	0	0	0	0	0	0	0	0	0
AL132640.1	0	0	0	2	0	1	0	0	1,606	1,929	11,224	1,001	1	3,032	16,053	6,041	1,002	0	5,281	1,007	11,035	0	0	0	0	1,013	9,39	3,879	5,885	9,213	2	15,827	3,014	4	3	5,321	2	0	1,994	11,681	1
AL133244.1	0	0	0	0	0	0	0	0	0	0	1	0	0	0	0	0	0	0	0	0	0	0	0	0	0	0	0	0	0	0	0	0	0	0	0	0	0	0	0	0	0
AL133247.3	0	0	0	0	0	0	0	0	0	0	0	0	0	0	0	1	0	0	0	0	0	0	0	0	0	0	0	0	0	0	0	0	0	0	0	0	0	0	0	0	0
AL135787.1	0	6,667	0	12,609	0	6,883	0	11,721	0	0	0	2,303	0	0	0	0	0	0	8,34	0	0	0	0	0	0	0	16,574	1	0	0	0	0	0	0	0	0	0	0	7,119	0	0
AL135791.1	0	0	0	0	0	0	0	9,772	6,39	0	0	0	9,069	0	0	6,311	0	0	0	0	0	0	0	0	0	0	0	0	0	0	3,531	0	0	0	0	0	0	3,474	0	8,917	0
AL138479.3	0	0	0	0	0	0	0	0	0	0	0	1	0	0	0	0	0	0	0	0	0	0	0	0	0	0	0	0	0	0	0	0	0	0	0	0	0	0	0	3	0
AL161905.1	0	0	9,045	9,353	0	0	19,208	0	17,698	7,009	14,485	7,559	10,017	0	0	0	0	0	0	0	1,512	0	0	0	2,275	17,96	0	0	6,1	0	0	0	0	0	13,613	0	0	0	0	48,529	12,846
AL162151.3	0	0	0	0	0	0	0	0	0	0	0	0	0	0	0	0	0	0	0	0	11,045	0	0	0	0	0	0	0	0	0	0	0	0	0	0	9,867	0	0	0	0	0
AL353662.1	0	0	0	0	0	0	0	0	0	1	3	2	2,082	1,053	3	1	0	0	3,595	2	3	0	0	0	0	2	2	0	9,001	0	0	4	3,13	0	2	4,14	0	0	1	7,124	1
AL353898.1	1	0	5,94	5,842	0	0	1,651	0	5,17	13,457	16,862	16,372	3,993	16,467	19,365	14,108	5,433	1,15	20,775	9,516	25,703	0	3,57	0	0,94	10,467	14,475	3,002	32,094	8,611	6,112	37,385	14,323	9,485	7,102	20,049	2,589	4,001	19,328	26,634	10,261
AL354822.1	80	4,948	47,154	107,831	63	17,001	37,951	42,008	21	30,097	146,967	35,899	44,998	50,747	35,065	126,595	22,006	2	57,634	36,901	52,042	0	3	1,025	1,215	194,907	96,918	20	140,731	8,002	42,65	59,016	4	68,527	32,695	109,03	23,999	19,466	14,344	258,224	16,001
AL355480.1	0	0	0	0	0	0	0	0	0	0	0	0	0	0	0	0	0	0	0	0	0	0	0	0	0	0	0	0	0	0	0	0	0	0	0	0	0	0	0	0	0
AL355480.2	0	0	0	0	0	0	0	0	0	0	0	0	0	0	0	0	0	0	0	0	0	0	0	0	0	0	0	0	0	0	0	0	0	0	0	0	0	0	0	0	0
AL355480.3	0	0	0	0	0	0	0	0	0	0	0	0	1	0	1	1	0	0	0	0	0	0	0	0	0	0	0	0	0	0	0	0	0	0	0	0	0	0	0	0	0
AL355480.4	0	0	0	0	0	0	0	0	0	0	0	0	0	0	0	0	0	0	0	0	0	0	0	0	0	0	0	0	0	0	0	1	0	0	0	0	0	0	0	0	0
AL356053.1	0	8,1	14,395	14,069	17,065	31,565	0	7,439	6,213	8,55	0	3,279	4,395	5,814	1,125	0	1,481	0	9,864	9,195	0	0	5	0	1,421	5,022	0	1,941	1,065	0	1,261	0	13,296	25,664	20,224	1,198	2,469	17,663	3,66	6,533	15,543
AL356585.2	0	0	0	0	0	0	0	0	0	0	0	0	0	0	0	1,039	0	0	0	0	0	0	0	0	0	0	0	0	0	0	0	0	0	1,053	0	0	0	0	0	0	0
AL356806.3	0	0	3	0	0	0	0	0	2	0	2	1	0	1	0	0	0	0	0	0	0	0	0	0	0	0	1	0	0	1	0	0	0	1	0	0	0	0	0	3	0
AL450992.6	0	0	0	0	0	0	0	0	1	0	0	1	0	0	0	1	0	0	0	2	0	0	0	0	0	0	0	0	0	0	0	0	0	6	1,004	0	2	0	0	2	0
AL513122.1	0	56,982	57,549	84,054	26,861	95,962	0	0	0	38,999	94,623	33,036	18,872	44,561	0	81,071	0	0	73,878	38,932	0	0	0	0	9,855	153,211	21,686	11,399	88,612	0	25,441	0	50,355	76,449	147,898	119,289	8,561	83,194	60,225	67,623	30,087
AL513122.2	0	0	53,44	0	24,642	37,057	0	16,542	0	112,322	96,648	0	0	16,778	40,996	57,174	6,728	0	63,001	6,669	0	0	0	0	28,976	37,107	17,997	0	7,864	0	29,365	15,492	18,422	126,959	24,721	0	53,375	44,869	18,454	77,496	88,887
AL513523.1	0	0	0	0	0	0	0	0	0	0	2	0	0	1	2	0	1	0	0	1	0	0	0	0	0	0	1	0	1	0	0	1	0	0	0	0	0	0	1	1	0
AL589743.1	0	15,792	208,283	281,805	177,665	110,507	236,764	176,422	13,061	84,803	60,408	346,971	13,351	465,071	106,296	80,878	32,299	5	58,672	57,026	81,14	0	23,149	3	1,237	59,789	190,613	17,25	74,727	17,239	91,265	98,956	30,64	41,196	25,382	56,567	84,882	27,196	101,068	858,974	9,847
AL590762.10	0	0	0	0	0	0	0	0	0	0	0	0	0	0	0	0	1	0	0	0	0	0	0	0	0	0	0	0	0	0	0	0	0	0	0	0	0	0	0	0	0
AL590762.11	0	0	0	0	0	0	0	0	0	0	0	0	0	0	0	0	0	0	0	0	0	0	0	0	0	0	0	0	0	0	0	0	0	1	0	0	0	2	0	0	1
AL590762.6	0	0	0	0	0	0	0	0	0	0	0	1,006	0	0	0	0	1	0	0	0	0	0	2	0	0	1	0	0	0	0	1	0	1	0	0	0	0	1	0	1,006	0
AL590762.7	0	0	0	0	0	2	0	1	1	0	0	0	0	1	0	1	0	0	2	0	1	0	0	0	0	0	0	0	0	0	0	0	0	1	0	1	2	0	0	4	0
AL590763.16	0	0	0	0	0	0	0	0	0	0	0	0	0	0	0	0	0	0	0	0	0	0	0	0	0	0	0	0	0	0	0	0	0	0	0	0	0	0	0	0	0
AL590763.5	0	0	0	0	0	2	0	0	0	0	0	1	0	0	0	0	0	0	0	0	1	0	0	0	0	1	0	0	0	0	0	0	0	1	0	0	1	0	0	0	0
AL591704.7	0	0	0	0	0	0	0	0	0	0	0	0	0	0	0	0	0	0	0	0	0	0	0	0	0	0	0	0	0	0	0	0	0	0	0	0	0	0	0	0	0
AL591704.9	0	0	0	0	0	0	0	0	0	0	0	0	0	0	0	0	0	0	0	0	0	0	1	0	0	0	0	0	0	0	0	0	0	0	0	0	0	0	0	0	0
AL592183.1	17,159	3,379	29,188	1,421	6,683	28,205	7,071	35,293	11,583	6,155	16,431	14,131	7,575	16,254	1,176	7,782	3,081	0	22,394	13,565	0	0	0	0	13,18	4,256	10,535	2,221	10,257	0	3,043	0	0	60,428	22,209	2,662	14,928	16,671	1,415	9,551	28,628
AL672296.1	0	0	0	0	0	0	0	0	0	0	0	1	0	0	1	1	1	0	0	0	0	0	0	0	0	2	0	2	1	4	0	1	0	1	0	0	0	2	0	0	1
AL691477.1	9,038	0	16,714	0	2	6,626	4,87	0	5,003	14,896	44,35	13,972	10,248	23,923	47,3	45,097	11,849	1,107	36,439	8,935	47,784	0	15,56	2,124	0	20,312	30,386	11,564	49,435	10,272	11,511	71,752	18,914	17,757	11,719	50,291	5,542	5,852	17,326	32,51	2,98
AL772307.1	0	0	0	2,5	0	0	2	0	0	1	1,81	3,496	1	0	0	0	1	0	1,529	0	0	0	0	0	0	0	0	0	0	0	0	0	1,312	0	0	0	0	0	0	0	0
AL928654.7	54,257	0	3,67	0	0	4,101	0	2,026	0	0	18,384	0	0	11,66	47,725	32,442	0	0	5,379	4,063	47,64	0	0	0	13,612	9,46	0	0	29,154	0	0	0	0	9,012	11,992	26,032	2,163	6,06	7,364	2,304	6,75
AL928768.3	17,834	0	0	3,583	0	10,592	6,352	0	0	88,368	200,873	0	3,542	6,368	0	27,054	0	0	48,166	0	8,388	0	0	0	3,176	57,962	0	10,306	537,195	0	1,947	42,397	1,523	31,943	17,852	158,194	0	214,483	0	2,826	3,757
ALAD	66	18	88,058	35	83	177,005	289	96	95	134,091	232,012	194	128,999	163,032	105	138,028	17	3	147	139,089	21	0	9,002	2	29	222,999	189	11	118	1,008	40	81,107	145	394,999	506,001	281	175,054	254,001	55	208	110
ALAS1	436	31	125	162	252	448,999	286,999	319	66	415,001	354,999	615,857	269	616	575	391	37	10	175	618,999	70	1	7	0	131,001	331	230	27	364,999	7	115	73	209	804	307,001	297	510	372	178	240,009	364,999
ALAS2	0	6	0	0	4	0	0	1	0	5	69	0	0	1	3	2,423	2	0	20	3	3	0	1	0	1	0	0	0	3	0	8	1,839	9	13,105	0	0	0	4	0	2	2
ALB	0	0	2	38	35	161	43065,755	0	1	5	4	2	2	2	0	124,001	3	0	0	1	1	1	0	1	0	32	1	0	0	2	0	1	1	1	6	180	0	7	0	64	2
ALCAM	1827,001	164	585,001	178,001	80	650	997	436,999	64,562	607,999	480	433,999	516,999	315,001	179,999	267,999	18	1	282	1032	61	4	9	1	65	738	617,001	25,999	159	2	141,001	61	199,999	970	1007,999	189	92,998	536	314	174	866
ALDH16A1	215,471	11	128,449	24,078	77	151,733	137	104,123	61,979	151,641	175,701	339,865	84,334	156,281	173,55	287,201	20,267	8	179,661	209,495	158,991	1	18,102	1	58,979	182,289	201,16	46,377	298,036	9,563	189,019	182,549	159,32	501,057	126,708	245,704	110,49	145,247	137,141	645,133	128,106
ALDH18A1	772,999	98	280	637	455,999	731	932	879	462	568	545,937	1109,002	387,999	1151,851	859	368	22	12	484	1088,999	42	1	14	1	103	671	501	35	499,999	2	262,035	193	380	1546,061	716,863	530	400,019	426	281	1100,999	838
ALDH1A1	3747	254	783,001	170	5784,016	4410,603	2222	982	1204,887	287	1053,999	1099,293	2593,691	854,428	1876	3463	107	0	1404	278	46	2	8	0	412	2080,001	3002	211	773,999	6	43	247,999	3187,001	1382,999	6001	2105	3017,437	4175	59	981	2654,001
ALDH1A2	17	0	15	5	0	1	53	0	2	6	10	3	0	2	4	4	7	0	10	0	6	0	2	0	0	4	2	2	6	3	3	5	5	23,999	4	4	3	2	4	14	1
ALDH1A3	38	13	137	226	61	92,999	200	54	38	193,006	115	19	28	106	96	52	57	0	147	47	8,001	0	16	0	18	594	135	9	58	2	14	91	5	67	82	94	49	68	27	213	182
ALDH1B1	127	26	244,6	140,014	119,016	233,093	431,789	934,385	251,127	435,153	302,152	209,039	80,626	120,437	172,903	117,743	35,53	2,007	329,538	472,49	67,64	0	28,347	6,007	15,001	379,309	109,327	31,198	194,615	7,923	52,669	161,577	222,855	846,062	112,391	163,217	84,815	127,33	94,533	228,477	372,758
ALDH1L1	8,009	0	6,441	1	12	4,259	4,01	2	4,05	9,099	62,446	32,348	16,109	24,714	49,808	40,804	22,098	1,999	23,672	90,081	61,95	0	12,604	3	1,007	20,003	32,727	14,52	41,966	17,133	13,023	52,602	287,143	11,018	30,506	45,429	8,103	20	56,205	71,542	7,677
ALDH1L2	487,438	22,001	186,056	66,279	29,999	62,094	57,223	8,161	35,307	166,77	101,31	45,206	81,811	54,397	106,951	72,764	0	0	189,313	31,051	54,546	0	10,24	5,265	4,048	149,495	25,248	18,873	104,012	22,326	35,142	86,494	15,672	170,043	340,027	123,325	94,703	85,963	71,529	124,933	33,573
ALDH2	609,708	65,702	317,627	438,773	982,268	1895,839	430,422	798,498	315,888	685,252	1382,709	661,962	1222,029	1194,212	944,847	1151,905	220,906	23,224	834,599	2774,495	634,956	6,735	125,685	22,716	235,186	1188,486	646,769	180,964	1100,236	119,592	107,78	844,196	838,353	1120,46	1229,827	1399,199	491,817	1963,457	361,256	1193,087	891,105
ALDH3A1	23	1	19	2	723,001	1564,001	36	13	16	37,001	424	27	1130,999	322	68	174	21	0	274	7	165,001	0	18	1	7	1044,999	204	10	429,999	2	74,001	44	85,999	2324,999	1705	941,999	52,001	4940	39,001	287	67
ALDH3A2	402,536	88,633	147,467	116,129	242,493	618,475	786,893	264,529	115,034	211,455	578,109	507,306	336,571	713,67	24,323	240,017	20,978	0	195,498	548,051	94,978	0	5,35	1	31,628	319,679	308,482	20,777	347,521	0	120,566	90,128	504,609	1154,493	512,899	290,296	326,048	451,52	121,096	382,853	502,238
ALDH3B1	102,688	8	48,968	87	281,314	248,334	58,687	36,001	35,124	120,89	289,163	77,062	141,332	943,478	641,413	279,471	55,785	6,012	187,656	70,127	134,623	2	29,608	13,403	36,639	143,985	229,103	38,632	409,36	21,675	77,321	342,151	98,892	484,175	315,47	273,069	116,075	143,097	263,807	412,099	177,38
ALDH3B2	131,053	3	7	1	1	18,846	1	0	0	13	0	1,547	1	0	147,099	18,642	0	3	1	1	1	0	0	0	18	5	46,758	1	4	0	0	1	4	20,968	1,002	2	11	2,405	0	14	2
ALDH4A1	17	24	9	61	81	33	564,001	21	18	25	30	108	42	76	162	71	4	2	50	118	20	0	0	0	20	47	222	6	39	6	59	28	120	125,999	146	47	131	103,001	41	312	44
ALDH5A1	18	0	2	95,55	78,606	10,95	323,804	110,804	130,646	1,465	16,29	114,67	57,969	201,442	0	127,338	0	0	87,906	429,977	0	0	0	0	38,2	86,091	241,352	8,95	47,776	0	90,54	0	136,419	278,677	147,132	0	158,06	119,898	3,654	275,677	38,265
ALDH6A1	338,125	38,912	210,328	123,967	162,204	349,438	520,813	346,138	174,242	268,636	698,277	391,692	385,372	772,174	637,07	554,033	171,588	12,623	627,252	528,594	529,003	3,282	83,212	42,865	24,105	457,96	421,611	136,093	545,871	127,498	85,007	613,616	296,987	519,863	1187,799	632,689	210,646	341,052	248,69	1056,451	284,169
ALDH7A1	394,927	25,975	155,11	206,112	72,158	249,741	268,435	212,354	151,646	222,612	295,249	287,292	167,384	301,578	419,667	242,721	136,469	3,329	289,637	83,948	332,928	0	61,199	13,886	14,58	309,846	278,011	85,08	317,946	62,849	381,709	511,49	238,775	292,998	326,971	312,979	274,303	175,579	177,098	391,279	216,579
ALDH7A1P1	0	0	0	0	0	0	0	2,038	1,025	1,016	0	1,016	1,014	0	3,176	4,001	3,056	0	1,003	0	5,019	0	2	0,998	0	2,027	0	0	0	0	0	1	0	0	1,019	0	1,017	1,022	0	0	1,014
ALDH7A1P2	0	0	0	0	0	0	0	0	0	0	0	0	0	0	0	0	0	0	0	0	1	0	0	0	0	0	0	0	0	0	0	0	0	0	0	0	0	0	0	0	1
ALDH7A1P3	0	0	0	0	0	0	0	0	0	0	0	0	0	0	0	0	0	0	0	0	1	0	0	0	0	0	0	0	0	0	0	0	0	0	0	0	0	0	0	0	0
ALDH7A1P4	0	0	0	0	0	0	0	0	0	0	0	0	0	0	0	0	0	0	0	0	0	0	0	0	0	0	0	0	0	0	0	0	0	0	0	0	0	0	0	0	0
ALDH8A1	0	0	2,001	12,01	6	4,088	30,35	4,001	3,182	7,97	9,066	9,993	2,026	8,222	22,742	13,122	9,997	0	11,231	5,013	9,55	0	2	0	0	5,027	18,008	2,001	8,014	1,053	1	16,11	7,013	9,246	8,999	15,928	3,071	3,011	12,376	25,507	4
ALDH9A1	585	48	202	115	293	425	502	646	273	206,036	298	284	215	511,248	173	380	16	4	281,001	962,001	12	0	14	0	52	421	384	19	127	1	111	40,999	319	549,999	336	187	398,972	327	118	606	325
ALDOA	1098,332	5,398	309,599	468,027	439,921	595,848	273,391	371,197	90,293	484,562	767,561	1173,8	140,704	534,613	568,813	291,982	174,34	28,485	743,077	622,778	227,459	7,5	79	6,156	190,779	675,244	661,176	193,354	1440,794	25,012	308,978	349,807	556,078	1182,02	337,015	165,741	612,921	678,58	840,481	1090,36	641,285
ALDOAP1	0	0	0	0	0	0	0	0	0	0	0	0	0	0	1	0	0	0	0	0	2	0	0	0	0	0	0	0	0	1	0	0	0	0	0	0	1	0	0	0	0
ALDOAP2	0	0	0	0	0	0	0	0	0	0	0	0	0	0	0	0	0	0	0	0	0	0	0	0	0	0	0	0	0	0	0	0	0	0	0	0	0	0	1	0	0
ALDOB	79,511	0	5,256	29,604	9,889	13,869	25,229	101,951	49,637	0	51,219	349,869	9,121	15,43	2	0	3	0	0	3,583	0	0	14,762	0	0	51,204	12,22	10,541	0	0	4	76,324	785,934	0	50,228	284,269	0	33,03	4,9	0	155,803
ALDOC	62	20	27	40	42	31	86	23	36	18	79	87	28	194	139	24	4	0	29	126	0	0	1	0	5	47	171	0	16	0	36	13	90	196	139	53	116	67,999	36	91,001	9
ALG1	97,283	23,997	74,382	96,129	120,889	142,292	258,644	104,126	73,024	147,705	223,027	132,451	101,81	270,843	420,372	256,641	55,899	3,599	179,505	265,332	177,199	1	22,847	11,302	24,632	173,032	438,093	56,176	288,921	36,864	66,209	284,453	233,588	311,741	192,212	216,614	134,855	188,644	120,999	291,313	231,686
ALG10	148,929	10	56,933	53,629	8,001	92,744	131,916	62,553	30,308	74,567	35,889	54,795	49,179	70,924	19,308	62,172	3,287	0	48,967	143,912	1	0	0	2	20,723	89,727	31,024	5	29,108	6,664	54,563	4,995	96,744	212,847	79,265	11,741	92,706	86,37	29,566	104,701	102,862
ALG10B	150,073	5	216,113	182,444	115,999	268,883	377,104	179,448	75,717	145,039	175,581	147,806	157,017	166,451	73,286	117,287	15,758	0	179,027	505,107	22,991	4	5,976	3,007	15,277	229,302	73,9	12,153	76,432	9,761	52,612	46,02	53,046	411,155	257,653	66,997	220,58	198,545	56,705	418,935	203,148
ALG11	586,001	51,158	310,566	445,592	129,336	488,185	166,442	546,968	203,272	445,495	327,766	292,137	270,698	758,323	326,67	329,409	74,312	5,007	424,439	640,243	187,505	1	67,048	9,728	39,624	554,761	425,522	40,584	214,851	69,982	165,345	199,817	378,358	572,883	494,864	283,193	206,697	347,841	160,304	910,075	795,623
ALG12	62	33	48	52	67	70	164	48	25	73,008	130	98,225	88	249,027	147	157	9	1	87	78	14	0	3	0	26	117	141	5	118	0	38	35	162	253,003	145	99	203	167	59	77	125
ALG13	454,999	13	285	179,999	251	354	221	165	316,003	266	242,001	303,999	240	339,999	116,999	389	18	1	393,969	276	20	0	12	8	53,999	457,002	99,998	27	172,001	11,004	105,998	68,001	229,964	820,999	330,001	110,007	105,999	332	159,999	678,539	336
ALG14	120,314	16,887	78,874	150,426	87,685	113,123	124,101	154,007	59,362	144,475	233,433	175,006	103,803	145,275	363,652	225,841	101,13	8,037	209,837	156,568	304,262	1,005	62,506	17,119	13,375	134,453	264,793	61,146	272,217	80,795	65,727	448,541	201,092	140,468	135,269	293,67	74,637	134,322	107,262	316,948	188,261
ALG1L	0	2	0	4	0	6	20,541	5	3,08	3,681	6	6	1	14,833	2,075	0	0	0	5,056	2	2,178	0	0	0	0	4	9,744	0	6,072	3	2	6,2	7,811	0	2,995	3,034	4,369	4	1	6,453	5
ALG1L10P	0	0	0	0	0	0	0	0	0	1	0	0	0	0	0	0	1	0	1,943	0,989	0	0	0	0	0	0	0	0	0	0	0	0	0	0	0	0	1	0	0	0	0
ALG1L11P	0	0	0	1,322	0	0	0	0	0	0	0	0	0	0	0	0	0	0	0	2	0	0	0	0	0	0	0	0	0	0	0	0	0	0	0	0	0	0	0	0	0
ALG1L12P	0	0	0	0	0	0	0	0	0	0	0	0	0	0	0	0	0	0	0	0	0	0	0	0	0	0	0	0	0	0	0	0	0	0	0	0	0	0	0	2	0
ALG1L14P	0	0	0	0	0	0	0	0	0	0	0	0	0	0	0	0	0	0	0	1	0	0	0	0	0	0	0	0	0	0	0	0	0	0	0	0	0	0	0	0	0
ALG1L15P	0	0	0	0	0	0	0	0	0	0	0	0	0	0	0	0	1	0	0	0	0	0	0	0	0	0	0	0	0	0	0	0	0	0	0	0	0	1	0	0	0
ALG1L2	0	7	2	7	2	9	3	7	5	10	10	12	5	8	8	12	21	0	12	8	34	0	11	1	1	14	3	2	11	8	4	14	5,998	7	9	9,025	9	9	19,042	15	10
ALG1L3P	0	0	0	0	2	0	0	0	0	0	1	1	0	1	0	0	0	0	0	4	0	0	0	0	0	0	1	0	0	0	0	1,876	0	1	0	0	1	1	0	0	0
ALG1L5P	0	0	0	0	0	0	0	0	2	0	4	0	1	12,925	0	0	0	0	2	0	0	0	0	0	0	3,968	0	0	13,175	0	0	2,001	0	2	0	9,206	1	7	0	4,037	5
ALG1L6P	0	0	0	1,839	0	1,783	0	0	0	0	0	0	0	0,502	0	0	0	0	0	0	0,5	0	0	0	0	0	0	0	1,008	0	0	0	0,513	1,007	0	0,506	0	0	0	0	0
ALG1L7P	0	0	0	0	0	0	0	0	0	0	0	0	0	0	0	0	0	0	0	0	0	0	0	0	0	0	0	0	0	0	0	0	0	4,041	0	0	0	0	0	2,024	0
ALG1L8P	0	0	0	0	0	0	0	1	0	0	0	0	0	1	1	0	0	0	0	0	0	0	0	0	0	1,029	1	0	0	0	0	0	0	0	0	0	0	1	0	0	0
ALG1L9P	0	0	0	2	0	1,433	0	0	0	0	2,051	0	0	0	0	0	0	0	0	0	0	0	0	0	0	0	0	0	0	0	0	0	1,001	2	0	1,025	0	1	1,074	8,119	0
ALG2	277	43	127	125	115	326,999	297	194	91	246,993	169,001	201,649	111	251,001	117	158,999	18,999	1	147	265,361	33	0	3	0	46	194	181	18	197	0	107	36	172	798,001	222	154	280	236	67	278	274
ALG3	175	31	72,001	79	183,999	92	112	115,999	42	170,001	97	159	33,999	177	279	105	10	5	52	155	17,999	0	15	0	36	108	149,999	9	140,001	2	128	62	145,999	538,999	102	46,001	235,172	197	64,999	277	223,001
ALG3P1	0	0	0	0	0	0	0	3	0	0	1	0	0	0	1	0	0	0	0	1	0	0	0	0	0	0	1	0	1	2	0	1	1	0	1	1	0	1	0	1	2
ALG5	219,79	25	93,076	187	152	285,002	177,001	494,004	119	199,285	115,555	213,12	81,116	410,971	170,686	129,68	6,017	3,084	103,99	298,928	20,413	1	6,331	1	25	144,614	199,044	9,366	116,962	5,056	100,189	25,032	182,093	271,151	222,32	88,289	91,271	264,041	51,329	315,302	578,253
ALG6	54,899	1,691	46,445	6,048	35,136	127	91,427	120,094	54,02	20,234	61,646	45,143	28,034	166,902	23,02	87,064	0	0	35,84	124,208	0	0	0	0	4,588	65,232	46,873	7	22,962	3	55,227	3,062	70,164	203,852	39,966	12,26	34,549	36,102	21,001	156,852	56,642
ALG8	251,999	16,999	84,999	121	185,001	119,078	257	173	100,999	109	122	134	62,009	199	174,999	168,001	12	0	72,001	312,001	12,001	0	11	0	24	153	71,999	10	90,001	8	107,001	26	115	422,001	102	34	198,993	145,999	40	195,001	225
ALG9	213	21	83,852	120,493	88,3	107,061	214,377	127,826	75,126	143,753	176,281	217,083	109,169	209,868	213,519	160,13	51,127	3	191,89	299,841	127,261	1	21,998	7,999	29	193,639	105,336	32,26	149,393	28,808	81,963	115,811	120,338	394,672	196,144	103,959	121,043	158,105	74,044	228,865	217,079
ALK	0	0	0	0	0	0	0	0	0	0	2	0	0	0	0	1	0	0	2	0	1	0	0	0	0	1	0	0	2	2	0	3	0	0	1	4	0	1	0	17	0
ALKBH1	79	9	44	32	33	71	83	44,999	23	42,992	40	38,001	36,001	81	35	70	2	1	44	60	5	0	1	0	7	73,001	24	5	25	2	19	9	60	163	56	24	52	63,001	30	74,001	64
ALKBH2	47	1	32,999	12	23	26	43	50	17	25,026	18	64,015	12,999	29,001	32,045	45	2	0	36,478	130,999	12,002	0	5	0	9	44	27	3	33,001	1	39	17	77	95,999	21	21	29,001	53	29	30,01	52,001
ALKBH3	43	11	58,001	21	82	128	105	71	4	36	91,001	122	59,999	134,999	58,999	119	5	4	58	156	9	0	1	0	13	106	64	5	63	3	51,001	19	11	242	107	47	152,999	145	33	129	146
ALKBH4	73,499	4,081	21,641	15	56,341	47,005	77	31,957	8,59	25,286	46,244	36,769	21,002	107,302	78,725	65,844	14,426	2,112	40,71	59,562	85,768	0	14,992	0	6,48	45,096	100,869	9,591	56,33	4,119	18,469	62,199	68,293	118,874	48,489	44,696	50,042	39	45,111	115,685	39,204
ALKBH5	286	56	230	286	287	475	522	250	128	298,001	447	463	230	626,943	362	372	40	2	454	564	80	1	6	0	79	464	357	45	366	3	147	90	404	1505	458	317	458	455	330	668,999	465
ALKBH6	41	12	23,236	12,032	29,019	50,79	43,032	17,732	26,338	35,002	73,011	43,649	35,552	45,591	84,151	66,185	16,345	5,997	59,841	43,864	51,368	0	13,011	2,153	15	39,066	70,057	17,199	73,469	12,368	53,398	76,854	61,6	120,998	43,065	70,225	31,241	38,001	42,545	145,764	32,525
ALKBH7	40	0	39	20	51	48	34	117	29	55	109	76	29	92	32	54	4	2	65	162	32	0	7	0	10	92	40	9	84	1	39	30	149	195	98	99	94	136	32	72	88
ALKBH8	130	10	91	64	43	57	68	102	23	57	49	76	42	75	40,999	88	7	1	70	107	10	0	3	0	15	115	41	6	51	2	33	15	68	153	77	37	32	67	31	66	111
ALLC	0	0	0	3	0	0	0	0	0	0	0	2	0	0	0	2	5	0	0	0	2	0	0	0	1	2	0	0	1	1	0	1	0	0	0	0	0	0	0	0	0
ALMS1	1053,792	262	656,999	612	273,437	832,673	874,607	572,061	620,013	725,896	503,322	744,086	410	1223,739	516,326	684,393	59,146	2,326	762,074	1278,016	44,891	1	25,871	2	128	921,726	994,976	53	403,968	8,517	259,218	187,988	676,149	1579,29	835,812	237,844	710,901	509,588	295	1184,565	1023,664
ALMS1P1	13,14	0	0	0	0	3,75	0	0	1	4,109	1,131	0,998	0	0	1,071	0	2	0	1,965	0	0	0	0	0	0	0	3	0	0	1	2,254	2,721	0	2,049	1,427	0	0	2,538	0	13,059	0
ALOX12	0	0	0	0	0	0	8	0	0	2	0	0	0	0	0	0	1	0	2	0	1	0	0	0	0	0	2	0	0	0	0	1	1	1	0	2	5	0	0	3	0
ALOX12B	0	0	1	0	0	0	0	0	0	0	1	4	0	0	0	1	0	1	0	0	0	0	0	0	0	0	0	0	0	0	0	0	1	0	0	0	2,725	0	0	6,502	0
ALOX12P1	0	0	0	0	0	0	0	3	0	0	0	1	0	0	0	1	2	0	0	0	1	0	0	0	0	0	0	0	0	0	1	1	1	1	0	0	0	1	0	2	1
ALOX12P2	9,93	0	9,973	27,76	56,501	26,719	64,498	2,017	9,214	18,288	58,223	167,748	11,478	95,249	90,002	50,805	27,859	4,375	53,705	11,042	115,989	0	18,365	8,459	2,038	22,301	58,16	23,27	102,79	35,476	15,928	100,993	18,456	17,515	38,52	73,517	211,216	17,899	28,642	234,137	66,139
ALOX15	0	2	1	7	0	13	8,482	5	7	5	43	0	2	11	34,025	8	2	0	6	1	2,66	0	3,727	0	2	31,592	29,458	1,001	7,216	3	3	20,235	6,004	1,891	0,993	14	94,988	10	0	38,405	5
ALOX15B	60	1	28	5	12	42	41	5	0	34	1	3	2	9	7	187	2	0	0	12	7	0	3	1	10	37	8	48	5	3	9	8	5	212	31	20	9	63	7	24	15
ALOX15P2	0	0	0	0	0	0	0	0	0	0	0	0	0	0	0	1	1	0	0	0	0	0	0	0	0	0	0	0	1	0	0	0	0	0	0	0	1	0	0	1	0
ALOX5	157	19	114	137	7	81	52	13	52	575,001	266	93	72	96	85	87	6	9	139,001	124	9	0	8	0	67	239	405	18	201,001	1	80,001	52	133	766	100	74	90	187	104,999	141	128
ALOX5AP	207	14	93	38	24	138	119	19	14	405	164	203	46	82	150	178	7	2	59	57	8	0	2	0	99	214	143	14	44	0	317	43	65	680	34	19	52	201	121	35	93
ALOXE3	0	0	0	0	0	0	0	0	0	16	0	2	0	14,012	0	7,001	1	0	2	4	2	0	1	0	1	2	0	0	4	5	4	2	6	17	4	0	4	0	2	7	0
ALPI	0	0	0	94	1	0	1	46	6,218	4	10	8	0	81	2	4	5	1	0	3	2	0	4	0	0	2	4	0	0	0	0	6	0	11	0	86	4	1	0	1	0
ALPK1	625,375	11	127,836	53	120,974	427,638	100,139	109,84	94,458	138,639	207,27	97,047	175,727	98,789	49,156	309,441	15,481	0	150,768	217,587	31,911	1	6,309	13,083	93,95	243,898	143,331	24,412	61,254	10,502	32,598	58,184	208,705	530,266	155,455	59,014	60,195	152,864	96,65	157,752	146,179
ALPK2	15	14	115	28	1	17	105	1	8	53	56	12	3	3	8	20	5	1	59,001	7	2	0	4	0	1	142	14	5	23	2	24	6	9	87	39	8	23	52	22,999	40,15	20
ALPK3	32	2	171	603	35	58	35	12	29	41	123	46	20	14	754,001	34	15	1	134	40	11	0	8	0	3	58	13	5	45	3	12	16	5	71	42	34	47	39	73	226	30
ALPL	0	11	66	31	9	16	31	9	7	82	56	83	3	6	26	11	5	0	19	6	3	0	1	0	6	48	73	0	56	7	15	23	18	54	33	32	42	19	18	92	5
ALPP	0	0	1	6,971	0	0	0	0	21,535	27,833	5,946	2,002	0	2,58	5,306	34,763	2,043	0	1,001	4,894	9,724	0	2,12	0	0	2,978	61,671	1,075	6,913	6,992	2	10,405	0	14,133	2,003	6,897	57,232	0	3,956	24,358	2
ALPPL2	0	0	0	12,029	1	4	0	1	85,767	222,174	1	1	0	8,421	0	189,772	0	0	0	14,106	0	0	5	0	4	0	128,032	0	11,631	0	0	11,668	0	39,604	0	1,104	47,967	0	1	1,089	8
ALS2	401	55	209	263	73,001	326	490	277,999	196	223,001	199,478	306	172,47	300,78	209,175	288	27,001	3	172,145	417,096	12	1	5	2	49	272,001	345,001	12,001	142,98	1,017	123,001	81,001	213,965	630,11	255	146	246,001	222	149	797	315
ALS2CL	23	12,017	41,999	69	243,999	324,001	175,999	82,999	55	304,004	251,091	266	181,999	251,998	195,026	77,001	13	2	308,949	178	17,999	0	22	0	31,683	186	116	6	407,124	2	124,505	280,849	141,002	34,32	219,357	278,747	591,032	203,02	485,212	1196,002	419,006
ALS2CR11	0	0	3	23	0	1	36	0	5	1	2	2	0	2	1	2	2	0	2	0	3	0	1	2	1	1	7	0	0	1	7	2	0	2	1	0	1	2	1	69	0
ALS2CR12	6	1	5,113	21	9	17,358	11	8,121	7,997	11,733	32,373	23,513	6,002	17,608	63,659	32,402	7,178	0	22,51	7,596	25,86	0	8,891	1,109	2,13	27,547	37,132	7,045	38,21	12,327	8,819	45,354	13,493	20,111	21,416	30,158	12,424	13,005	19,309	94,707	10,548
ALX1	0	0	0	8	2	0	0	0	0	0	0	0	0	0	0	0	3	0	0	0	1	0	0	3	0	0	0	0	0	0	0	0	0	0	0	0	0	0	0	0	13
ALYREF	280	31	129	128	77	260	303	223	99	120	118,001	272	64	403,985	406	201	22	3	120	571	44	1	2	0	43	147	297	39	221	0	81	35	319	399,001	93	111	211	147,999	148	307	332,001
AMACR	279	84	27,793	490,958	46	167	1104,241	235,498	129,724	86	76,001	63,748	50	54,527	98,574	65,868	7,516	2	35,537	120,58	7,999	1	9	0	16,784	89,999	1208,82	13	60	0	30	50,991	218,281	205	225,423	52,499	51,047	93,875	29	484,97	115,603
AMBN	0	0	0	0	0	0	0	0	0	0	0	0	0	0	0	1	1	1	0	0	0	0	0	0	0	0	0	0	0	0	0	0	0	0	0	0	0	0	0	0	0
AMBP	0	1	0	19	3	1	3768,524	6	4	1	8	4	2	3	19	3	1	0	4	9	2	0	2	0	0	4	7	0	3	0	0	2	3	2	8	7	2	11	0	11	5
AMBRA1	369	76	194,999	229	113,999	302	371,999	225,014	94	209	294,999	259,001	166,001	322	281,002	352,001	18	5	230,001	276	48	0	14	4	62	305	171	37,001	216	3	102,999	86	270	664,001	277,001	231	414,278	199	136	380	287
AMD1	879,738	130,109	393,79	699,729	402,017	882,231	924,083	847,751	392,116	546,216	482,612	1043,555	417,427	1146,465	313,059	550,598	22,885	1,467	441,89	1254,937	72,096	0	12,14	10,943	141,479	814,104	209,727	16,375	465,845	18,056	379,617	104,767	535,163	1322,113	711,809	240,802	839,776	733,651	279,34	757,966	2246,242
AMD1P1	0	0	0	0	0	0	1	1	0	0	0	0	0	0	0	0	0	0	1	0	0	0	0	0	0	4	0	0	0	0	1	0	1	0	0	1	0	0	1	1	2
AMD1P2	0	0	0	0	0	0	0	0	0	0	0	0	0	0	0	0	0	0	0	1	0	0	1	0	0	0	0	0	0	0	0	2	0	0	0	0	0	0	0	0	0
AMD1P3	0	1,037	7	0	0	1	1	8,007	2,001	4,021	2	1,002	0	6	4,049	1	0	0	3	0	0	0	2	0	0	1,002	8,007	0	4	0	1	1	0	3,001	4,023	1	2,009	2	1,006	6	5,033
AMD1P4	3	0	1,494	0,634	0	7,184	4,959	0	3,059	8,146	14,609	6,085	6,408	14,662	33,041	29,683	12,279	0,997	8,65	2,94	27,984	0	3,876	3,986	1,035	13,577	15,435	6,896	29,165	12,632	8,009	38,017	13,79	4,327	6,079	17,572	7,872	1,17	8,21	12,337	4,483
AMDHD1	11	0	0	11,499	5,456	7,086	36,252	13	0	6,691	38,285	2,91	7,304	4,074	84,318	17,654	1,127	0	15,066	7,187	6,033	0	0	1,053	0	3,327	10,201	2,573	9,263	0	1,28	16,218	1	1,891	3,357	18,948	96,094	5,164	12,752	27,398	5
AMDHD2	37	13	33	19	22	48	182	45	15,342	69	86,999	64	25	44,999	117,525	134	10	3	56,237	60,001	23	1	7	0	12	60,47	99	21	62	0	24	59,999	53,999	137	76	87,999	75,999	89	75,974	240,015	16
AMELX	0	0	0	0	0	0	0	0	0	0	0	0	0	0	0	0	1	0	0	0	0	0	0	0	0	0	0	0	0	0	0	0	0	0	0	0	0	0	0	0	0
AMELY	0	0	0	0	0	0	0	0	0	0	0	0	0	0	0	0	0	0	0	0	0	0	0	0	0	0	0	0	0	0	0	0	0	0	0	0	0	0	0	0	0
AMER1	27	22,422	88,334	163	17,065	150,921	102,162	77,031	154,575	93,374	101,124	114,827	64	159	96	146,585	11,117	2,005	85,441	2	19,172	1	8,11	9,554	20	123,103	84,154	15	73,12	6,996	27,107	42,576	96,21	283,103	180,885	84	136,153	80,117	60,002	263,24	86,459
AMER2	3,704	0	4,818	13,041	1,007	14,267	7,103	1,007	4,096	9,873	23,573	10,053	3,05	10,178	34,117	30,935	13,025	3,115	23,159	8,9	40,478	0	7,21	1,125	1	15,37	11,314	8,785	24,943	10,831	3,45	54,38	11,236	7,951	12,194	28,301	7,094	3,013	21,194	29,187	1,081
AMER3	3,04	3,136	5,945	4,037	5,004	8,371	24,985	0	7,007	11,014	23,039	15,259	10,373	15,294	20,035	17,509	4	0	25,416	5,004	19,289	0	10,131	0	0	19,263	19,525	8,435	23,32	1,124	5,257	15,116	11,022	9,003	14,378	34,95	4,01	11,04	11,683	14,017	2,005
AMFR	744,002	84,227	309,395	352,389	310	481,279	500,255	700,411	165	200,241	617,932	702,566	260,242	433,493	347,113	384,808	52,67	6	360,347	769,64	118,567	0	20,188	1	74	590,788	497,193	40,009	321	1	253,212	219,064	467,888	1494,003	454,253	331,158	694,712	438,355	229,001	629,128	572,001
AMH	0	0	7	0	3	0	0	0	8	41	2	14	1	3	2	43,001	0	0	5	27,001	4	0	0	0	3	3	3	10	2	0	18	24	12	47,001	4	1	0	3	37	2	3
AMHR2	0	0	0	0	0	0	0	0	0	0	0	3	1	18	0	0	3	0	0	0	1	0	0	0	0	0	0	1	1	2	0	0	0	0	4	0	6	1	0	3	0
AMIGO1	9	7	2	25	94	25	48	53	12	20	41	29	20	51	18	1	4	1	27	19	1	0	1	0	0	37	86	0	20	0	10	6	17	5	40	26	45	19	5	64	15
AMIGO2	77	7	119	108	7	34	150	0	43,001	174,999	67	12	14	19	13	32	4	0	185	67	2	0	4	0	8	66	46	6	27	6	423	5	153	310	16	28	16	19	85	267	135
AMIGO3	0	0	0	0	0	0	0	2,644	0	0	0	0	0	0	0	0	0	0	0	0	0	0	0	0	0	0	0	0	0	0	0	2,101	0	25,041	0	0	0	0	0	0	0
AMMECR1	236	18	98	77	177	470,001	189	185	238	144	121	254	96	223,32	90	85	14	0	113	430	11	1	2	0	27	177	116,001	8	79	10	69	33	204	459,347	119	41	243	186	76,999	360	313,999
AMMECR1L	130	45	147	128	50	185	282	102	104,958	147	145	198	64	158,253	132	151	10	1	188	255	19	0	4	2	13	237	171	11	92	4	77	40	141	353	153	80	133	112	137	243	216
AMMECR1LP1	0	0	0	0	0	0	0	0	0	0	0	0	0	2	0	0	0	0	0	0	1	0	0	0	0	0	0	0	0	0	0	0	0	0	0	0	0	1	0	0	1
AMN	29	2	19	83	110	130	239	73	62	113	121	220	92,999	94	35	110	9	6	110	144,999	40,133	0	15	0	2	142,001	39	9	112	1	4	154,176	110,001	13	321	507,999	40	168	307,999	234	166
AMN1	61	26	46,001	67	41	103,58	106,407	91,852	41,358	58,727	93,762	103,775	47,752	173,101	54,725	75,978	21	1	78,036	116	35,069	0	8	1	4	114,169	43,979	5,157	28,592	15,149	41,001	37,385	58,959	162	97,684	32,688	97,004	119,831	50,601	101,006	72,626
AMOT	751	8	59	229	86	86	278,001	112	423	106,035	110,999	94	115	25	325,999	43	17	1	84	243	16,999	1	5	0	19	159	666,999	1	79	3	38	22	222	1399	117	57	75	129	22	169	160
AMOTL1	198	39,196	663	373	95	98	224	11	87	216	490,999	76	67	278,368	174,003	94,005	74	6	783,001	169	42	0	17	4	17	543,293	165	8	231	6,08	299,999	71	10,208	354	286	173	812	96	168	546,999	244
AMOTL2	207	33	338	161,001	70	220	221	179	103,906	129	239	165	132,999	418,908	141	117	32	7	299,942	270,994	38	0	13	0	42	224,999	361,858	29	379	4	305,968	113,999	56,999	1307,791	352,916	222,999	677	193,999	215,962	590,999	301,999
AMPD1	0	0	0	0	0	14	0	0	0	16	9	0	0	8	0	2	1	0	16	2	0	0	0	0	0	19	0	1	3	0	0	3	0	12	0	5	0	20	0	0	3
AMPD2	26,118	13,083	118,179	42,343	184,852	139,562	70,197	42,25	87,001	219,349	167,535	225,01	83	166,896	184,131	191,001	25	1	132,527	173,152	33	0	3,37	3	54	245,524	288,529	15	173	2	80,648	100,064	203,999	433,572	101,863	125,809	85,066	108,915	212,001	386,069	271,441
AMPD3	100	32,296	153,985	109	29	115	66	6	25	135,001	130,026	129,94	73,997	116	109,074	107,229	25	0	91,028	49	15,721	1	11	2	26	252,997	147	9	99	2	219	44,15	71	186,001	128,225	70,002	85	127,003	101,965	188,003	140,002
AMPH	0	0	35	2	0	13	36	3	4	16,003	7	7,001	4	9,003	14	4	12,002	0	40,001	7	3,017	0	3,793	4	2	35	1	1	8	0	2	6	3	19	9	10	1	6	6	14,014	17
AMT	26,884	1	20,262	21,476	11,204	37,037	55,226	6,377	5,888	19,794	47,78	14,307	17,068	11,977	90,216	51,849	16,82	2,179	39,927	12,774	55,261	0	13,087	3,113	4,84	25,034	49,284	26,105	55,774	12,492	9,643	96,245	14,394	18,928	80,855	62,35	12,72	62,023	21,197	71,348	2,436
AMTN	0	0	0	0	0	13	0	0	0	0	10	0	44	0	0	0	0	0	1	0	0	0	0	0	0	0	2	0	0	0	26	0	0	0	118	2	0	11	0	0	0
AMY1A	0	0	0	7	0	0	0	1,136	0	0	0	2,673	1	0	2,346	0	4,765	0	0	0	4,515	1	1,5	0	0,5	0,507	0	0,633	0	6,437	0,652	3,307	1,026	2	0	2,241	0	0	0	1,079	0
AMY1B	0	0	0	0	0	0	0	1,136	0	0	0	0	0	0	0,658	0	0	0	0	0	2,309	0	1,5	0	0,5	0,507	0	0,633	0	1,502	0,652	0	0	0	0	0	0	0	0	0	0
AMY1C	0	0	0	0	0	0	0	0	1,105	0	0	1,802	0	0	0	1,128	4,614	0	0	0	5,568	0	0	1	0	0	0	0	0	0	7,507	1,093	0	0	0	0	0	0	0	0	0
AMY2A	0	0	0	0	0	0	0	0	0,997	2,312	1,111	0	0	0	0	1,135	1,482	0	0	1,186	7,561	0	2	0	0	0	0	0	0	1,001	0	0	0	0	0	0	0	0	0	0	0
AMY2B	52	0	28,126	30	75	70,353	39,349	104,437	72,77	62,691	88,925	26,535	29,329	142,97	12,16	51,205	14,47	0	99,6	19,815	15,046	1	3,004	1	1	121,193	9	6,742	58,685	6,152	29,334	27,602	87,145	94,886	72,441	54,841	42,458	60,54	9	24,434	71,283
AMYP1	0	0	0	0	0	0	0	0	0	0	0	0	0	0	0	0	1,287	0	0	0	0	0	0	0	0	1,056	0	0	0	0	1,076	0	0	0	0	0	0	0	0	0	0
AMZ1	20	2	11	8	1	1	0	0	2	3	10	6	6	7	10,946	52	7	0	7	2	9	1	0	0	1	10	4,148	1	12,081	2	5	4	3	20	3	4	13	8	23	18,129	4
AMZ2	399,696	29	90,919	186,615	167,707	199,975	135,691	117	121,865	114,224	141,011	103,999	77,999	287,204	184,849	150	10	3	114	239,402	10	0	0	2	23,92	187,965	167,817	12,003	67,622	1,948	134,009	31,787	117	276,767	132,628	54,407	130,999	225,815	44,944	219,694	214,12
AMZ2P1	83,304	15	13,081	30,385	15,294	8,026	17,309	16	17,135	23,777	27,989	26,001	18,001	32,795	21,151	23,999	6	0	31	42,122	4	0	0	2	8	31,988	19,183	6,997	9,377	3	8,99	8,255	14,001	55,233	31,642	20,594	16	31,051	6,056	65,716	37,879
AMZ2P2	0	0	0	0	0	0	0	0	0	1	0	0	0	0	0	0	0	0	0	0	1	1	4	0	0	0	0	0	0	0	0	0	0	0	0	1	0	0	1	0	0
ANAPC1	654,395	137,868	287,371	522,079	200,844	477,002	1039,053	708,487	627,568	654,735	328,051	878,271	249,408	1071,154	414,819	603,742	39,55	5	355,93	1025,293	28,429	4	30,545	11	107,421	591,002	605,648	57,063	305,688	24,814	255,332	119,291	522,982	1156,197	357,862	135,901	488,594	365,372	216,778	1010,985	1195,741
ANAPC10	57,47	9	52,764	84,041	49,999	71,329	127,629	55,061	42,952	64,318	45,296	94,558	21,724	178,748	22	47,506	3,679	0	59,466	111,244	3	0	0	0	9	76,274	27,868	7	29	2	59,028	12,999	53,603	167,31	50,246	12,856	61,527	88,689	29,912	66,436	124,129
ANAPC10P1	0	5	0	0	0	1	0	2	1,047	1	0	3,936	0	0	0	1	0	0	4	3,001	0	0	0	0	0	0	0	0	1	0	0	2	3	0	3,062	0	3,014	1,019	0	3,145	1,015
ANAPC11	138	14	70,001	82	40	90,002	86	121,999	61	102	99	93	47	195	344,999	80,001	10	3	70,001	150,001	35,001	0	6	0	18	102,998	128,999	7	97	2	110,001	55,001	130	285	90,001	93,001	79,999	202	39,998	149,006	114,002
ANAPC13	282	28	154	128	213,999	191	144	139	86	138	190	90	128	339	131	125,999	25	1	178	163	7	1	2	0	25	201	174	10	120	2	183	47,001	130	848,999	272	92,001	170	331	85	170,999	269
ANAPC15	144	20	65,622	70,989	113,001	111,001	125,566	78,939	48,002	80,649	86,454	88,587	47,467	121,933	124,271	110,926	17,95	2,902	97,648	99,751	60,225	1	14,882	1	15	98,141	78,168	12,656	120,849	29,671	31,135	66,456	72,904	127,013	88,371	114,51	87,086	115,03	50,137	119,82	114,743
ANAPC16	581,511	39	219,685	239,429	529,411	544,539	242,972	509,644	170,484	330,26	526,894	306,141	302,247	455,476	465,405	487,017	90,918	9,751	465,118	500,392	210,919	3	65,689	15,862	41,536	569,608	494,271	83,096	398,035	51,369	326,009	442,428	332,756	897,984	655,61	374,193	742,324	694,071	186,933	409,855	537,642
ANAPC1P1	16,81	0	1,08	0	0	5,48	16,127	2,263	11,967	3,945	2,169	6,902	2,182	3,312	2,217	18,483	1,167	0	6,805	1,07	0	0	3	0	2,51	9,111	3,446	0	0	1,001	1,106	3,563	7,898	5,768	5,945	1,085	0	0	2,093	10,632	9,386
ANAPC2	161	13	68	37	32,999	91	183,999	68,001	29	151,999	173,001	113,999	60	139,036	120	179,001	16	5	139,001	84	59,999	3	6	0	19,001	136	222	27,999	148,001	1	56,998	91	90,001	219	125,999	147,001	154	102	115,999	414,001	108,999
ANAPC4	297,001	39	222	56	109	293,999	174	235,999	144,001	142	152,276	213	107,999	299,133	97,001	248	12	0	195,377	304,001	8	0	8	0	40	262,972	66,001	19,342	85,356	5	88,001	36,999	183,001	349,999	220	87,002	174,976	155,001	114	295,001	237,002
ANAPC5	621,018	119,488	746,383	481,927	419,586	880,262	740,725	546,558	332,91	708,17	661,287	1034,841	340,466	916,195	721,331	1028,878	84,665	9,816	810,177	1282,961	192,911	3,095	45,733	3,644	158,572	998,922	808,291	80,381	707,44	25,206	540,643	389,321	780,553	1324,052	890,791	532,948	621,451	735,797	514,563	1168,147	1074,384
ANAPC7	278	33,002	173,034	283	102,999	241,034	358,508	275,051	177,026	236,049	152,406	277,075	117,002	237,631	206,343	296,069	27,456	0	206,364	667,161	66,544	0	18,595	8,498	52	291,313	200,399	32,925	127,543	4,098	161,014	79,322	281,154	533,014	150,062	118,794	293,229	180,884	131,426	380,669	313,223
ANG	108,618	12	49,588	35,085	80,064	202,992	121,178	80,831	4,093	34,993	134,797	99,928	173,537	210,016	41,871	65,4	3	2,458	98,493	92,58	2	0	2	0	9,602	96,648	73,641	2	98,909	0	7	12,201	180,852	93,572	213,406	92,062	24,639	395,115	31,685	13,689	80,584
ANGEL1	72	40	161,028	116,228	71,007	82,003	363,957	85,51	76,015	156,252	183,043	158,235	100,967	146,699	187,091	210,399	35,415	0	201,598	195,633	69,102	0	16,87	7,804	17,003	189,881	220,226	29,105	111,6	14,283	41,106	116,319	191,22	330,884	186,125	121,138	185,188	118,24	135,302	764,808	124,633
[truncated: 33,001 more rows]
