# Supplementary material for: Transcriptional and microbial profile of gastric cancer patients infected with Epstein-Barr virus
Source: Front Oncol. 2025 Mar 5;15:1530430. doi: 10.3389/fonc.2025.1530430 (PMC11919665; doi:10.3389/fonc.2025.1530430)
Supplement: Supplementary file 2 [file DataSheet2.csv]

	Acanthocystis	Acaryochloris	Acetoanaerobium	Acetobacter	Acetobacterium	Acetohalobium	Acholeplasma	Achromobacter	Acidaminococcus	Acidianus	Acidihalobacter	Acidimicrobium	Acidiphilium	Acidipropionibacterium	Acidithiobacillus	Acidobacterium	Acidothermus	Acidovorax	Acinetobacter	Actinoalloteichus	Actinobacillus	Actinomyces	Actinoplanes	Actinosynnema	Actinotignum	Adlercreutzia	Aequorivita	Aerococcus	Aeromicrobium	Aeromonas	Aggregatibacter	Agrobacterium	Agromyces	Agrotis	Akkermansia	Alcanivorax	Algoriphagus	Alicycliphilus	Alicyclobacillus	Aliivibrio	Alistipes	Alkaliphilus	Allochromatium	Allofrancisella	Altererythrobacter	Alteromonas	Aminobacter	Aminobacterium	Ammonifex
170111_quant.sf	1	26	1	4	2	6	8	15	1	1	1	7	13	32	3	2	9	37	154	3	3	81	77	24	3	2	3	9	13	6	4	16	9	1	4	4	2	7	1	3	9	1	5	1	21	2	5	2	2
170116_quant.sf	0	132	14	56	8	49	7	25	7	0	0	4	155	52	34	7	18	118	574	2	9	53	51	9	9	12	4	41	75	15	20	9	13	0	10	6	5	43	22	14	29	5	69	2	70	15	1	2	20
170213_quant.sf	0	2	1	4	0	2	0	1	0	3	0	1	2	3	0	0	0	8	56	0	3	6	3	3	0	1	1	2	1	3	1	4	2	0	1	2	1	1	2	1	2	0	0	0	3	0	2	0	1
170306_quant.sf	0	13	3	2	3	1	32	1	72	2	4	36	2	0	1	7	0	16	62	1	1	14	116	0	6	0	0	108	6	4	5	4	0	0	0	1	1	0	0	2	8	2	0	7	40	1	0	2	15
170313_quant.sf	0	294	6	41	30	44	8	355	3	0	11	81	304	260	74	20	119	560	2595	73	24	1121	1001	397	47	14	18	42	597	106	30	198	111	24	17	47	18	102	44	25	94	12	67	14	389	8	94	32	42
170510_quant.sf	0	6	26	2	5	4	12	2	3	2	0	0	8	3	0	4	0	20	161	0	58	7	1	1	0	1	0	2	2	4	11	1	0	0	0	1	0	4	4	1	0	30	4	0	2	1	1	0	1
170529_quant.sf	0	22	0	1	1	3	1	11	1	0	1	1	5	8	3	0	2	22	162	1	1	19	15	5	7	0	1	1	1	1	0	2	4	0	0	0	1	3	0	1	4	0	2	0	11	2	0	0	0
170607_quant.sf	0	3	0	0	1	2	4	8	0	0	0	1	0	5	0	0	0	19	104	0	1	7	5	0	0	1	1	2	4	1	1	4	5	1	0	2	1	1	0	0	4	1	4	0	3	19	0	0	3
MBAF_quant.sf	0	6	2	7	3	11	2	5	1	1	2	7	6	11	18	2	8	20	104	5	8	293	38	9	7	1	1	50	14	47	38	4	2	0	3	4	6	6	7	4	3	1	5	7	21	18	3	3	6
MMF_quant.sf	0	10	10	8	18	33	108	6	40	2	8	4	4	26	28	7	1	13	173	10	19	246	21	4	3	3	3	475	9	92	46	7	6	0	8	11	12	11	7	10	16	7	6	9	13	26	5	8	61
JNDS_quant.sf	0	7	6	11	0	21	8	20	0	0	15	5	2	22	79	3	8	48	292	7	47	38	120	10	5	8	3	7	17	245	264	12	3	0	3	21	7	23	6	41	3	5	17	9	55	71	7	1	8
JEVC_quant.sf	0	3	3	4	3	5	5	30	0	2	5	2	10	10	12	1	2	17	228	5	4	13	21	10	1	4	0	7	8	65	23	13	1	0	1	11	2	6	2	15	3	1	6	6	8	25	2	1	0
RSC_quant.sf	0	3	5	3	2	4	4	5	1	0	4	4	6	10	24	2	3	23	159	9	6	20	21	2	4	1	1	8	5	76	32	8	2	0	0	6	2	5	1	15	1	3	8	5	12	22	1	0	2
APS_quant.sf	0	215	7	17	2	16	5	53	2	1	12	6	47	18	33	0	7	83	211	10	16	41	65	21	2	4	0	7	16	174	41	13	11	0	5	23	6	17	5	13	1	4	51	5	28	32	13	0	7
MJCR_quant.sf	0	22	9	10	0	12	10	12	1	3	6	3	14	9	43	4	4	25	182	6	21	34	41	14	6	3	4	6	15	97	33	9	7	0	6	6	1	5	5	17	3	5	9	6	21	39	2	3	7
PJPL_quant.sf	0	32	7	23	3	18	8	18	2	2	6	7	178	36	30	6	8	79	215	6	5	61	35	10	6	6	8	25	9	99	25	55	8	0	7	36	3	24	8	21	8	3	25	6	706	23	39	2	1
190121TU_quant.sf	0	3	3	3	1	1	3	10	0	1	0	0	10	3	2	0	0	9	59	1	0	1	18	4	0	1	1	1	3	5	1	2	0	0	0	0	1	3	0	3	1	3	0	1	1	1	1	1	0
190128TU_quant.sf	0	1	42	6	14	6	11	7	0	0	0	0	12	2	2	2	7	14	68	1	2	8	22	11	5	0	1	13	0	7	4	2	3	0	2	6	35	1	9	6	242	15	0	0	1	4	2	36	5
190415_quant.sf	0	37	2	9	1	29	7	38	6	0	7	1	10	7	32	1	6	29	185	7	36	18	19	17	6	9	0	26	10	7224	158	14	7	0	6	22	30	9	11	24	8	0	9	1	22	33	6	7	28
190417_quant.sf	0	13	7	18	44	34	53	8	9	0	6	12	9	9	33	7	6	30	124	5	35	47	31	13	3	5	1	50	6	133	59	11	5	0	36	15	3	16	10	32	44	14	33	16	33	36	3	4	1
190506TU_quant.sf	0	0	1	2	0	10	3	6	5	0	3	0	1	5	6	0	1	10	66	1	5	4	3	0	1	3	0	12	0	40	10	2	3	0	0	7	0	1	1	5	5	1	5	3	2	12	0	1	0
190611TU_quant.sf	0	2	1	1	2	2	3	2	4	2	0	0	1	0	1	0	0	10	69	5	3	7	5	2	0	0	3	1	0	12	2	5	2	1	1	1	1	1	1	1	3	1	0	3	13	3	0	0	0
190624TU_quant.sf	0	8	5	10	5	11	869	10	8	3	2	5	17	4	8	1	1	19	104	5	7	115	28	4	1	1	0	62	2	40	24	3	2	0	8	12	1	2	5	6	16	2	6	5	2	22	2	5	5
190708TU_quant.sf	0	2	48	4	8	41	24	6	0	2	4	1	2	2	13	0	0	11	116	3	11	25	5	2	0	3	1	76	0	58	56	0	0	0	3	9	2	4	7	11	19	32	6	12	2	13	2	0	5
190724TU_quant.sf	0	4	0	9	14	33	9	11	14	2	10	2	2	14	46	1	3	34	136	5	20	8	10	2	1	11	3	13	3	250	105	3	4	0	17	10	4	16	5	61	71	2	24	11	11	55	4	0	3
190729TU_quant.sf	0	2	0	1	1	0	3	21	0	0	0	0	12	9	1	0	5	19	55	2	0	39	47	21	1	3	2	4	14	6	4	9	7	0	2	3	0	5	1	1	2	2	8	0	4	5	0	0	2
190731TU_quant.sf	0	14	3	3	4	2	2	6	2	3	2	0	6	6	2	0	0	18	119	1	4	12	23	5	1	2	3	5	1	6	6	4	1	0	1	4	2	2	1	3	2	2	1	1	10	2	3	0	1
190805TU_quant.sf	0	0	18	9	4	18	35	10	48	1	5	2	6	7	14	2	3	20	165	7	376	38	8	3	2	1	3	31	1	55	205	1	1	0	5	8	25	2	4	33	50	14	5	5	9	29	0	1	5
190807TU_quant.sf	0	5	7	4	2	6	4	23	2	2	3	0	26	7	1	3	2	20	58	3	1	64	48	17	3	1	2	11	7	7	4	5	2	0	0	5	0	4	0	7	2	2	1	1	2	4	3	2	2
190829TU_quant.sf	0	32	0	5	0	0	2	33	1	0	1	1	23	24	11	2	5	64	74	4	1	113	140	20	4	2	1	8	16	18	4	41	12	0	4	6	1	18	3	2	7	0	9	1	80	4	4	4	5
191030TU_quant.sf	0	4	12	37	8	39	22	18	14	0	5	1	171	35	36	4	7	82	406	9	30	54	24	7	8	10	0	28	11	135	39	19	4	0	3	51	2	23	6	25	107	4	18	8	55	39	9	2	4
191127TU_quant.sf	0	1	13	8	8	142	17	49	49	0	29	14	51	58	136	7	2	267	1576	18	65	275	88	22	20	21	3	53	26	658	209	31	12	1	14	111	12	63	21	130	301	2	74	43	59	197	10	16	10
191204TU_quant.sf	0	0	0	0	2	3	0	6	0	1	0	0	0	0	1	0	1	5	23	0	2	8	13	0	1	0	0	2	0	3	1	4	0	0	1	1	0	1	1	4	0	0	0	0	1	0	2	0	0
200113TU_quant.sf	0	3	5	4	2	16	4	7	6	0	6	6	1	5	37	4	0	58	154	5	12	9	6	1	3	3	1	5	2	157	53	4	1	0	1	21	1	6	5	32	33	1	12	7	11	45	1	1	0
200115TU_quant.sf	0	3	2	10	2	29	6	73	8	1	2	0	16	32	35	2	1	233	239	3	10	44	36	11	3	8	0	5	6	124	39	12	3	0	0	39	5	77	3	44	45	1	21	15	75	36	2	4	1
200122TU_quant.sf	0	3	13	1	4	16	2	57	5	0	4	1	6	49	12	0	1	153	81	7	7	27	6	5	17	2	0	3	3	99	18	3	0	0	2	12	0	57	1	11	28	11	5	6	21	18	0	3	5
200316TU_quant.sf	0	15	6	15	7	76	20	29	26	0	25	12	9	22	129	3	2	75	366	9	69	111	37	11	4	18	2	63	9	661	272	8	9	0	6	68	4	32	14	100	175	3	55	29	27	148	3	4	5
200318TU_quant.sf	0	93	3	92	27	399	69	122	100	3	202	114	33	115	910	24	19	474	1909	30	481	226	307	41	46	98	6	29	49	3571	1409	47	21	5	46	371	39	179	112	566	613	14	250	197	50	1279	19	26	68
200330TU_quant.sf	0	3	2	0	3	2	9	11	0	0	1	1	23	2	4	0	3	21	42	0	393	26	10	0	3	1	1	13	3	7	81	1	2	0	1	9	0	1	1	21	1	1	0	2	10	5	1	1	0
200407TU_quant.sf	0	66	7	39	12	206	59	26	92	3	87	43	26	58	374	9	11	273	799	22	189	40	39	14	7	45	7	86	17	1879	794	29	11	1	16	167	9	113	51	290	308	2	152	88	33	457	6	15	29
200729TU_quant.sf	0	7	1	5	0	18	12	6	14	1	5	1	1	9	18	0	0	21	203	2	31	104	9	4	7	1	0	17	6	95	66	4	3	0	3	22	0	3	3	26	44	0	6	4	7	31	1	7	2
[truncated: 677 more columns]
