# Supplementary material for: Transcriptional and microbial profile of gastric cancer patients infected with Epstein-Barr virus
Source: Front Oncol. 2025 Mar 5;15:1530430. doi: 10.3389/fonc.2025.1530430 (PMC11919665; doi:10.3389/fonc.2025.1530430)
Supplement: Supplementary file 3 [file DataSheet3.csv]

	baseMean	log2FoldChange	lfcSE	stat	pvalue	padj
ABC13-47488600E17.1	16,0977658625366	-4,80351049902397	0,928986512183643	-5,17069993592588	2,33218797633661e-07	8,66146057007627e-05
ADAMDEC1	84,2269664410031	2,35746538702101	0,500437484681481	4,7108089605268	2,46735441024203e-06	0,000528246065383347
ADAMTS15	24,9376924663118	-3,78341659149681	0,894242627344337	-4,2308613745383	2,32798114988625e-05	0,00261509882503889
ADRA2A	23,4746881625631	-3,68830535756389	0,842682599358131	-4,37686189363975	1,20400208629091e-05	0,00159930145739577
AIF1L	18,2983809480449	-2,18894262261781	0,569286447378378	-3,84506364537241	0,000120521152990659	0,00785652197444472
AKR1C1	180,18839100603	-3,35396727491594	0,726859575203352	-4,61432632840754	3,94372380564707e-06	0,00075545142963332
AKR7A3	139,560417844935	-3,56327932211478	0,645389907334244	-5,52112650294263	3,36833159089062e-08	2,04322994303425e-05
AKR7L	35,0640301526623	-1,99797085304969	0,466976972829851	-4,27852114621864	1,88139119000624e-05	0,00223774881540743
ALOX15B	15,2867342826108	2,44793175525152	0,53831361320768	4,54740823042703	5,43105892111958e-06	0,00096896480633857
ALOX5AP	61,1698246894434	1,85580934385279	0,422530256985562	4,39213361214083	1,12243681460081e-05	0,00154743220849284
AMIGO1	13,2052251067607	-2,0128550880839	0,523900664205345	-3,84205485048774	0,000122008560835374	0,00785652197444472
ANO7	25,8904845918892	-4,9251635294635	0,956115722641117	-5,15122114701609	2,58795802852662e-07	9,2344431770838e-05
APOBEC3G	60,3316504224024	1,31455577341848	0,320853149535863	4,09706364210568	4,18423895994159e-05	0,00381478155306192
APOC1	93,0128443064701	2,4343902610606	0,583459880589362	4,17233530881606	3,01493510498883e-05	0,00295841876103569
APOE	480,701099026931	2,20352636833519	0,526055768538935	4,18876951859164	2,80471073081517e-05	0,0028836229310381
AQP2	20,5360998124587	-6,36399673772089	1,58891988577562	-4,00523449589426	6,19559883571868e-05	0,00503621209475155
AQP5	65,2801963421681	-6,34793585104153	1,21919699322341	-5,20665313835654	1,92277021984519e-07	7,60664618711799e-05
ARHGDIG	5,0194263359316	-4,32094493288193	1,01619388391444	-4,25208712754437	2,11787427614666e-05	0,00242396704888785
ARHGEF26	31,8576832700307	-2,94336983010277	0,503440126845357	-5,84651415958126	5,01980858248679e-09	5,37355744612321e-06
B3GNT7	172,238810880669	-2,97342487292435	0,502762141022911	-5,91417815763668	3,33536718854088e-09	3,79356325606669e-06
BACH2	23,1754766818594	-2,33483665535298	0,5741672758313	-4,0664746209587	4,77296804157555e-05	0,00421643070002873
BAIAP3	19,2718006630014	-2,87714047785505	0,764416628652377	-3,7638381610396	0,000167325195514463	0,00975021007463931
BATF2	21,2305181016427	1,93445319158503	0,414885605385626	4,66261824096549	3,12211595108794e-06	0,000624354572284596
BCAS1	410,521505022016	-2,67384855585514	0,639390378351228	-4,18187174281554	2,89119058383802e-05	0,00290684454390521
C11orf45	6,8658908372313	2,67912436336616	0,679019283627885	3,94557920218709	7,9607312106834e-05	0,00588899945414701
C19orf38	4,34686033101892	1,95171698140455	0,451180203972877	4,32580366828744	1,51976741631196e-05	0,00191243067387461
C1orf115	64,6269202698569	-2,95224456382755	0,479134400922427	-6,16162095258429	7,2004041198556e-10	1,2913899067408e-06
C1QA	195,375701522758	2,49015822506727	0,404981227349939	6,1488238389765	7,80596162993122e-10	1,2913899067408e-06
C1QB	428,696920313371	2,4473802674212	0,45322717799784	5,39989741619789	6,66790145754679e-08	3,79195221013864e-05
C1QC	253,363384991265	2,23690579188378	0,393440326341236	5,68550207520844	1,30428900703278e-08	9,49418053999303e-06
C6orf58	69,6588638612295	-6,66373561765099	1,68194047954669	-3,96193307592369	7,4345381645812e-05	0,00563723856329369
CA2	754,448663759203	-2,8397832020255	0,754603623936743	-3,76327798057798	0,000167700612889444	0,00975021007463931
CAMK2N1	76,7612506884812	-3,13831206656661	0,451765417176266	-6,94677358480084	3,73734783647512e-12	1,36024511856348e-08
CAPN13	44,0699981679364	-3,76020685533786	0,903982741717908	-4,1596002686866	3,1880504457158e-05	0,00308596500059235
CAPN9	81,1372669669727	-4,68431886926507	0,970290233927733	-4,82775019831227	1,38084149231859e-06	0,00032216094201556
CCDC136	10,2967574442525	-2,0733143399846	0,54699130469245	-3,79039725530981	0,000150406539255315	0,00906896451347991
CCK	16,5940550170718	-6,09884020731405	1,21616917360239	-5,01479591794685	5,30897860641741e-07	0,000145840434142305
CCR1	33,8506940379704	1,59854599069254	0,410037374456432	3,89853728044099	9,67755030994122e-05	0,00674904413364225
CCSER1	68,0370762927713	-2,15251516565367	0,500289617667556	-4,30253814918067	1,68852586027104e-05	0,00207620227062245
CCT4P2	3,51931210346288	-4,08237894263624	0,950171153207467	-4,29646693530472	1,73541839442448e-05	0,00207770683827215
CD274	26,6662555669153	1,83809649637712	0,458023253811446	4,01310737191045	5,99246385495742e-05	0,00493442792907308
CD300A	23,716092931357	1,80420767667182	0,47258356896999	3,81775371624567	0,000134672263316069	0,00833593825791098
CD300LF	10,1902670225739	2,22868558486944	0,462662874831569	4,8170832502625	1,45671921850248e-06	0,000331367204228853
CD38	100,389979039889	2,76197000425588	0,518703880758444	5,32475292110279	1,01090353848646e-07	4,84116384036227e-05
CD4	76,3594653276528	1,47559551183787	0,387559101226952	3,80740771450434	0,00014043111779038	0,00860459758097422
CD74	3074,4312370511	1,80405694987164	0,44498642682624	4,05418422026633	5,03095592057088e-05	0,00435968265916899
CD8A	46,1424705973514	2,18452544433454	0,54547206287147	4,00483469828827	6,20608635914569e-05	0,00503621209475155
CDX2	34,5934307514744	-3,40669105069664	0,887162430587223	-3,83998570413054	0,000123041475036638	0,00785652197444472
CHGA	170,786480885641	-5,59743338278234	1,25438106594857	-4,46230697730559	8,10819559541103e-06	0,00126339440621696
CHRM3	79,8897890386521	-2,3782137178839	0,591131665601919	-4,0231539879737	5,74239242577985e-05	0,00475000260747008
CIITA	322,97710063171	1,73326444653703	0,429157350656043	4,03876210878698	5,37340268624846e-05	0,00454868145161909
CLEC4E	27,8836127250053	2,3214583097589	0,523661793076536	4,43312523550788	9,2876880156798e-06	0,00136158740026593
CLU	305,47768717949	-2,55594379330971	0,641820100623057	-3,98233678070925	6,82409879133793e-05	0,00535279956055033
CMKLR1	40,3523688035857	1,95293601168854	0,408732312323548	4,77803186292407	1,77019334712889e-06	0,000392853396720141
COQ8A	107,216843243268	-1,31036580167616	0,311495999304508	-4,20668581491215	2,59143020438307e-05	0,0027351367900987
CREB3L1	202,005210353622	-1,84791368169796	0,471430478450251	-3,91980104420203	8,8622098470455e-05	0,00627879603805013
CTSC	737,930654420409	1,6745446119388	0,319538663736268	5,24050702459245	1,60135991446548e-07	6,6230790280552e-05
CTSS	684,907666254463	1,40983865324282	0,302358830997816	4,66279965625677	3,11936395798161e-06	0,000624354572284596
CX3CL1	100,887253742124	2,80910793889844	0,486496266620123	5,77416134848145	7,73373028753825e-09	7,03692118863106e-06
CXCL10	160,611270182108	4,74552673069964	0,629562052333332	7,53782206712015	4,77885291073503e-14	2,89885217565187e-10
CXCL11	58,4901027053442	4,74631051961384	0,665925050590816	7,1273944648919	1,02286643011757e-12	4,65353082381987e-09
CXCL9	239,166787483927	3,87383291484753	0,593521110162358	6,526866270667	6,71599581833375e-11	1,52772114877547e-07
CXCR2P1	7,29928468118622	3,29442497170612	0,617114268716793	5,33843590840386	9,37518359554604e-08	4,64939571318621e-05
CXCR6	27,4945262683675	2,17151729586059	0,465328966806003	4,66662823671991	3,06182582667612e-06	0,000624354572284596
CXXC4	16,3130887617227	-2,86860505932749	0,757755597577007	-3,78566000502025	0,000153301156288958	0,00911500465848704
CYBB	302,543975276348	1,70194483048465	0,402698420662285	4,2263508947604	2,37511526399437e-05	0,00265167776528648
CYP4F30P	5,48187522190061	-4,55116362280475	1,21133279578768	-3,75715380499155	0,00017185687786409	0,00985569392157254
CYSLTR2	15,5304033238343	2,67490802388653	0,607929187969797	4,40003223536526	1,08234798700977e-05	0,00150355486012243
DACH1	25,1387723448815	-2,61116246364759	0,565013724206411	-4,62141422726518	3,81132908849241e-06	0,000737857093110477
DBN1	87,266693786526	-1,75125328817611	0,466288463421914	-3,75572939404147	0,000172837367355811	0,00985985708821644
DHX58	34,646948387644	1,4017702760011	0,360082406513411	3,8929152067553	9,90467788840762e-05	0,00687959267989473
DNASE2	82,1190068050531	1,00050806919692	0,190591060802554	5,249501550513	1,52511316138384e-07	6,45442076996819e-05
DPCR1	1225,04211806866	-5,30670121440277	1,0407862833836	-5,09874245954767	3,41917372792547e-07	0,00010556560831556
DPYD	137,073049646928	1,59747528691595	0,405821326563336	3,93640053479702	8,27128793740469e-05	0,00602083591539562
ENPP5	13,7484585233715	-2,51143221472499	0,639620434186507	-3,9264414963839	8,6211849192762e-05	0,00617670563625938
ENPP7P8	6,9293012689298	-2,91919858889876	0,66553253106743	-4,386259803434	1,15316375372514e-05	0,00157784014964587
ENTPD3	8,94103916650193	-3,49248663038502	0,910603077649784	-3,83535561882673	0,000125382744826636	0,00796871944825928
EPB41L4B	130,942895568617	-1,61345310643537	0,425358891653708	-3,79315711530702	0,000148743975215118	0,00904129406675609
EPSTI1	163,776867712465	1,75310299087611	0,440896288919243	3,97622532766934	7,00177856447068e-05	0,00539908331848463
ERBB4	10,7131816958831	-5,17964979342372	1,37110885099627	-3,77770866963632	0,000158277874296965	0,00932149112121738
FAM110B	15,8307035157747	-3,24575774725163	0,720053327705573	-4,50766300545286	6,55455712459518e-06	0,00110444287549429
FAM177B	33,333992314509	-5,41989083784943	1,02079671814284	-5,30947126055612	1,09943717948487e-07	5,13014302365785e-05
FAM222A	17,7405480587789	-2,41435561902834	0,577982834275349	-4,17720990287775	2,95106674728379e-05	0,00295074245423464
FAM3B	122,439460201466	-3,84261132923328	0,800735164113163	-4,79885422977406	1,59575878657668e-06	0,000358513807384228
FAS	31,8996576498416	1,63341653522828	0,386759411685182	4,22334010725473	2,40708156955964e-05	0,0026612801518832
FBXO2	15,6091113167991	-3,77496694810892	0,980752269778045	-3,84905247169424	0,000118575607774213	0,00781825692128667
FCER1G	80,8920216442192	1,84554426212004	0,4286151744772	4,3058304325579	1,66360457714558e-05	0,00205947456427859
FCGR1A	33,3603652629304	2,61227439388906	0,584790343069235	4,46702724292385	7,93140328549239e-06	0,00126339440621696
FCGR3A	145,215013721255	2,18391567106562	0,465925706687859	4,68726159496648	2,76884953924024e-06	0,000579166941552803
FDXR	29,3651804317197	1,34188361467459	0,308073319004811	4,35572810722252	1,32625320228413e-05	0,00173634214209831
FER1L6	356,693077355724	-5,20073657700621	0,925728884183921	-5,61799104020713	1,93190515251806e-08	1,25560035591156e-05
FGF20	3,35568964476682	3,90709126758399	1,03143761058663	3,78800542803732	0,000151861532604468	0,00909071108663193
FGFR3	57,0777001534506	-2,65313941857652	0,628900753765457	-4,21869333546067	2,457222161678e-05	0,00266219193616288
FGR	40,8996031594743	1,59636077768319	0,359284669540529	4,44316418990182	8,86454660141209e-06	0,00134430849210414
FLNC	179,947761790796	-3,18147800938264	0,718193199418349	-4,42983588811375	9,43048255478168e-06	0,00136158740026593
FNDC4	8,69474753611742	-2,26112175397876	0,581616844310487	-3,88764833085146	0,000101220132722204	0,00700381739649687
FOLR1	9,88418276405397	-4,29401926959116	1,08866772923257	-3,94428819215403	8,00373589595123e-05	0,00589684153176197
FOSL1	44,9054135148649	-2,77024804742419	0,717556538684002	-3,86066866940523	0,000113077151809218	0,00751045986448589
FREM2	63,2111957387956	-3,24041852437812	0,726237990383797	-4,46192373200644	8,12271378873417e-06	0,00126339440621696
FUT3	93,7249756018447	-2,47269856694853	0,586134826332744	-4,21865150450008	2,45767801558064e-05	0,00266219193616288
FYB	124,782006762712	1,5445564464512	0,397993296671189	3,8808604551128	0,000104087553430224	0,00712099735835799
GAA	100,799419171374	1,08937890180928	0,273286775118939	3,98621155866459	6,71366552133755e-05	0,00528897338343293
GALE	157,2665314882	-1,40763480037342	0,365073962216488	-3,855752384605	0,000115374227323511	0,00763483705030271
GBP1P1	8,56520272182102	2,09588757984231	0,512625294628807	4,08853718652324	4,34101965155768e-05	0,0038915209664555
GBP4	384,182081942631	2,26128722559854	0,419662815391315	5,38834307607169	7,1110212722599e-08	3,92140500341169e-05
GBP5	350,394854548154	3,76236299273906	0,437122978559687	8,60710412693469	7,4929378847695e-18	1,36356483627035e-13
GC	11,2072179850397	-4,70240786754959	1,16844314142364	-4,02450722747207	5,70947407627569e-05	0,00474433832146416
GDPD2	5,579669732951	-3,72926764148085	0,885715994449341	-4,21045534330604	2,54856498559301e-05	0,00272816385928363
GIF	46,4784233785238	-4,82841207038624	1,09704806236765	-4,40127669517555	1,0761578514607e-05	0,00150355486012243
GKN1	4746,47063586272	-7,47295168407015	1,41406627569682	-5,28472520171492	1,25893591733946e-07	5,72752895593586e-05
GKN2	1008,41629975485	-7,4943294104976	1,40423854610818	-5,33693469052532	9,45310701109407e-08	4,64939571318621e-05
GM2A	232,394985623355	1,57648088246271	0,186216328487168	8,4658573996713	2,54275119715132e-17	2,31364931428798e-13
GP2	218,201990930585	-3,63576537777965	0,852174878860559	-4,26645453646911	1,98603943963485e-05	0,00231679139246635
GPA33	81,7411210001052	-4,30790382183395	0,928629585484848	-4,63899049650109	3,50115150910098e-06	0,000685096292071178
GPAT3	40,3283004364672	-2,26776003522675	0,500490142614166	-4,53107832130671	5,8683375583027e-06	0,00101430199403682
GPNMB	353,357307594121	2,36016072464438	0,415684915145651	5,6777637067186	1,36467047046402e-08	9,5516435467324e-06
GPT	24,4842684237288	-3,09026022360536	0,784050438279819	-3,941404880004	8,10057582824363e-05	0,00594412415009587
GREB1L	17,6838774769956	-3,7592604307829	0,993225657117645	-3,78490064553138	0,000153769998360013	0,00911500465848704
GZMB	25,8694896422741	2,71388820063534	0,537411917523246	5,04992187955703	4,41990779003566e-07	0,000123743818404721
GZMH	9,04962214877675	2,50250321353739	0,597617020533089	4,18746978006934	2,82081565838765e-05	0,00288388782872688
HAPLN3	52,4676711168325	2,93731922701311	0,440241740891966	6,67205981209746	2,52237719001976e-11	6,55746001485423e-08
HCK	53,2916245093767	1,22171006896859	0,308032986386803	3,96616636191835	7,30378928492929e-05	0,0055612701843993
HHIP	134,179660592659	-3,32329508887808	0,818260017801293	-4,06141692931294	4,87757741927883e-05	0,00424699300842279
HLA-DOA	116,858734188787	1,87184497779744	0,446535934048828	4,19192462480019	2,76597901288963e-05	0,00287630206151803
HLA-DPA1	771,620653710991	1,83352587702521	0,465643553924823	3,93761679200916	8,22948800666745e-05	0,00601446677692105
HMGCS2	105,560338603075	-6,24258348223364	1,04773048119285	-5,95819592375167	2,55037650862959e-09	3,31512512171723e-06
HOMER2	90,6699721320019	-2,56795644321938	0,672921289484998	-3,8161319657232	0,000135560022486645	0,00836244504817618
HSD17B12	252,237179689795	-1,36012081298337	0,269153239840414	-5,05333249486357	4,34167097794521e-07	0,000123743818404721
ICA1	129,556491792653	-1,27882220447194	0,260284425517099	-4,91317220356672	8,96145012885965e-07	0,000220379012763497
ICAM1	261,792946713782	2,13591952288184	0,396859926899231	5,3820488744488	7,36427619911089e-08	3,94162053739471e-05
IDO1	279,898889400882	3,5516264344023	0,547318944566221	6,48913484479722	8,63306738744556e-11	1,74560622574149e-07
IFI16	250,919938914969	1,51546639961041	0,403412075975973	3,75662130575554	0,000172222808388838	0,00985569392157254
IFIT3	128,653031793221	1,56701354204408	0,407756890926929	3,84300934432249	0,000121534839535851	0,00785652197444472
IFNAR2	95,4805914936933	1,19125617276824	0,263901775845847	4,5140134769843	6,36121718902241e-06	0,00108188252715729
IFNG	2,87831230360643	3,5616260894824	0,822591643529797	4,32976206055196	1,49270539342101e-05	0,00191243067387461
IGFALS	6,95176958118769	-4,88218817905436	1,23615435773601	-3,94949720356604	7,83155258009865e-05	0,00584092597756702
IGHV2-26	33,4212489957468	4,13273097205144	0,990507571314219	4,17233657948527	3,01491828640933e-05	0,00295841876103569
IGLV2-18	9,97069610167916	3,43087735334978	0,795658616135161	4,31199673298952	1,61786825107145e-05	0,00201657304335604
IGSF10	53,2701914921157	-3,83147377906756	0,975788670750918	-3,92654054501273	8,61763713272863e-05	0,00617670563625938
IL18	69,3579641903138	1,36812447660837	0,31450759900827	4,35005221152828	1,36105121281346e-05	0,00175662482062265
IL18BP	37,8893817197862	1,36152671667316	0,361422858509714	3,76712951219317	0,000165135343915571	0,00966280703722048
IL21R	26,0923038434342	1,61696179082293	0,421891566449985	3,83264781618862	0,000126771379476446	0,00799058242066037
IL2RA	35,020253973661	1,8676894948468	0,465701855529901	4,01048325805282	6,05945971851353e-05	0,00496711927736528
IL2RG	121,990508843568	2,10980421337118	0,403801569780545	5,22485391653577	1,74292656706846e-07	7,04839503722487e-05
IL32	265,66619153539	2,17078268778369	0,362259663584343	5,99233893805644	2,0684425706533e-09	2,89550137698068e-06
IMPA2	99,2218919871086	-1,26975701245222	0,256312294638708	-4,95394500775721	7,27237671588095e-07	0,000185108927065943
IRF1	357,63042732542	1,36209232826656	0,299078884220883	4,55429119248885	5,25625049688292e-06	0,000947061846953221
IRX5	11,6969071261247	-4,64364215327251	0,906271431556422	-5,12389775466889	2,99283317240329e-07	0,000102319096252749
ITLN1	23,7576689658516	-4,32086351481382	1,14548818467283	-3,77207165698348	0,000161897743343176	0,00950391978502941
KCNH2	17,1483780353579	-3,34840461678862	0,734021077846794	-4,56172815447066	5,07343066995521e-06	0,00092326291331845
KCNJ16	28,7128102961944	-4,18517793331112	0,940060005844308	-4,45203275034793	8,50611882994579e-06	0,0013007928610702
KCNK15	4,29440199317102	-5,19678592753677	1,23558702285579	-4,20592465881158	2,60016850580874e-05	0,0027351367900987
KHDRBS3	26,16604095976	-2,37832051498934	0,538955131458052	-4,41283583023915	1,02025360975525e-05	0,00145051368674422
KLF2	116,864883177084	-2,67872763270823	0,663437991111097	-4,03764582161178	5,39902842922148e-05	0,00454868145161909
KLHL13	17,3144953136694	-3,10766712490047	0,695591577694268	-4,46766065684938	7,90796179900998e-06	0,00126339440621696
LAMP3	51,1025569486892	1,7700805383657	0,390776370168252	4,52965090392641	5,90812239630197e-06	0,00101430199403682
LAP3	282,947505964696	1,5499737069946	0,271009085986915	5,71926841991355	1,0698367497866e-08	8,8494950784621e-06
LAPTM5	413,803575616746	1,67680532557995	0,385235823148757	4,35267237577868	1,34488053898938e-05	0,00174815257489492
LGALS17A	4,18061444767398	5,45707173280799	0,817710851324933	6,67359583643281	2,49610447783468e-11	6,55746001485423e-08
LHPP	23,9441209892096	-1,1849673404285	0,312652963872119	-3,79004032379226	0,000150622831114753	0,00906896451347991
LILRB4	57,3713671340515	1,69568176130438	0,444153558133163	3,81778267955696	0,000134656458466598	0,00833593825791098
LIMCH1	74,6213461846797	-2,16241152354506	0,424122413682221	-5,09855516658753	3,42255791329709e-07	0,00010556560831556
LIPA	235,760853126412	1,46770439339049	0,364463874417128	4,02702296829206	5,64875164751787e-05	0,00471541204043717
LIPF	1672,04336895216	-6,7040960110266	1,25535653025008	-5,34039203164941	9,27458004163688e-08	4,64939571318621e-05
LPXN	54,3356702444915	1,40875942371	0,367591620897244	3,83240352506239	0,00012689736891806	0,00799058242066037
LRRC25	29,3596340124749	1,69956861892303	0,378362298113319	4,49190796069753	7,05879301154013e-06	0,001165948878364
LRRK2	119,27672649437	1,93031614537116	0,434837352691307	4,43916819340379	9,03072237022092e-06	0,00135819079085356
LTF	500,095332341627	-4,36441914897681	1,05360572396221	-4,14236469081044	3,43743172181365e-05	0,0032580407538315
MAMDC2	10,3674483663935	-3,16733611422959	0,820201875059556	-3,86165432016308	0,000112621839974223	0,00751045986448589
MAPK8IP1	14,2862140439514	-2,67325229461023	0,595337349184498	-4,49031511003315	7,1117884107267e-06	0,001165948878364
MARC2	35,8445825247435	-1,87072169037883	0,439269107495936	-4,2587144382698	2,05605924176838e-05	0,00238319529182809
MCF2L	194,866567945602	-1,42030025420755	0,32404629920907	-4,38301643214012	1,17047280743092e-05	0,00158889406787749
ME1	88,313682006824	-2,12635422349938	0,485307930946856	-4,38145368725126	1,17890104534638e-05	0,00158889406787749
MEIS3P1	6,79007270458408	-2,78463193630637	0,672943515463693	-4,13798762053248	3,50365270052193e-05	0,00330359957741441
MEP1A	51,6662827793928	-5,2371017011826	1,28870321871469	-4,06385397749369	4,82690295702404e-05	0,004243477295262
MID2	36,0547107708944	-1,69020119376242	0,44603172570186	-3,78941921923329	0,000150999903702847	0,00906896451347991
MLPH	299,58582843383	-2,08406859108187	0,481841224464526	-4,32521852690772	1,52380727394119e-05	0,00191243067387461
MMP7	263,231770031967	3,86307261217623	0,82333910137298	4,69195815640756	2,70602481221843e-06	0,000572607436427336
MNDA	67,539765066302	2,1714195026121	0,44399376614746	4,89065313113186	1,00501936088821e-06	0,00024064924117689
MPP6	66,3081390994382	-1,98802255478111	0,498621761891869	-3,98703527747799	6,69040807527689e-05	0,00528897338343293
MTND1P23	51,5813294524831	-6,26103507299743	1,63013994612209	-3,8407960542846	0,000122635971460264	0,00785652197444472
MUC12	44,299085365452	-3,9151853048704	0,7645073085668	-5,12118754261497	3,0361749629896e-07	0,000102319096252749
MUC3A	228,797393900899	-2,75655750237919	0,672888233854399	-4,09660529593339	4,19252835812938e-05	0,00381478155306192
MUC5AC	11579,074824171	-5,66372774916616	0,99204547255875	-5,70914127006487	1,13547614561853e-08	8,98408473824605e-06
MUC5B	749,240945953747	-4,8208688958241	1,03026139082269	-4,6792677458043	2,87901278794301e-06	0,000595366758124851
MUC6	5714,73000054912	-6,35079564882932	1,20838875814389	-5,25558981414579	1,47550823184599e-07	6,39316638169839e-05
MYCN	7,89896861563379	-2,98298799501823	0,755710391616165	-3,94726343333562	7,90495628575987e-05	0,00587160793829625
MYH11	796,193681715945	-2,66863308269972	0,634400495341723	-4,20654318887669	2,59306546490436e-05	0,0027351367900987
MYRIP	15,4991176083653	-3,5753924994203	0,768926197343326	-4,64985132744006	3,32174390645779e-06	0,000657055387062162
NEURL1	13,7731363207946	-3,37596133836383	0,85979601699717	-3,92646775703189	8,62024416432781e-05	0,00617670563625938
NEURL1B	57,461853588215	-1,74197774319941	0,425687120362375	-4,09215515310051	4,27382531634193e-05	0,00385025114390052
NINL	48,979786652855	-2,46167554648351	0,552457334364437	-4,45586544581853	8,35554285332089e-06	0,00128859465122656
NKD2	12,5584599124359	-4,23207183844678	0,954191599101415	-4,43524323881307	9,19683876229801e-06	0,00136158740026593
NKG7	11,2808628998664	2,03484378443926	0,430891979403475	4,72239884171502	2,33079027750452e-06	0,000504949065119372
NLRC4	12,6384639741894	1,90059840905899	0,463219091744143	4,10302261485537	4,07787372485886e-05	0,0037716804113875
NMU	15,341820645647	-3,98432752487367	1,01649675957493	-3,91966574152169	8,8671864038844e-05	0,00627879603805013
NPL	52,4555439878894	1,2832221055385	0,328725176010547	3,90363196732254	9,47598426848652e-05	0,00665806801999682
NPNT	131,601384630894	-2,62938440248346	0,570882128647632	-4,60582714108118	4,10829560780063e-06	0,000778778786153707
NR0B2	23,6576511945741	-3,07917864502734	0,818748970317747	-3,76083360914927	0,000169348054102996	0,00981463658779082
NR4A1	218,58513726459	-1,77586439466968	0,432192332889308	-4,10896783568003	3,97431418126902e-05	0,00370895228055044
NSMF	119,266908471864	-1,70079450550237	0,386119127943093	-4,40484395207957	1,05860053630739e-05	0,00149336531470712
PARP14	776,063357234132	1,37869335918741	0,32952287256124	4,18390792867097	2,86540200657168e-05	0,00289692142864396
PC	30,4414865770048	-1,62645519358398	0,420827540830863	-3,86489722220361	0,000111135987288923	0,00746292508001409
PCDH7	176,320139488694	1,70994587956422	0,436014212494345	3,92176637954524	8,79021987323659e-05	0,00627311455894743
PCDHGC3	43,6718895015215	-2,30285084339875	0,532082449363741	-4,32799624598119	1,50472033674812e-05	0,00191243067387461
PCED1B	18,663109059573	2,51813119250325	0,530415227268815	4,74747153370667	2,05975368356538e-06	0,00045160719919907
PCK1	75,8795581907955	-4,94601822106801	1,09818889405689	-4,50379551990968	6,67504362365944e-06	0,00111442609048949
PCSK1	9,89684011703562	-3,01118243258318	0,790346361384351	-3,809952926599	0,000138993253811791	0,00854526767860465
PCSK1N	8,70381170294958	-4,997076589468	1,09475200544762	-4,5645740447169	5,00509527565913e-06	0,00092326291331845
PDE9A	11,7486495584941	-1,86278179134104	0,479390929801674	-3,88572598174037	0,000102024536042405	0,00703273676855945
PDIA2	33,7804890294935	-6,64825308162462	1,16146709649364	-5,72401327742736	1,04036613773696e-08	8,8494950784621e-06
PEG10	35,3585064884408	-3,96690039538947	0,773150549404179	-5,13082529456459	2,88474562505116e-07	0,00010095500170131
PER2	237,226538077253	-1,21249576907645	0,312316886059978	-3,88226132878259	0,000103489572437684	0,00710680467630555
PFN2	40,2616581343028	-2,46558159255875	0,615772227617165	-4,00404805864618	6,22677064138421e-05	0,00503621209475155
PGA3	2029,50875299873	-5,50063509560998	1,37680767485648	-3,99520949517032	6,4637071268235e-05	0,00515064075682837
PGC	11847,4350065256	-5,03244635146256	1,18299284103143	-4,25399560919985	2,09989420032021e-05	0,00241859966186248
PHGR1	97,9691025661731	-3,65587035192155	0,867943848476052	-4,21210468665753	2,53002233406e-05	0,00272434002575289
PHYH	53,8874982000656	-1,54499816155201	0,381786614035556	-4,04675833241268	5,1931807134894e-05	0,00445780672755095
PIGZ	10,6578007193263	-2,81914355042286	0,64543263166098	-4,36783548295037	1,25483956701693e-05	0,00165475148120102
PLA1A	14,8890890935882	2,14080845141296	0,569682375571359	3,75789833635953	0,000171346465922838	0,00985569392157254
PLA2G4F	42,9936102310389	-2,82520467261485	0,544751588582521	-5,18622567024764	2,14598748589996e-07	8,28929915624516e-05
PLCB1	140,266723353671	-1,81324361802412	0,444339581284825	-4,08076096390301	4,48884999553794e-05	0,0039847849862829
POTEE	23,9856451620942	-5,31420413289367	1,33648300685216	-3,97626015867593	7,00075362491402e-05	0,00539908331848463
POTEI	47,6682607075196	-5,52591203112046	0,955853739113716	-5,78112717981748	7,42017669684267e-09	7,03692118863106e-06
PPIC	66,9988027881798	-2,02325160621709	0,340614607971888	-5,94000245105187	2,85017815312354e-09	3,45783613536948e-06
PPP1R14C	8,19087688124798	-4,2096355779675	1,05964529250207	-3,97268369685063	7,10673914064174e-05	0,00545689615533327
PPP1R1B	150,672151563387	-3,31244310126729	0,796183439594007	-4,16040190807835	3,17688042337892e-05	0,00308596500059235
PRKAA2	26,4797140531997	-2,81275677374602	0,704146915921388	-3,99455953032967	6,48146353068302e-05	0,00515064075682837
PRKX	121,875480763627	1,09969053442624	0,257196446459812	4,2756832357638	1,90551999526002e-05	0,00225173070608713
PRLR	151,721920729454	-3,7618360298834	0,741085189874652	-5,07611821323764	3,85223678997013e-07	0,000115260895865583
PROX1	159,361890983917	-3,8588465231075	0,760279956584114	-5,07555998246361	3,86356448389965e-07	0,000115260895865583
PSCA	865,32781432222	-4,27094326561393	1,12380042662224	-3,80044638214893	0,000144435668997139	0,00882026947788572
PTAFR	103,472254816064	1,22534590366982	0,313375716256137	3,91014951097324	9,22390104156743e-05	0,00650606787420326
PTPN22	59,2496052059342	1,74851904746137	0,362851419310847	4,81882929046353	1,4440303996905e-06	0,000331367204228853
RAB3C	16,3825824286251	-3,48294011802377	0,763400317847307	-4,56240328514039	5,05713908451883e-06	0,00092326291331845
RAB6B	11,1911877816012	-3,04200007787254	0,791832161091029	-3,8417233188421	0,000122173509019167	0,00785652197444472
RAI2	13,3271288709051	-2,39034198161752	0,593089696288664	-4,03032120870653	5,5700683631628e-05	0,00467115686971597
RAP1GAP	68,6365537316771	-2,96270867083941	0,520286852178397	-5,69437543623255	1,2382434709511e-08	9,38898111848673e-06
RAP1GAP2	132,801972636819	-1,28375480475901	0,322668084901834	-3,97856145317119	6,93334919027207e-05	0,00539908331848463
RASGRP1	46,6997169238765	1,7268209933849	0,451438956536054	3,82514838027052	0,000130693346899016	0,00820123285127
RBBP8	153,693744737003	1,63410834294833	0,422247450742503	3,87002536089875	0,00010882403210875	0,00733473976412974
RDH12	9,13991301892581	-4,58088227387917	1,15415312168827	-3,96904205152462	7,21621476127191e-05	0,00551767547166497
REG1A	678,801394563864	-3,57786565132733	0,783864623190223	-4,56439230126996	5,00943281274702e-06	0,00092326291331845
REG1B	16,6622276412558	-6,45073376466546	1,42006237605907	-4,54257071620152	5,55723453717361e-06	0,000981850039878499
REG3A	168,650575416842	-4,78638457876868	0,947443308397932	-5,05189549215579	4,37447043022678e-07	0,000123743818404721
REG4	654,465609688596	-5,32965280820317	1,07857057655787	-4,94140385806938	7,7562060491107e-07	0,000193352654358516
REP15	26,9310212166211	-3,99705597207401	1,00519189558336	-3,97641086208155	6,99632065173313e-05	0,00539908331848463
RFX6	4,65040096354179	-5,13650111197638	1,34486201278345	-3,81935177226503	0,000133802834882537	0,00833593825791098
RGN	10,1169806124274	-3,45111550492625	0,836663340944582	-4,1248556450794	3,70967354369201e-05	0,00347982676021172
RGS19	30,9974065508304	1,63856116528928	0,410176770364008	3,99476831375689	6,47575474453926e-05	0,00515064075682837
RHPN2	326,861830646394	-1,37862136351227	0,340832200278196	-4,04486830289804	5,23525455241411e-05	0,00447282452323155
RIMS4	22,9566764167964	-4,57258902274843	1,1801414279096	-3,87461105475123	0,000106795132741583	0,00722475028115738
RP5-864K19.6	7,15169215145794	-4,4793137519374	1,06901095268117	-4,19014766939751	2,78772970874601e-05	0,00288244916135
RP5-903G2.2	6,39581723660813	-2,30518820638275	0,552055814571171	-4,17564337796784	2,97145024799788e-05	0,00295488806628772
SARM1	53,7960165959791	-2,05628056181678	0,410220874544223	-5,01261805387504	5,36944119547997e-07	0,000145840434142305
SCARA3	22,2817729680137	-2,35040744276267	0,62198390686117	-3,77888787287754	0,000157530332624893	0,00930758763996042
SEMA6A	71,7451944065835	-2,5332961788292	0,627287684930705	-4,03849181115208	5,37959710522994e-05	0,00454868145161909
SGK2	45,310273136335	-2,92462551147756	0,596073921112706	-4,90648123980678	9,27248533381606e-07	0,000224987584139713
SHISA6	14,7347143687861	-4,47033191409887	1,05862041708329	-4,22279019180032	2,41296419969627e-05	0,0026612801518832
SIGLEC1	37,0394182357995	1,93670830211579	0,488968124526063	3,96080686035099	7,46969333973466e-05	0,005640393335954
SIGLEC8	16,6196450733449	1,79044690651033	0,448031885477466	3,99624884867793	6,43540865310932e-05	0,00515064075682837
SIGLEC9	8,00611839778647	1,64299197635537	0,393845272015934	4,17166865542287	3,02377123613934e-05	0,00295841876103569
SLAMF7	79,3144769704268	1,56446385807883	0,395300774392297	3,95765442272131	7,56893546330618e-05	0,00569171436203495
SLAMF8	39,0818550276471	1,87381226203941	0,435994281035168	4,29779091962048	1,72508766916522e-05	0,00207770683827215
SLC16A9	11,2102548752357	-4,44335050199214	0,979686750901241	-4,5354808543696	5,74723919261789e-06	0,0010056563348775
SLC1A3	53,6573800081983	2,29159397276658	0,411366926324954	5,57068112703928	2,5374536573039e-08	1,59229591915919e-05
SLC22A3	32,295056872493	-3,1060611151923	0,614715512252836	-5,05284323118685	4,35281164763709e-07	0,000123743818404721
SLC2A10	96,0808321717441	-1,99760574787818	0,520110461229703	-3,84073364560909	0,000122667156263755	0,00785652197444472
SLC31A2	41,5155090303254	1,46138519440892	0,371951368753939	3,92896845441019	8,53110286383595e-05	0,00617670563625938
SLC44A4	341,745616992041	-1,97488150432545	0,445978284310969	-4,42820104431007	9,50223100526284e-06	0,00136158740026593
SLC6A8	71,9098311328857	-2,23885634247891	0,520859250139045	-4,29839028851123	1,7204302338858e-05	0,00207770683827215
SLC7A2	72,22113249967	-2,64579826496117	0,698707305753184	-3,78670473769999	0,000152658318525185	0,00910844616564367
SLC9A7	249,231237632675	1,40689320315914	0,362884974808285	3,87696736108298	0,000105766540144417	0,00718186379682128
SMARCA1	78,2563670652659	-2,16159931032015	0,506533415800535	-4,26743674334677	1,97731813418801e-05	0,00231679139246635
SNAP25	6,27822207417909	-3,55549778363035	0,899093561149268	-3,95453592069497	7,66833508541029e-05	0,0057427309417406
SNX10	57,1948435080318	1,83640414771657	0,441990758230078	4,15484738882399	3,25504726722423e-05	0,00313414551158447
SNX21	35,196554181433	-1,96398492475526	0,384053731647711	-5,11382851646603	3,15693972364652e-07	0,000102589266233785
SOBP	21,2789075658665	-2,19250216324346	0,523974097525159	-4,18437127636483	2,85956426149512e-05	0,00289692142864396
SORBS2	94,871480103304	-1,70350582631837	0,444224646007424	-3,83478458844876	0,000125674386286977	0,00796871944825928
SOSTDC1	36,4673820191298	-6,14238245810322	1,20325679423532	-5,10479765211444	3,31148662122597e-07	0,00010556560831556
SOWAHA	21,7841560685707	-2,71121538194707	0,698874867453986	-3,87940031643157	0,000104714302320834	0,00713704447054132
SPINK4	15,0819388514671	-6,47892575620674	1,29599158727688	-4,99920355950779	5,75676032277458e-07	0,000154061065226253
SSTR1	39,1650391922583	-2,90280346705293	0,655210719041995	-4,43033574190791	9,40864896499129e-06	0,00136158740026593
STAT1	688,639702006412	1,70343281760737	0,445937169859787	3,81989421994799	0,000133508918351031	0,00833593825791098
SULF2	274,504323950543	-1,81593769415718	0,422268746462003	-4,30043120494256	1,70466085995106e-05	0,00207770683827215
SYBU	55,6550401953644	-2,16380188059764	0,511262953075465	-4,23226808745178	2,31346413813908e-05	0,00261493294322081
SYT1	15,6065599749687	-3,40288360366249	0,897231330318024	-3,79264910695476	0,000149048698759579	0,00904129406675609
TAP1	285,78164443583	1,53055467177821	0,280767106394908	5,45133185803266	4,99939769011833e-08	2,93480771499269e-05
TFF1	1878,50528161161	-5,28383684810466	1,00323601358227	-5,26679343302038	1,38827267395954e-07	6,16189905383311e-05
TFF2	993,857872116849	-6,38761885777262	1,23247773869348	-5,18274582755871	2,18642905538943e-07	8,28929915624516e-05
TFF3	133,505182496709	-3,69487515735225	0,871165491974364	-4,24130109765756	2,22227775617194e-05	0,00252756316292606
TLR8	32,5824585736652	2,10681290317032	0,422706263931369	4,98410618185774	6,224889048682e-07	0,00016182932986845
TM4SF20	50,9396982446667	-4,35062053633614	0,993319121697982	-4,37988199492141	1,1874359447815e-05	0,00158889406787749
TM4SF4	45,815621873431	-4,50382074510651	0,92494745379928	-4,86927200740624	1,12010135248382e-06	0,00026472213522728
TM4SF5	17,6985833366557	-3,07066813030774	0,693404567206557	-4,4283932865891	9,49376708453972e-06	0,00136158740026593
TM6SF2	10,9008607723858	-3,23483560018117	0,798703017194609	-4,05011065507592	5,11934195094318e-05	0,00441525046555754
TMEM178B	26,0702650074958	-3,44545108073068	0,895467886410459	-3,84765454241133	0,000119254050477953	0,00783460364836748
TMOD1	11,0521354522178	-2,69342965719141	0,658028513232833	-4,09318077108671	4,25495736808718e-05	0,00385025114390052
TNFSF10	241,457696955037	2,05767982543707	0,415476793120822	4,95257463113878	7,32379533396412e-07	0,000185108927065943
TNFSF13B	42,2129327999952	1,32488237890249	0,313873101753019	4,22107651628273	2,43138381300023e-05	0,00266219193616288
TP53INP2	98,128128168222	-1,68986213785662	0,327118467966816	-5,16590258067618	2,39281403320548e-07	8,70888595525465e-05
TPD52	495,085732819257	-1,56443428942886	0,350457155433045	-4,4639815885504	8,04504804761717e-06	0,00126339440621696
TPPP3	64,6708822661477	-2,34891710522109	0,602520487137194	-3,8984850397066	9,67963797604477e-05	0,00674904413364225
TRAF4	123,75913718198	-1,08466436614067	0,28869634287131	-3,75711155656782	0,000171885884017143	0,00985569392157254
TREM2	17,9743583031612	1,88974477465418	0,455968570813388	4,14446278892232	3,40611257464026e-05	0,00324525846247662
TRIM50	8,85329179451194	-6,17359759978438	1,48654902784895	-4,15297274703254	3,28183836508352e-05	0,00314331024040999
TSPYL5	52,8202268703557	-2,44807170972901	0,596692901897989	-4,10273308420809	4,08298187187239e-05	0,0037716804113875
TUBB2A	80,2687909633812	-1,83429925883277	0,448799326799371	-4,08712569137333	4,36750527336523e-05	0,00389607161591669
TYMP	179,94631180645	2,04495925059322	0,409804890777611	4,99008014939226	6,03542449435654e-07	0,000159177760794638
TYROBP	79,3243367924634	1,58458080185052	0,386581844690158	4,09895297364663	4,15023341832304e-05	0,003814441805386
UBD	581,006754664019	3,64288811926272	0,630058121951887	5,78182867951491	7,38929397657618e-09	7,03692118863106e-06
UBE2L6	120,644421731706	1,59719645809083	0,41585884821318	3,84071774582529	0,000122675102373778	0,00785652197444472
UBXN10	37,6440579064845	-3,41707941613723	0,605741595802834	-5,64115035159228	1,68917775413361e-08	1,13850580628605e-05
WARS	818,858518072453	2,80094330155833	0,45852896347945	6,10854171632684	1,00545581000368e-09	1,52477373587058e-06
WFDC2	53,4780782000915	-4,32500143450131	0,968987366190544	-4,46342396754307	8,06602286318661e-06	0,00126339440621696
WNK2	121,190397996852	-2,35575359443675	0,610194805909854	-3,86065822196588	0,000113081987189204	0,00751045986448589
ZBTB7C	70,6126287327992	-2,81305853421126	0,692471111340041	-4,06234785559148	4,85816107506096e-05	0,00424699300842279
ZNF334	18,8527293203451	-3,23983356964942	0,772394515773109	-4,19453207329753	2,73435461295819e-05	0,00285975777279386
ZNF683	5,73421498447731	2,9270865958923	0,572378347817865	5,11390168243003	3,1557165225923e-07	0,000102589266233785
