# Supplementary material for: Transcriptional and microbial profile of gastric cancer patients infected with Epstein-Barr virus
Source: Front Oncol. 2025 Mar 5;15:1530430. doi: 10.3389/fonc.2025.1530430 (PMC11919665; doi:10.3389/fonc.2025.1530430)
Supplement: Supplementary file 4 [file DataSheet4.csv]

	marker	auc	ic_inf	ic_sup
1	0	0	0	0
2	ADAMDEC1	0.920454545454545	0.76316245903678	1
3	ADAMTS15	0.757575757575758	0.595059465717387	0.920092049434128
4	ADRA2A	0.768939393939394	0.556631425410377	0.98124736246841
5	AIF1L	0.814393939393939	0.673339414169834	0.955448464618045
6	AKR1C1	0.818181818181818	0.671397644848578	0.964965991515059
7	AKR7A3	0.869318181818182	0.758860655311955	0.979775708324409
8	AKR7L	0.837121212121212	0.70864439329334	0.965598030949084
9	ALOX15B	0.890151515151515	0.776463263522362	1
10	ALOX5AP	0.810606060606061	0.587811081568434	1
11	AMIGO1	0.833333333333333	0.702424713466853	0.964241953199814
12	ANO7	0.770833333333333	0.629971262693786	0.911695403972881
13	APOBEC3G	0.916666666666667	0.805727904424768	1
14	APOC1	0.916666666666667	0.817843058957512	1
15	APOE	0.928030303030303	0.848384735458321	1
16	AQP2	0.761363636363636	0.620336152380326	0.902391120346947
17	AQP5	0.761363636363636	0.622379239133065	0.900348033594208
18	ARHGDIG	0.793560606060606	0.668487671592371	0.918633540528841
19	ARHGEF26	0.882575757575758	0.77480000701809	0.990351508133425
20	B3GNT7	0.90530303030303	0.80868772661911	1
21	BACH2	0.814393939393939	0.674488439524374	0.954299439263504
22	BAIAP3	0.799242424242424	0.627153060931213	0.971331787553635
23	BATF2	0.946969696969697	0.878565974017892	1
24	BCAS1	0.761363636363636	0.609263263600903	0.913464009126369
25	C11orf45	0.795454545454545	0.625703117210543	0.965205973698548
26	C19orf38	0.939393939393939	0.859440025459453	1
27	C1orf115	0.867424242424242	0.752935837857948	0.981912646990537
28	C1QA	0.977272727272727	0.938926252114629	1
29	C1QB	0.96969696969697	0.918949952527269	1
30	C1QC	0.988636363636364	0.963120217845051	1
31	C6orf58	0.59469696969697	0.421875657028933	0.767518282365007
32	CA2	0.708333333333333	0.547173242750269	0.869493423916398
33	CAMK2N1	0.931818181818182	0.85243255074167	1
34	CAPN13	0.767045454545455	0.620624237623073	0.913466671467836
35	CAPN9	0.715909090909091	0.55976157874218	0.872056603076002
36	CCDC136	0.795454545454545	0.655696859149621	0.93521223175947
37	CCK	0.829545454545455	0.723647332589055	0.935443576501854
38	CCR1	0.852272727272727	0.63970067671678	1
39	CCSER1	0.825757575757576	0.692188128632341	0.95932702288281
40	CCT4P2	0.823863636363636	0.709616196872828	0.938111075854444
41	CD274	0.875	0.674722294570569	1
42	CD300A	0.831439393939394	0.609159117714239	1
43	CD300LF	0.962121212121212	0.904443436820767	1
44	CD38	0.886363636363636	0.736141741013428	1
45	CD4	0.886363636363636	0.768877640586263	1
46	CD74	0.920454545454545	0.811622910327085	1
47	CD8A	0.893939393939394	0.760447340995718	1
48	CDX2	0.840909090909091	0.689982879746156	0.991835302072026
49	CHGA	0.742424242424242	0.585091488209665	0.89975699663882
50	CHRM3	0.876893939393939	0.730786470265854	1
51	CIITA	0.897727272727273	0.765022768577239	1
52	CLEC4E	0.893939393939394	0.74416533309388	1
53	CLU	0.837121212121212	0.691165812160836	0.983076612081588
54	CMKLR1	0.96969696969697	0.924729005816641	1
55	COQ8A	0.829545454545455	0.703513191680585	0.955577717410324
56	CREB3L1	0.806818181818182	0.670298812557475	0.943337551078888
57	CTSC	0.924242424242424	0.824176699456439	1
58	CTSS	0.935606060606061	0.853062797611118	1
59	CX3CL1	0.878787878787879	0.71649430652572	1
60	CXCL10	0.875	0.707360628743245	1
61	CXCL11	0.965909090909091	0.896363800225082	1
62	CXCL9	0.893939393939394	0.748526583341625	1
63	CXCR2P1	0.96969696969697	0.922952887404637	1
64	CXCR6	0.863636363636364	0.689801444192356	1
65	CXXC4	0.799242424242424	0.636136717396351	0.962348131088497
66	CYBB	0.863636363636364	0.62848013940731	1
67	CYP4F30P	0.755681818181818	0.583894057138305	0.927469579225331
68	CYSLTR2	0.837121212121212	0.67141431797357	1
69	DACH1	0.871212121212121	0.762330757210635	0.980093485213608
70	DBN1	0.825757575757576	0.67220653281101	0.979308618704142
71	DHX58	0.803030303030303	0.599223235631975	1
72	DNASE2	0.958333333333333	0.902129124257493	1
73	DPCR1	0.799242424242424	0.655461538248596	0.943023310236253
74	DPYD	0.859848484848485	0.640232624713613	1
75	ENPP5	0.803030303030303	0.640888415542731	0.965172190517875
76	ENPP7P8	0.803030303030303	0.67230601655622	0.933754589504386
77	ENTPD3	0.738636363636364	0.579587933836783	0.897684793435944
78	EPB41L4B	0.829545454545455	0.679084605002473	0.980006304088437
79	EPSTI1	0.943181818181818	0.866267808712067	1
80	ERBB4	0.715909090909091	0.565265190949201	0.866552990868981
81	FAM110B	0.837121212121212	0.717690969841169	0.956551454401256
82	FAM177B	0.806818181818182	0.680353239069975	0.933283124566389
83	FAM222A	0.820075757575758	0.693396485847332	0.946755029304183
84	FAM3B	0.910984848484849	0.787647333831056	1
85	FAS	0.878787878787879	0.725390749260689	1
86	FBXO2	0.736742424242424	0.574415121395001	0.899069727089848
87	FCER1G	0.848484848484849	0.629537770445239	1
88	FCGR1A	0.878787878787879	0.720365699574838	1
89	FCGR3A	0.886363636363636	0.708961509288982	1
90	FDXR	0.935606060606061	0.849921019425341	1
91	FER1L6	0.837121212121212	0.7158427782425	0.958399645999924
92	FGF20	0.583333333333333	0.317146703670427	0.84951996299624
93	FGFR3	0.803030303030303	0.573225128655359	1
94	FGR	0.867424242424242	0.707138326836067	1
95	FLNC	0.829545454545455	0.691192759451212	0.967898149639697
96	FNDC4	0.857954545454545	0.74592381333212	0.969985277576971
97	FOLR1	0.78030303030303	0.649953855567653	0.910652205038408
98	FOSL1	0.803030303030303	0.663295506605933	0.942765099454673
99	FREM2	0.776515151515151	0.635331597562551	0.917698705467752
100	FUT3	0.886363636363636	0.757600334815016	1
101	FYB	0.776515151515151	0.562842817622441	0.990187485407862
102	GAA	0.90530303030303	0.810404235352084	1
103	GALE	0.84469696969697	0.718695948368939	0.970697991025
104	GBP1P1	0.90530303030303	0.78177513910362	1
105	GBP4	0.939393939393939	0.83954730365433	1
106	GBP5	0.992424242424242	0.974333933825242	1
107	GC	0.803030303030303	0.679793078412959	0.926267527647647
108	GDPD2	0.829545454545455	0.699062322236731	0.960028586854178
109	GIF	0.736742424242424	0.582650302094802	0.890834546390046
110	GKN1	0.621212121212121	0.442703829955799	0.799720412468443
111	GKN2	0.75	0.576536332366674	0.923463667633326
112	GM2A	0.96969696969697	0.920551054169971	1
113	GP2	0.8125	0.635883275579619	0.989116724420381
114	GPA33	0.727272727272727	0.521782368385438	0.932763086160017
115	GPAT3	0.799242424242424	0.665646728563705	0.932838119921143
116	GPNMB	0.928030303030303	0.807148148512392	1
117	GPT	0.751893939393939	0.597182293273407	0.906605585514472
118	GREB1L	0.715909090909091	0.557941093955799	0.873877087862383
119	GZMB	0.912878787878788	0.794354382951746	1
120	GZMH	0.897727272727273	0.77990038855937	1
121	HAPLN3	0.939393939393939	0.826245890896675	1
122	HCK	0.931818181818182	0.824831264977316	1
123	HHIP	0.791666666666667	0.623366623432371	0.959966709900963
124	HLA-DOA	0.924242424242424	0.837518392570616	1
125	HLA-DPA1	0.867424242424242	0.721361408765828	1
126	HMGCS2	0.863636363636364	0.761057761507076	0.966214965765651
127	HOMER2	0.742424242424242	0.59374339538825	0.891105089460235
128	HSD17B12	0.909090909090909	0.779078178416788	1
129	ICA1	0.90530303030303	0.811512675655409	0.999093384950652
130	ICAM1	0.924242424242424	0.837802585337942	1
131	IDO1	0.90530303030303	0.748252038286104	1
132	IFI16	0.856060606060606	0.629097867486234	1
133	IFIT3	0.916666666666667	0.823131138320834	1
134	IFNAR2	0.958333333333333	0.90256863842463	1
135	IFNG	0.693181818181818	0.41379786242335	0.972565773940286
136	IGFALS	0.71969696969697	0.572693778826929	0.866700160567011
137	IGHV2-26	0.850378787878788	0.654620462955036	1
138	IGLV2-18	0.814393939393939	0.648715260912556	0.980072617875323
139	IGSF10	0.765151515151515	0.611731930300289	0.918571100002741
140	IL18	0.924242424242424	0.841824457392782	1
141	IL18BP	0.878787878787879	0.774086172948657	0.9834895846271
142	IL21R	0.912878787878788	0.814282020214553	1
143	IL2RA	0.871212121212121	0.749140956521901	0.993283285902341
144	IL2RG	0.909090909090909	0.799060802593287	1
145	IL32	0.962121212121212	0.910043684452799	1
146	IMPA2	0.920454545454545	0.785767880206708	1
147	IRF1	0.950757575757576	0.888928926144511	1
148	IRX5	0.867424242424242	0.772585102077873	0.962263382770612
149	ITLN1	0.640151515151515	0.458825569351145	0.821477460951886
150	KCNH2	0.857954545454545	0.742120583061426	0.973788507847665
151	KCNJ16	0.84469696969697	0.696521742615581	0.992872196778358
152	KCNK15	0.818181818181818	0.734846434993578	0.901517201370059
153	KHDRBS3	0.814393939393939	0.64783688854815	0.980950990239729
154	KLF2	0.765151515151515	0.625101871568218	0.905201158734812
155	KLHL13	0.806818181818182	0.666144456121045	0.947491907515319
156	LAMP3	0.84469696969697	0.674573420403525	1
157	LAP3	0.867424242424242	0.631610772139309	1
158	LAPTM5	0.912878787878788	0.770861137142441	1
159	LGALS17A	1	1	1
160	LHPP	0.784090909090909	0.648735430663024	0.919446387518794
161	LILRB4	0.912878787878788	0.822323930694775	1
162	LIMCH1	0.916666666666667	0.829033795833512	1
163	LIPA	0.859848484848485	0.632201600325712	1
164	LIPF	0.712121212121212	0.553737090611789	0.870505333630636
165	LPXN	0.810606060606061	0.600305656404455	1
166	LRRC25	0.935606060606061	0.846527837043392	1
167	LRRK2	0.776515151515151	0.546271662986208	1
168	LTF	0.696969696969697	0.514870889583702	0.879068504355692
169	MAMDC2	0.770833333333333	0.624097362575501	0.917569304091166
170	MAPK8IP1	0.839015151515151	0.706830375248438	0.971199927781865
171	MARC2	0.852272727272727	0.72674273213484	0.977802722410614
172	MCF2L	0.882575757575758	0.753673032519247	1
173	ME1	0.818181818181818	0.682084859025767	0.954278777337869
174	MEIS3P1	0.757575757575758	0.607607963142219	0.907543552009296
175	MEP1A	0.670454545454545	0.465764428223575	0.875144662685515
176	MID2	0.810606060606061	0.676089404721469	0.945122716490652
177	MLPH	0.863636363636364	0.752964078649252	0.974308648623475
178	MMP7	0.867424242424242	0.676475025782684	1
179	MNDA	0.829545454545455	0.617937501892795	1
180	MPP6	0.772727272727273	0.632162036230571	0.913292509223975
181	MTND1P23	0.647727272727273	0.443743410170227	0.851711135284318
182	MUC12	0.890151515151515	0.789800954098488	0.990502076204542
183	MUC3A	0.893939393939394	0.754900124779149	1
184	MUC5AC	0.825757575757576	0.690291252225174	0.961223899289978
185	MUC5B	0.840909090909091	0.698353620335125	0.983464561483057
186	MUC6	0.823863636363636	0.686336849692148	0.961390423035124
187	MYCN	0.787878787878788	0.654846496613235	0.920911079144341
188	MYH11	0.776515151515151	0.620730498417096	0.932299804613207
189	MYRIP	0.787878787878788	0.65231078469828	0.923446791059296
190	NEURL1	0.774621212121212	0.622093949338284	0.927148474904141
191	NEURL1B	0.840909090909091	0.714036214471985	0.967781967346197
192	NINL	0.810606060606061	0.677512745774607	0.943699375437514
193	NKD2	0.814393939393939	0.679076641765994	0.949711237021884
194	NKG7	0.950757575757576	0.88882951351702	1
195	NLRC4	0.829545454545455	0.618082902952092	1
196	NMU	0.738636363636364	0.593181255558862	0.884091471713865
197	NPL	0.871212121212121	0.718843439452827	1
198	NPNT	0.897727272727273	0.76654826556705	1
199	NR0B2	0.801136363636364	0.653384363361274	0.948888363911453
200	NR4A1	0.84469696969697	0.70522303058725	0.98417090880669
201	NSMF	0.882575757575758	0.740821706476999	1
202	PARP14	0.912878787878788	0.822001153975186	1
203	PC	0.818181818181818	0.664262650418306	0.972100985945331
204	PCDH7	0.837121212121212	0.652953247445121	1
205	PCDHGC3	0.808712121212121	0.671732569206477	0.945691673217765
206	PCED1B	0.871212121212121	0.740333578860008	1
207	PCK1	0.772727272727273	0.602413633524633	0.943040911929912
208	PCSK1	0.753787878787879	0.573683618227593	0.933892139348165
209	PCSK1N	0.793560606060606	0.667887110802416	0.919234101318796
210	PDE9A	0.768939393939394	0.625751859791258	0.912126928087529
211	PDIA2	0.801136363636364	0.679282080021555	0.922990647251173
212	PEG10	0.846590909090909	0.730150997833259	0.963030820348559
213	PER2	0.852272727272727	0.735503096982856	0.969042357562598
214	PFN2	0.770833333333333	0.629045003922812	0.912621662743854
215	PGA3	0.623106060606061	0.437911522205767	0.808300599006355
216	PGC	0.672348484848485	0.494335043458354	0.850361926238616
217	PHGR1	0.757575757575758	0.556657750636893	0.958493764514623
218	PHYH	0.837121212121212	0.708761753274631	0.965480670967793
219	PIGZ	0.863636363636364	0.717403482877276	1
220	PLA1A	0.810606060606061	0.614191447818833	1
221	PLA2G4F	0.823863636363636	0.694429905239081	0.953297367488191
222	PLCB1	0.833333333333333	0.696163054729619	0.970503611937048
223	POTEE	0.746212121212121	0.60554014467693	0.886884097747313
224	POTEI	0.861742424242424	0.738241925193913	0.985242923290935
225	PPIC	0.878787878787879	0.773238864796641	0.984336892779117
226	PPP1R14C	0.776515151515151	0.565700850710601	0.987329452319702
227	PPP1R1B	0.863636363636364	0.7211413180428	1
228	PRKAA2	0.825757575757576	0.679937528397378	0.971577623117774
229	PRKX	0.916666666666667	0.816714118955577	1
230	PRLR	0.768939393939394	0.627991319049192	0.909887468829596
231	PROX1	0.886363636363636	0.744689455512281	1
232	PSCA	0.734848484848485	0.567168020474001	0.902528949222969
233	PTAFR	0.897727272727273	0.792477079865406	1
234	PTPN22	0.863636363636364	0.636158159321357	1
235	RAB3C	0.821969696969697	0.695607917040282	0.948331476899112
236	RAB6B	0.799242424242424	0.66793639621988	0.930548452264969
237	RAI2	0.831439393939394	0.702841973726291	0.960036814152496
238	RAP1GAP	0.901515151515151	0.80678244515346	0.996247857876843
239	RAP1GAP2	0.840909090909091	0.707749236809317	0.974068945008865
240	RASGRP1	0.829545454545455	0.602687902017031	1
241	RBBP8	0.731060606060606	0.521439922744779	0.940681289376434
242	RDH12	0.768939393939394	0.629500743247178	0.90837804463161
243	REG1A	0.835227272727273	0.601230140090341	1
244	REG1B	0.797348484848485	0.683626150033254	0.911070819663716
245	REG3A	0.839015151515151	0.709329776293937	0.968700526736366
246	REG4	0.875	0.704890914903873	1
247	REP15	0.674242424242424	0.492391400575326	0.856093447909522
248	RFX6	0.787878787878788	0.702259820700725	0.873497755056851
249	RGN	0.776515151515151	0.639880478712556	0.913149824317747
250	RGS19	0.931818181818182	0.851738189057998	1
251	RHPN2	0.890151515151515	0.75122378264544	1
252	RIMS4	0.740530303030303	0.568507082353407	0.912553523707199
253	RP5-864K19.6	0.696969696969697	0.548507464258834	0.84543192968056
254	RP5-903G2.2	0.833333333333333	0.701994047090478	0.964672619576189
255	SARM1	0.928030303030303	0.83914011342669	1
256	SCARA3	0.738636363636364	0.584913952960728	0.892358774312
257	SEMA6A	0.871212121212121	0.699527878392792	1
258	SGK2	0.823863636363636	0.693565911494365	0.954161361232908
259	SHISA6	0.78219696969697	0.636964060818201	0.927429878575739
260	SIGLEC1	0.943181818181818	0.873301214435683	1
261	SIGLEC8	0.90530303030303	0.790919985495064	1
262	SIGLEC9	0.928030303030303	0.800360886629605	1
263	SLAMF7	0.924242424242424	0.844766957096303	1
264	SLAMF8	0.916666666666667	0.800677207771546	1
265	SLC16A9	0.795454545454546	0.651501344079421	0.93940774682967
266	SLC1A3	0.954545454545455	0.863052572196282	1
267	SLC22A3	0.856060606060606	0.629067513569532	1
268	SLC2A10	0.791666666666667	0.654197145543185	0.929136187790148
269	SLC31A2	0.867424242424242	0.669319417579753	1
270	SLC44A4	0.878787878787879	0.76067940862528	0.996896348950477
271	SLC6A8	0.893939393939394	0.728744098108361	1
272	SLC7A2	0.708333333333333	0.475263137427034	0.941403529239632
273	SLC9A7	0.825757575757576	0.633547106775524	1
274	SMARCA1	0.829545454545455	0.707188394370611	0.951902514720299
275	SNAP25	0.827651515151515	0.710932996194432	0.944370034108598
276	SNX10	0.890151515151515	0.674388933399495	1
277	SNX21	0.867424242424242	0.755445685954772	0.979402798893713
278	SOBP	0.84280303030303	0.686180344995163	0.999425715610898
279	SORBS2	0.806818181818182	0.657310503110913	0.956325860525451
280	SOSTDC1	0.753787878787879	0.615513459623576	0.892062297952181
281	SOWAHA	0.804924242424242	0.658385438318514	0.951463046529971
282	SPINK4	0.791666666666667	0.685086455853141	0.898246877480193
283	SSTR1	0.867424242424242	0.746326513644356	0.988521971204129
284	STAT1	0.848484848484849	0.636438970046556	1
285	SULF2	0.852272727272727	0.706204839857618	0.998340614687836
286	SYBU	0.837121212121212	0.687711902269092	0.986530521973333
287	SYT1	0.776515151515152	0.635502935038353	0.91752736799195
288	TAP1	0.958333333333333	0.887386908936868	1
289	TFF1	0.852272727272727	0.716273433690184	0.98827202085527
290	TFF2	0.785984848484849	0.627214748666693	0.944754948303004
291	TFF3	0.768939393939394	0.561822185145199	0.976056602733589
292	TLR8	0.893939393939394	0.716387532322124	1
293	TM4SF20	0.765151515151515	0.597062867917763	0.933240162385267
294	TM4SF4	0.837121212121212	0.705248136244505	0.968994287997919
295	TM4SF5	0.84469696969697	0.726315897143967	0.963078042249972
296	TM6SF2	0.84469696969697	0.731527720159392	0.957866219234547
297	TMEM178B	0.723484848484849	0.563111454400605	0.883858242569093
298	TMOD1	0.803030303030303	0.67230601655622	0.933754589504386
299	TNFSF10	0.920454545454545	0.829663595852443	1
300	TNFSF13B	0.871212121212121	0.746735726342387	0.995688516081855
301	TP53INP2	0.90530303030303	0.811822762011683	0.998783298594377
302	TPD52	0.890151515151515	0.77595146783148	1
303	TPPP3	0.806818181818182	0.661682724511463	0.9519536391249
304	TRAF4	0.799242424242424	0.657788988858069	0.940695859626779
305	TREM2	0.935606060606061	0.844853061421954	1
306	TRIM50	0.772727272727273	0.686466956008069	0.858987589446477
307	TSPYL5	0.715909090909091	0.56338707117205	0.868431110646131
308	TUBB2A	0.801136363636364	0.661736981805742	0.940535745466985
309	TYMP	0.916666666666667	0.814947415333908	1
310	TYROBP	0.924242424242424	0.789429761557893	1
311	UBD	0.890151515151515	0.690207035382715	1
312	UBE2L6	0.912878787878788	0.789564217976351	1
313	UBXN10	0.909090909090909	0.817356301400128	1
314	WARS	0.890151515151515	0.745427346152527	1
315	WFDC2	0.829545454545455	0.664686384773575	0.994404524317335
316	WNK2	0.861742424242424	0.683371338616783	1
317	ZBTB7C	0.797348484848485	0.652604339913367	0.942092629783603
318	ZNF334	0.738636363636364	0.590201065932068	0.887071661340659
319	ZNF683	0.897727272727273	0.78756977125761	1
320	ADAMDEC1	0.920454545454545	0.76316245903678	1
321	ADAMTS15	0.757575757575758	0.595059465717387	0.920092049434128
322	ADRA2A	0.768939393939394	0.556631425410377	0.98124736246841
323	AIF1L	0.814393939393939	0.673339414169834	0.955448464618045
324	AKR1C1	0.818181818181818	0.671397644848578	0.964965991515059
325	AKR7A3	0.869318181818182	0.758860655311955	0.979775708324409
326	AKR7L	0.837121212121212	0.70864439329334	0.965598030949084
327	ALOX15B	0.890151515151515	0.776463263522362	1
328	ALOX5AP	0.810606060606061	0.587811081568434	1
329	AMIGO1	0.833333333333333	0.702424713466853	0.964241953199814
330	ANO7	0.770833333333333	0.629971262693786	0.911695403972881
331	APOBEC3G	0.916666666666667	0.805727904424768	1
332	APOC1	0.916666666666667	0.817843058957512	1
333	APOE	0.928030303030303	0.848384735458321	1
334	AQP2	0.761363636363636	0.620336152380326	0.902391120346947
335	AQP5	0.761363636363636	0.622379239133065	0.900348033594208
336	ARHGDIG	0.793560606060606	0.668487671592371	0.918633540528841
337	ARHGEF26	0.882575757575758	0.77480000701809	0.990351508133425
338	B3GNT7	0.90530303030303	0.80868772661911	1
339	BACH2	0.814393939393939	0.674488439524374	0.954299439263504
340	BAIAP3	0.799242424242424	0.627153060931213	0.971331787553635
341	BATF2	0.946969696969697	0.878565974017892	1
342	BCAS1	0.761363636363636	0.609263263600903	0.913464009126369
343	C11orf45	0.795454545454545	0.625703117210543	0.965205973698548
344	C19orf38	0.939393939393939	0.859440025459453	1
345	C1orf115	0.867424242424242	0.752935837857948	0.981912646990537
346	C1QA	0.977272727272727	0.938926252114629	1
347	C1QB	0.96969696969697	0.918949952527269	1
348	C1QC	0.988636363636364	0.963120217845051	1
349	C6orf58	0.59469696969697	0.421875657028933	0.767518282365007
350	CA2	0.708333333333333	0.547173242750269	0.869493423916398
351	CAMK2N1	0.931818181818182	0.85243255074167	1
352	CAPN13	0.767045454545455	0.620624237623073	0.913466671467836
353	CAPN9	0.715909090909091	0.55976157874218	0.872056603076002
354	CCDC136	0.795454545454545	0.655696859149621	0.93521223175947
355	CCK	0.829545454545455	0.723647332589055	0.935443576501854
356	CCR1	0.852272727272727	0.63970067671678	1
357	CCSER1	0.825757575757576	0.692188128632341	0.95932702288281
358	CCT4P2	0.823863636363636	0.709616196872828	0.938111075854444
359	CD274	0.875	0.674722294570569	1
360	CD300A	0.831439393939394	0.609159117714239	1
361	CD300LF	0.962121212121212	0.904443436820767	1
362	CD38	0.886363636363636	0.736141741013428	1
363	CD4	0.886363636363636	0.768877640586263	1
364	CD74	0.920454545454545	0.811622910327085	1
365	CD8A	0.893939393939394	0.760447340995718	1
366	CDX2	0.840909090909091	0.689982879746156	0.991835302072026
367	CHGA	0.742424242424242	0.585091488209665	0.89975699663882
368	CHRM3	0.876893939393939	0.730786470265854	1
369	CIITA	0.897727272727273	0.765022768577239	1
370	CLEC4E	0.893939393939394	0.74416533309388	1
371	CLU	0.837121212121212	0.691165812160836	0.983076612081588
372	CMKLR1	0.96969696969697	0.924729005816641	1
373	COQ8A	0.829545454545455	0.703513191680585	0.955577717410324
374	CREB3L1	0.806818181818182	0.670298812557475	0.943337551078888
375	CTSC	0.924242424242424	0.824176699456439	1
376	CTSS	0.935606060606061	0.853062797611118	1
377	CX3CL1	0.878787878787879	0.71649430652572	1
378	CXCL10	0.875	0.707360628743245	1
379	CXCL11	0.965909090909091	0.896363800225082	1
380	CXCL9	0.893939393939394	0.748526583341625	1
381	CXCR2P1	0.96969696969697	0.922952887404637	1
382	CXCR6	0.863636363636364	0.689801444192356	1
383	CXXC4	0.799242424242424	0.636136717396351	0.962348131088497
384	CYBB	0.863636363636364	0.62848013940731	1
385	CYP4F30P	0.755681818181818	0.583894057138305	0.927469579225331
386	CYSLTR2	0.837121212121212	0.67141431797357	1
387	DACH1	0.871212121212121	0.762330757210635	0.980093485213608
388	DBN1	0.825757575757576	0.67220653281101	0.979308618704142
389	DHX58	0.803030303030303	0.599223235631975	1
390	DNASE2	0.958333333333333	0.902129124257493	1
391	DPCR1	0.799242424242424	0.655461538248596	0.943023310236253
392	DPYD	0.859848484848485	0.640232624713613	1
393	ENPP5	0.803030303030303	0.640888415542731	0.965172190517875
394	ENPP7P8	0.803030303030303	0.67230601655622	0.933754589504386
395	ENTPD3	0.738636363636364	0.579587933836783	0.897684793435944
396	EPB41L4B	0.829545454545455	0.679084605002473	0.980006304088437
397	EPSTI1	0.943181818181818	0.866267808712067	1
398	ERBB4	0.715909090909091	0.565265190949201	0.866552990868981
399	FAM110B	0.837121212121212	0.717690969841169	0.956551454401256
400	FAM177B	0.806818181818182	0.680353239069975	0.933283124566389
401	FAM222A	0.820075757575758	0.693396485847332	0.946755029304183
402	FAM3B	0.910984848484849	0.787647333831056	1
403	FAS	0.878787878787879	0.725390749260689	1
404	FBXO2	0.736742424242424	0.574415121395001	0.899069727089848
405	FCER1G	0.848484848484849	0.629537770445239	1
406	FCGR1A	0.878787878787879	0.720365699574838	1
407	FCGR3A	0.886363636363636	0.708961509288982	1
408	FDXR	0.935606060606061	0.849921019425341	1
409	FER1L6	0.837121212121212	0.7158427782425	0.958399645999924
410	FGF20	0.583333333333333	0.317146703670427	0.84951996299624
411	FGFR3	0.803030303030303	0.573225128655359	1
412	FGR	0.867424242424242	0.707138326836067	1
413	FLNC	0.829545454545455	0.691192759451212	0.967898149639697
414	FNDC4	0.857954545454545	0.74592381333212	0.969985277576971
415	FOLR1	0.78030303030303	0.649953855567653	0.910652205038408
416	FOSL1	0.803030303030303	0.663295506605933	0.942765099454673
417	FREM2	0.776515151515151	0.635331597562551	0.917698705467752
418	FUT3	0.886363636363636	0.757600334815016	1
419	FYB	0.776515151515151	0.562842817622441	0.990187485407862
420	GAA	0.90530303030303	0.810404235352084	1
421	GALE	0.84469696969697	0.718695948368939	0.970697991025
422	GBP1P1	0.90530303030303	0.78177513910362	1
423	GBP4	0.939393939393939	0.83954730365433	1
424	GBP5	0.992424242424242	0.974333933825242	1
425	GC	0.803030303030303	0.679793078412959	0.926267527647647
426	GDPD2	0.829545454545455	0.699062322236731	0.960028586854178
427	GIF	0.736742424242424	0.582650302094802	0.890834546390046
428	GKN1	0.621212121212121	0.442703829955799	0.799720412468443
429	GKN2	0.75	0.576536332366674	0.923463667633326
430	GM2A	0.96969696969697	0.920551054169971	1
431	GP2	0.8125	0.635883275579619	0.989116724420381
432	GPA33	0.727272727272727	0.521782368385438	0.932763086160017
433	GPAT3	0.799242424242424	0.665646728563705	0.932838119921143
434	GPNMB	0.928030303030303	0.807148148512392	1
435	GPT	0.751893939393939	0.597182293273407	0.906605585514472
436	GREB1L	0.715909090909091	0.557941093955799	0.873877087862383
437	GZMB	0.912878787878788	0.794354382951746	1
438	GZMH	0.897727272727273	0.77990038855937	1
439	HAPLN3	0.939393939393939	0.826245890896675	1
440	HCK	0.931818181818182	0.824831264977316	1
441	HHIP	0.791666666666667	0.623366623432371	0.959966709900963
442	HLA-DOA	0.924242424242424	0.837518392570616	1
443	HLA-DPA1	0.867424242424242	0.721361408765828	1
444	HMGCS2	0.863636363636364	0.761057761507076	0.966214965765651
445	HOMER2	0.742424242424242	0.59374339538825	0.891105089460235
446	HSD17B12	0.909090909090909	0.779078178416788	1
447	ICA1	0.90530303030303	0.811512675655409	0.999093384950652
448	ICAM1	0.924242424242424	0.837802585337942	1
449	IDO1	0.90530303030303	0.748252038286104	1
450	IFI16	0.856060606060606	0.629097867486234	1
451	IFIT3	0.916666666666667	0.823131138320834	1
452	IFNAR2	0.958333333333333	0.90256863842463	1
453	IFNG	0.693181818181818	0.41379786242335	0.972565773940286
454	IGFALS	0.71969696969697	0.572693778826929	0.866700160567011
455	IGHV2-26	0.850378787878788	0.654620462955036	1
456	IGLV2-18	0.814393939393939	0.648715260912556	0.980072617875323
457	IGSF10	0.765151515151515	0.611731930300289	0.918571100002741
458	IL18	0.924242424242424	0.841824457392782	1
459	IL18BP	0.878787878787879	0.774086172948657	0.9834895846271
460	IL21R	0.912878787878788	0.814282020214553	1
461	IL2RA	0.871212121212121	0.749140956521901	0.993283285902341
462	IL2RG	0.909090909090909	0.799060802593287	1
463	IL32	0.962121212121212	0.910043684452799	1
464	IMPA2	0.920454545454545	0.785767880206708	1
465	IRF1	0.950757575757576	0.888928926144511	1
466	IRX5	0.867424242424242	0.772585102077873	0.962263382770612
467	ITLN1	0.640151515151515	0.458825569351145	0.821477460951886
468	KCNH2	0.857954545454545	0.742120583061426	0.973788507847665
469	KCNJ16	0.84469696969697	0.696521742615581	0.992872196778358
470	KCNK15	0.818181818181818	0.734846434993578	0.901517201370059
471	KHDRBS3	0.814393939393939	0.64783688854815	0.980950990239729
472	KLF2	0.765151515151515	0.625101871568218	0.905201158734812
473	KLHL13	0.806818181818182	0.666144456121045	0.947491907515319
474	LAMP3	0.84469696969697	0.674573420403525	1
475	LAP3	0.867424242424242	0.631610772139309	1
476	LAPTM5	0.912878787878788	0.770861137142441	1
477	LGALS17A	1	1	1
478	LHPP	0.784090909090909	0.648735430663024	0.919446387518794
479	LILRB4	0.912878787878788	0.822323930694775	1
480	LIMCH1	0.916666666666667	0.829033795833512	1
481	LIPA	0.859848484848485	0.632201600325712	1
482	LIPF	0.712121212121212	0.553737090611789	0.870505333630636
483	LPXN	0.810606060606061	0.600305656404455	1
484	LRRC25	0.935606060606061	0.846527837043392	1
485	LRRK2	0.776515151515151	0.546271662986208	1
486	LTF	0.696969696969697	0.514870889583702	0.879068504355692
487	MAMDC2	0.770833333333333	0.624097362575501	0.917569304091166
488	MAPK8IP1	0.839015151515151	0.706830375248438	0.971199927781865
489	MARC2	0.852272727272727	0.72674273213484	0.977802722410614
490	MCF2L	0.882575757575758	0.753673032519247	1
491	ME1	0.818181818181818	0.682084859025767	0.954278777337869
492	MEIS3P1	0.757575757575758	0.607607963142219	0.907543552009296
493	MEP1A	0.670454545454545	0.465764428223575	0.875144662685515
494	MID2	0.810606060606061	0.676089404721469	0.945122716490652
495	MLPH	0.863636363636364	0.752964078649252	0.974308648623475
496	MMP7	0.867424242424242	0.676475025782684	1
497	MNDA	0.829545454545455	0.617937501892795	1
498	MPP6	0.772727272727273	0.632162036230571	0.913292509223975
499	MTND1P23	0.647727272727273	0.443743410170227	0.851711135284318
500	MUC12	0.890151515151515	0.789800954098488	0.990502076204542
501	MUC3A	0.893939393939394	0.754900124779149	1
502	MUC5AC	0.825757575757576	0.690291252225174	0.961223899289978
503	MUC5B	0.840909090909091	0.698353620335125	0.983464561483057
504	MUC6	0.823863636363636	0.686336849692148	0.961390423035124
505	MYCN	0.787878787878788	0.654846496613235	0.920911079144341
506	MYH11	0.776515151515151	0.620730498417096	0.932299804613207
507	MYRIP	0.787878787878788	0.65231078469828	0.923446791059296
508	NEURL1	0.774621212121212	0.622093949338284	0.927148474904141
509	NEURL1B	0.840909090909091	0.714036214471985	0.967781967346197
510	NINL	0.810606060606061	0.677512745774607	0.943699375437514
511	NKD2	0.814393939393939	0.679076641765994	0.949711237021884
512	NKG7	0.950757575757576	0.88882951351702	1
513	NLRC4	0.829545454545455	0.618082902952092	1
514	NMU	0.738636363636364	0.593181255558862	0.884091471713865
515	NPL	0.871212121212121	0.718843439452827	1
516	NPNT	0.897727272727273	0.76654826556705	1
517	NR0B2	0.801136363636364	0.653384363361274	0.948888363911453
518	NR4A1	0.84469696969697	0.70522303058725	0.98417090880669
519	NSMF	0.882575757575758	0.740821706476999	1
520	PARP14	0.912878787878788	0.822001153975186	1
521	PC	0.818181818181818	0.664262650418306	0.972100985945331
522	PCDH7	0.837121212121212	0.652953247445121	1
523	PCDHGC3	0.808712121212121	0.671732569206477	0.945691673217765
524	PCED1B	0.871212121212121	0.740333578860008	1
525	PCK1	0.772727272727273	0.602413633524633	0.943040911929912
526	PCSK1	0.753787878787879	0.573683618227593	0.933892139348165
527	PCSK1N	0.793560606060606	0.667887110802416	0.919234101318796
528	PDE9A	0.768939393939394	0.625751859791258	0.912126928087529
529	PDIA2	0.801136363636364	0.679282080021555	0.922990647251173
530	PEG10	0.846590909090909	0.730150997833259	0.963030820348559
531	PER2	0.852272727272727	0.735503096982856	0.969042357562598
532	PFN2	0.770833333333333	0.629045003922812	0.912621662743854
533	PGA3	0.623106060606061	0.437911522205767	0.808300599006355
534	PGC	0.672348484848485	0.494335043458354	0.850361926238616
535	PHGR1	0.757575757575758	0.556657750636893	0.958493764514623
536	PHYH	0.837121212121212	0.708761753274631	0.965480670967793
537	PIGZ	0.863636363636364	0.717403482877276	1
538	PLA1A	0.810606060606061	0.614191447818833	1
539	PLA2G4F	0.823863636363636	0.694429905239081	0.953297367488191
540	PLCB1	0.833333333333333	0.696163054729619	0.970503611937048
541	POTEE	0.746212121212121	0.60554014467693	0.886884097747313
542	POTEI	0.861742424242424	0.738241925193913	0.985242923290935
543	PPIC	0.878787878787879	0.773238864796641	0.984336892779117
544	PPP1R14C	0.776515151515151	0.565700850710601	0.987329452319702
545	PPP1R1B	0.863636363636364	0.7211413180428	1
546	PRKAA2	0.825757575757576	0.679937528397378	0.971577623117774
547	PRKX	0.916666666666667	0.816714118955577	1
548	PRLR	0.768939393939394	0.627991319049192	0.909887468829596
549	PROX1	0.886363636363636	0.744689455512281	1
550	PSCA	0.734848484848485	0.567168020474001	0.902528949222969
551	PTAFR	0.897727272727273	0.792477079865406	1
552	PTPN22	0.863636363636364	0.636158159321357	1
553	RAB3C	0.821969696969697	0.695607917040282	0.948331476899112
554	RAB6B	0.799242424242424	0.66793639621988	0.930548452264969
555	RAI2	0.831439393939394	0.702841973726291	0.960036814152496
556	RAP1GAP	0.901515151515151	0.80678244515346	0.996247857876843
557	RAP1GAP2	0.840909090909091	0.707749236809317	0.974068945008865
558	RASGRP1	0.829545454545455	0.602687902017031	1
559	RBBP8	0.731060606060606	0.521439922744779	0.940681289376434
560	RDH12	0.768939393939394	0.629500743247178	0.90837804463161
561	REG1A	0.835227272727273	0.601230140090341	1
562	REG1B	0.797348484848485	0.683626150033254	0.911070819663716
563	REG3A	0.839015151515151	0.709329776293937	0.968700526736366
564	REG4	0.875	0.704890914903873	1
565	REP15	0.674242424242424	0.492391400575326	0.856093447909522
566	RFX6	0.787878787878788	0.702259820700725	0.873497755056851
567	RGN	0.776515151515151	0.639880478712556	0.913149824317747
568	RGS19	0.931818181818182	0.851738189057998	1
569	RHPN2	0.890151515151515	0.75122378264544	1
570	RIMS4	0.740530303030303	0.568507082353407	0.912553523707199
571	RP5-864K19.6	0.696969696969697	0.548507464258834	0.84543192968056
572	RP5-903G2.2	0.833333333333333	0.701994047090478	0.964672619576189
573	SARM1	0.928030303030303	0.83914011342669	1
574	SCARA3	0.738636363636364	0.584913952960728	0.892358774312
575	SEMA6A	0.871212121212121	0.699527878392792	1
576	SGK2	0.823863636363636	0.693565911494365	0.954161361232908
577	SHISA6	0.78219696969697	0.636964060818201	0.927429878575739
578	SIGLEC1	0.943181818181818	0.873301214435683	1
579	SIGLEC8	0.90530303030303	0.790919985495064	1
580	SIGLEC9	0.928030303030303	0.800360886629605	1
581	SLAMF7	0.924242424242424	0.844766957096303	1
582	SLAMF8	0.916666666666667	0.800677207771546	1
583	SLC16A9	0.795454545454546	0.651501344079421	0.93940774682967
584	SLC1A3	0.954545454545455	0.863052572196282	1
585	SLC22A3	0.856060606060606	0.629067513569532	1
586	SLC2A10	0.791666666666667	0.654197145543185	0.929136187790148
587	SLC31A2	0.867424242424242	0.669319417579753	1
588	SLC44A4	0.878787878787879	0.76067940862528	0.996896348950477
589	SLC6A8	0.893939393939394	0.728744098108361	1
590	SLC7A2	0.708333333333333	0.475263137427034	0.941403529239632
591	SLC9A7	0.825757575757576	0.633547106775524	1
592	SMARCA1	0.829545454545455	0.707188394370611	0.951902514720299
593	SNAP25	0.827651515151515	0.710932996194432	0.944370034108598
594	SNX10	0.890151515151515	0.674388933399495	1
595	SNX21	0.867424242424242	0.755445685954772	0.979402798893713
596	SOBP	0.84280303030303	0.686180344995163	0.999425715610898
597	SORBS2	0.806818181818182	0.657310503110913	0.956325860525451
598	SOSTDC1	0.753787878787879	0.615513459623576	0.892062297952181
599	SOWAHA	0.804924242424242	0.658385438318514	0.951463046529971
600	SPINK4	0.791666666666667	0.685086455853141	0.898246877480193
601	SSTR1	0.867424242424242	0.746326513644356	0.988521971204129
602	STAT1	0.848484848484849	0.636438970046556	1
603	SULF2	0.852272727272727	0.706204839857618	0.998340614687836
604	SYBU	0.837121212121212	0.687711902269092	0.986530521973333
605	SYT1	0.776515151515152	0.635502935038353	0.91752736799195
606	TAP1	0.958333333333333	0.887386908936868	1
607	TFF1	0.852272727272727	0.716273433690184	0.98827202085527
608	TFF2	0.785984848484849	0.627214748666693	0.944754948303004
609	TFF3	0.768939393939394	0.561822185145199	0.976056602733589
610	TLR8	0.893939393939394	0.716387532322124	1
611	TM4SF20	0.765151515151515	0.597062867917763	0.933240162385267
612	TM4SF4	0.837121212121212	0.705248136244505	0.968994287997919
613	TM4SF5	0.84469696969697	0.726315897143967	0.963078042249972
614	TM6SF2	0.84469696969697	0.731527720159392	0.957866219234547
615	TMEM178B	0.723484848484849	0.563111454400605	0.883858242569093
616	TMOD1	0.803030303030303	0.67230601655622	0.933754589504386
617	TNFSF10	0.920454545454545	0.829663595852443	1
618	TNFSF13B	0.871212121212121	0.746735726342387	0.995688516081855
619	TP53INP2	0.90530303030303	0.811822762011683	0.998783298594377
620	TPD52	0.890151515151515	0.77595146783148	1
621	TPPP3	0.806818181818182	0.661682724511463	0.9519536391249
622	TRAF4	0.799242424242424	0.657788988858069	0.940695859626779
623	TREM2	0.935606060606061	0.844853061421954	1
624	TRIM50	0.772727272727273	0.686466956008069	0.858987589446477
625	TSPYL5	0.715909090909091	0.56338707117205	0.868431110646131
626	TUBB2A	0.801136363636364	0.661736981805742	0.940535745466985
627	TYMP	0.916666666666667	0.814947415333908	1
628	TYROBP	0.924242424242424	0.789429761557893	1
629	UBD	0.890151515151515	0.690207035382715	1
630	UBE2L6	0.912878787878788	0.789564217976351	1
631	UBXN10	0.909090909090909	0.817356301400128	1
632	WARS	0.890151515151515	0.745427346152527	1
633	WFDC2	0.829545454545455	0.664686384773575	0.994404524317335
634	WNK2	0.861742424242424	0.683371338616783	1
635	ZBTB7C	0.797348484848485	0.652604339913367	0.942092629783603
636	ZNF334	0.738636363636364	0.590201065932068	0.887071661340659
637	ZNF683	0.897727272727273	0.78756977125761	1
