# Supplementary material for: Transcriptional and microbial profile of gastric cancer patients infected with Epstein-Barr virus
Source: Front Oncol. 2025 Mar 5;15:1530430. doi: 10.3389/fonc.2025.1530430 (PMC11919665; doi:10.3389/fonc.2025.1530430)
Supplement: Supplementary file 5 [file DataSheet5.csv]

	Lactobacillus	Shigella	Klebsiella	Salmonella	Choristoneura	Stenotrophomonas	Chloroflexus	Magnetospirillum	Vibrio	Edwardsiella	Pantoea	Erwinia	Rhodothermus	Citrobacter	[Enterobacter]	Haemophilus	Neisseria	Actinobacillus	Desulfomicrobium	Pectobacterium	Desulfococcus	endosymbiont	Piscirickettsia	Nitrosococcus	Acidithiobacillus	Natranaerobius	Plesiomonas	Thioflavicoccus	Xenorhabdus	Proteus	Gilliamella	secondary	Alteromonas	Thalassospira	Desulfocapsa	Methylophaga	Sodalis	Thalassolituus	Kyrpidia	Thiocystis	Wigglesworthia	Kosakonia	Cellvibrio	Methylococcus	Raoultella	Halothiobacillus	Frischella	Pluralibacter	Blochmannia
IL32	0.0395470383275261	-0.356722854121203	-0.397038327526132	-0.312350257899732	-0.112466243130829	-0.212890443012133	-0.270508321425187	-0.417811886940889	-0.334945338627639	-0.301920180551231	-0.366092908911063	-0.316661798851628	-0.313087803809471	-0.405736593537327	-0.364564651105516	-0.0464427329574744	-0.273698031900175	-0.151934184558575	-0.293119715060839	-0.378345509179926	-0.268108888250896	-0.404900121717736	-0.447363328090373	-0.352238693311726	-0.371162259610293	-0.197102387839857	-0.302430523729517	-0.307445004839175	-0.327121156316896	-0.290448496633723	-0.342184580639771	-0.329967431668015	-0.34565436495355	-0.360794720186554	-0.303658220913681	-0.392800114506935	-0.285256288593507	-0.305486658005044	-0.312464159765299	-0.310881592709468	-0.341293968037342	-0.396134394807797	-0.396384764693191	-0.389647688312922	-0.378271135589396	-0.325874472490525	-0.367194987399411	-0.348476663317023	-0.417758124269842
CD274	-0.0717895114574894	-0.278196473732801	-0.250043565391984	-0.248355191730668	-0.148383724532926	-0.161549285992278	-0.225564607363295	-0.292170322591675	-0.238616063740882	-0.258073280572121	-0.297284372259201	-0.241092188108777	-0.294537251875076	-0.184767009906878	-0.300323091173712	0.00252734326095164	-0.137744665152357	-0.0143935183925872	-0.187999372279399	-0.306827156285827	-0.274000250127978	-0.392675058819091	-0.347951708324404	-0.284281743670939	-0.273425435158433	-0.216780564007496	-0.21442622205996	-0.274293277857038	-0.2603803778997	-0.211917173898733	-0.260133552362991	-0.236444918347315	-0.289040074762011	-0.26902676231355	-0.255600213691865	-0.245826970024881	-0.15707168911229	-0.198109821285496	-0.234498291101669	-0.260499551699292	-0.257084813149218	-0.220356394495467	-0.285915133847795	-0.293139604602588	-0.258572541903334	-0.279319679119732	-0.239364793654569	-0.27527626561634	-0.258548284143331
TLR8	-0.277351916376307	-0.290779215398431	-0.317247386759582	-0.346242656874069	-0.326160816639677	0.0321821275999496	-0.360735879489985	-0.302324843452426	-0.360475771566738	-0.295462928134818	-0.344040169398087	-0.310033790943965	-0.368282083309494	-0.359008012932254	-0.321469427931042	-0.148564464713872	-0.259228645500357	-0.146788308043675	-0.341202169064567	-0.398657606792581	-0.38716179406172	-0.460089996189599	-0.467955827686497	-0.324774537768856	-0.293091702065942	-0.396474333732785	-0.331661402393506	-0.343090802501688	-0.320573495061554	-0.342214196727369	-0.332140878043147	-0.354211723066435	-0.317496392726565	-0.335722544715963	-0.378523266161985	-0.259681606631087	-0.284642834209435	-0.300225693745486	-0.279932206943387	-0.325589592589837	-0.362946795889289	-0.32412588695021	-0.330772034191849	-0.394020838574571	-0.356960085697036	-0.418906519372714	-0.403966892655156	-0.347338994652252	-0.313318593202382
CYBB	-0.164982578397213	-0.331721765199888	-0.36794425087108	-0.35539099078745	-0.227110376330031	-0.0235478982438656	-0.314445219265437	-0.307558395272145	-0.369102095324318	-0.377400225689039	-0.395380341623948	-0.348493678934483	-0.337715631054734	-0.374787626905236	-0.399546805949572	-0.195094332254756	-0.330703927716327	-0.170162797975764	-0.327588987894727	-0.357946235182668	-0.332301517318124	-0.427743324105774	-0.409494070358517	-0.304808532628167	-0.276169145458563	-0.275314849976487	-0.292483299348338	-0.354361164997924	-0.366057915248664	-0.377425383593097	-0.353363658312535	-0.380031455783162	-0.381309506256451	-0.323929012700179	-0.329108837931504	-0.296828924981209	-0.316279553159436	-0.329511728123696	-0.28054436734595	-0.335657568698423	-0.370368128015964	-0.389651877068793	-0.311376526640188	-0.388598132250126	-0.387267193535761	-0.409375980735347	-0.3657101361183	-0.396346260211652	-0.358895406254568
PTPN22	-0.237630662020906	-0.300709961520486	-0.266898954703833	-0.238640824654775	-0.191828557222374	-0.0306994821549655	-0.273472318501712	-0.334249509552711	-0.229251088951435	-0.244241209642456	-0.30132933002513	-0.261021416679406	-0.282434018833983	-0.23765319165938	-0.298526019641798	-0.172265071401364	-0.314404076771953	-0.133967225879433	-0.213447699624535	-0.307122402958728	-0.263224666474042	-0.351715566539481	-0.330439813434414	-0.276734062517678	-0.246598286232267	-0.232455119051169	-0.200602358353768	-0.33732457052687	-0.272906521122663	-0.301134478717352	-0.254149343966752	-0.265199288581986	-0.28410783742336	-0.313795311116247	-0.317564228150224	-0.281795186731277	-0.202177037722034	-0.227624386963575	-0.240579038207203	-0.278488973925322	-0.266382168452783	-0.27471858958807	-0.25528681561241	-0.264575590829762	-0.323508724595503	-0.303053641441417	-0.236266042082637	-0.291418204130007	-0.316838038225717
LPXN	-0.264994120204322	-0.26727066817667	-0.240167254899183	-0.228718309650328	0.00409461166917193	-0.136234885767044	-0.261714905561278	-0.307528176716362	-0.171139775802352	-0.221999536036075	-0.301386039369814	-0.211451383073058	-0.213537802809177	-0.172144778363971	-0.232104929675521	-0.135064487013058	-0.228469359128932	-0.0993459092180299	-0.204904754019896	-0.230024909501476	-0.197994042076319	-0.370782249233101	-0.287871250794146	-0.227046908172368	-0.164347862536526	-0.127362670330508	-0.194939185896976	-0.292911131906741	-0.240833470462571	-0.250255578665084	-0.251147171891657	-0.218952117435813	-0.262673887560337	-0.263312990775004	-0.264269377317776	-0.266248612198149	-0.180451084796732	-0.186333933292209	-0.16870126442517	-0.246895037208551	-0.226404145780953	-0.237366849500292	-0.213141448556747	-0.257633503129501	-0.302123493310033	-0.265292786244595	-0.176137236847158	-0.289111702560692	-0.24527200787503
C1QB	-0.0581881533101045	-0.220567098079337	-0.302264808362369	-0.226007411155343	0.0270929524505714	0.126373720575412	-0.233632710737835	-0.172358306596074	-0.223238802696153	-0.207330158667551	-0.215036001496093	-0.20660198333228	-0.17885741205071	-0.327971866112467	-0.278723153932071	0.00583801708846301	-0.21895842552014	-0.0902708846257896	-0.222086833828471	-0.286897481730677	-0.197200454240493	-0.26784090738951	-0.275119284858386	-0.135228270625368	-0.163555637313584	-0.201903376029047	-0.216483014821965	-0.224708312715646	-0.181763076448299	-0.234128115651972	-0.215546591377987	-0.238679359723787	-0.195536630666031	-0.260855456289842	-0.185500888985576	-0.238442081080311	-0.192361767576881	-0.198250669847705	-0.0941852505085997	-0.154171355888869	-0.222116105061908	-0.261841155701129	-0.181374205753375	-0.246383285741302	-0.252675685813928	-0.166915580355356	-0.280287515357923	-0.233834667097711	-0.319301649742051
APOC1	-0.00313643496658934	-0.328991507928298	-0.411569966171335	-0.287569169372352	0.0893090532273925	0.0214584904719764	-0.206120885893633	-0.307699231944114	-0.285851237790392	-0.323180709488862	-0.338782132140544	-0.333987694742585	-0.263266689546702	-0.392902381614155	-0.35721171855467	-0.201490262735179	-0.39797746608893	-0.251145087589446	-0.262361240980442	-0.316679804384804	-0.178828561847296	-0.367909409983954	-0.372213201907093	-0.244342774774838	-0.277089719867002	-0.168762315838296	-0.298206919323925	-0.27237086558789	-0.371971968428143	-0.399918106179296	-0.345912984337624	-0.372656800223813	-0.397680778579044	-0.375012297450392	-0.299162467770766	-0.329401146178433	-0.327291120058755	-0.284316972380512	-0.245431631790855	-0.237820767198412	-0.318386966284663	-0.411886843150373	-0.303042079518384	-0.330317859438786	-0.366718760442634	-0.278794970893458	-0.34070171359592	-0.358603135208313	-0.402958677022571
CD4	-0.0945163117757033	-0.250457356912623	-0.337732479957974	-0.17713688515014	-0.0116739992270008	-0.0807640872088881	-0.343402735844728	-0.357903307067716	-0.233530854964513	-0.325320074820161	-0.325444621254433	-0.240057715779993	-0.22035005173315	-0.291412469831134	-0.315507415211999	-0.164255843883622	-0.426168140702537	-0.202442366369664	-0.219914812661899	-0.234383918588107	-0.202704032504567	-0.267634594713934	-0.27844715407218	-0.266021550243432	-0.25585577538197	-0.1649865983034	-0.278359893917346	-0.299900808432479	-0.252881691932151	-0.257788648236381	-0.246867494818907	-0.235932613451223	-0.270868824643201	-0.332766815481749	-0.202083202479802	-0.309428787649851	-0.225322845562117	-0.235701464795039	-0.274522171607366	-0.225532487889797	-0.211822775805859	-0.306049488366588	-0.289066809817584	-0.307533320999261	-0.342170796485127	-0.275523259544073	-0.290213721509885	-0.33050714234008	-0.321383321529523
NPL	-0.0815473091313229	-0.31696798353897	-0.301794742340708	-0.213498322715837	-0.0856495603146604	-0.0166608604884045	-0.178917114151326	-0.246019799853247	-0.212471133455175	-0.233723451258755	-0.272089303759814	-0.265428194072	-0.185177631665231	-0.316955205762861	-0.313149208083222	-0.175693931519948	-0.394490259376212	-0.239019638761751	-0.157364377075096	-0.257476724214847	-0.178130694288867	-0.26291701140119	-0.287734332165929	-0.183562291542125	-0.245419830600087	-0.105465534160715	-0.226818783530255	-0.248690241727025	-0.253482306184718	-0.286294057172823	-0.27568216630544	-0.30244990480932	-0.255820084269002	-0.281521347247242	-0.195330348108807	-0.239445259921106	-0.136999469912114	-0.203810192415888	-0.163300376533687	-0.181605401756078	-0.263546863479735	-0.292465067525196	-0.267477452539151	-0.242139786791991	-0.283206817854936	-0.210233095993687	-0.271425698498083	-0.292081684693712	-0.347605759825105
FCGR1A	0.0777908446227678	-0.296541510584546	-0.335119125715328	-0.244314720098864	-0.113865052161866	0.0347128582172111	-0.149601191853149	-0.204117411293798	-0.282241208667932	-0.248353254543503	-0.317860937834281	-0.27982749539695	-0.246900355231715	-0.330819631046893	-0.368724482343015	0.0331997222915968	-0.204846621119035	-0.0954209171944905	-0.192163657730754	-0.290353595260439	-0.232446749838498	-0.299895484123986	-0.318150524521205	-0.171418671838278	-0.182666891800151	-0.187595872885718	-0.214223680115074	-0.25306997571003	-0.273573202716863	-0.239218755804811	-0.269401304712159	-0.280659590069133	-0.310884528058467	-0.25134421846705	-0.219575797370934	-0.251214219125896	-0.240484592851983	-0.295854442789606	-0.179545721028965	-0.218353270495789	-0.234873564269481	-0.33145505631458	-0.219432157429912	-0.243070278457607	-0.292384618055894	-0.234339046517968	-0.267328546179384	-0.326218819825936	-0.326838698924412
FCER1G	-0.0777138886166026	-0.354171207555226	-0.38072835566654	-0.317807503242717	0.00392088526364162	-0.0787683613666452	-0.211875529916044	-0.401396134441415	-0.266329689843731	-0.340024856648286	-0.373043938092997	-0.278337616590125	-0.270865960280133	-0.344334555036462	-0.357560728538603	-0.0210902437638033	-0.193539972555843	-0.0915951170437367	-0.2572990480407	-0.327404368244752	-0.230383527726199	-0.42616100653984	-0.401536445949481	-0.274515008919054	-0.233118303364178	-0.211804127379052	-0.250033018397145	-0.300944902497496	-0.324733274785038	-0.349807885645987	-0.303896785987524	-0.320395557627239	-0.358880527215818	-0.311840375023404	-0.320943594810216	-0.279046830839054	-0.23253972724046	-0.238275513250417	-0.258551640617879	-0.243074539669659	-0.341702742477204	-0.400496651784802	-0.319644730933751	-0.313434557830818	-0.358856757479357	-0.350242741037735	-0.283918094663266	-0.391426219343807	-0.37902228039664
TYROBP	-0.0526224088838878	-0.277325203849516	-0.335250048650994	-0.237288135818459	-0.0421712992800566	0.0245987573703144	-0.16723344295431	-0.324711239380775	-0.239836160487548	-0.249258467809935	-0.30155620048228	-0.241702768903553	-0.237411699465141	-0.318350331840497	-0.326062577488716	-0.00705913117714078	-0.209581123434346	-0.0450124575186363	-0.201353088137685	-0.267242180737727	-0.197234818700846	-0.34488782092594	-0.358598838601699	-0.204491008867593	-0.153987202633897	-0.186310802896495	-0.194091948661518	-0.238029591870842	-0.246758869196698	-0.291287558170024	-0.239693239652132	-0.274349638689554	-0.287209051663971	-0.250066448113472	-0.2815801122088	-0.234899384230745	-0.187048540494211	-0.239415587476495	-0.195400664797138	-0.178715826896892	-0.262062338403805	-0.333382139584593	-0.245544476195692	-0.2911276049291	-0.310461761460963	-0.259118412408192	-0.210448827705787	-0.311075309380118	-0.31962129612273
IFI16	-0.222648083623693	-0.258373622789618	-0.286759581881533	-0.245698110816526	-0.0868542559267515	-0.24053741983919	-0.319501449572449	-0.444764678812441	-0.203459252262106	-0.37722570535346	-0.372717447262787	-0.233637278745115	-0.290730627303132	-0.21437608154454	-0.285789374735982	-0.0750228763159201	-0.235781266334387	0.0227639622099817	-0.247916972458423	-0.243134936659635	-0.268021670004881	-0.344304603932675	-0.302605036437958	-0.374210017746022	-0.25244267433894	-0.198324457560742	-0.239344179627831	-0.343877106861891	-0.275001772724372	-0.230712104985894	-0.228123053759847	-0.182838717441508	-0.333449671109037	-0.292829031977077	-0.271035952365063	-0.303034712282053	-0.218126851707907	-0.233060716698452	-0.356014999833342	-0.352028973327168	-0.259659314643913	-0.249664534542729	-0.295999908040672	-0.345129018649336	-0.348750091066372	-0.366707147202914	-0.243078889137146	-0.317672096393972	-0.244425456870603
FAS	-0.0718672416727698	-0.236693091732729	-0.284942724256521	-0.189073802644271	-0.127194319935979	-0.14809656596187	-0.215422229061265	-0.326675087733023	-0.205123743502412	-0.259086722677322	-0.33111059162581	-0.249040801965402	-0.255371998124349	-0.264908538393987	-0.277208575096399	0.0720634391998702	-0.179131832510475	0.0298299393788992	-0.173226548862646	-0.264112360558925	-0.195639046862196	-0.360668024445085	-0.309162728573404	-0.303426743640492	-0.26074084985227	-0.11217342794702	-0.21151861531525	-0.318423451225687	-0.22380880969034	-0.17098316050201	-0.201799875032402	-0.190680466853456	-0.281156086087649	-0.296161592145741	-0.231470761896904	-0.296841853914942	-0.181590406847416	-0.216936541630553	-0.285191717620777	-0.298462830441117	-0.230507884636219	-0.265663395869952	-0.260321765105484	-0.290127424844866	-0.326448845402212	-0.245443919244752	-0.286195713627431	-0.293049957930824	-0.244040148463281
NKG7	-0.172101198798895	-0.19146438408715	-0.210810890929954	-0.197689163710417	0.054930699622854	-0.132245119793117	-0.16988046482953	-0.349993492701213	-0.155670892320772	-0.270131107389698	-0.314678306284856	-0.140880729308184	-0.211966568121012	-0.154094498641483	-0.23146778094392	-0.0142153251811125	-0.101374048212643	-0.0163240377485122	-0.180706657062247	-0.178692959409798	-0.183056188014065	-0.340678040378386	-0.26933330958555	-0.245298660733515	-0.171206588881767	-0.0847458261042466	-0.125933408697264	-0.210738484362189	-0.171873109706319	-0.179453151178659	-0.165996757171628	-0.127021244557609	-0.229386616351738	-0.219288718320209	-0.221114543263535	-0.305223622426191	-0.204721625597028	-0.191578369169153	-0.254618262603521	-0.263047185306679	-0.18394741015677	-0.172287267886323	-0.218083726140788	-0.307525533542022	-0.308842665583439	-0.276364152346439	-0.167759702226215	-0.214155850178637	-0.214609211360071
GZMH	-0.210702592028595	-0.174995687466818	-0.206331168957462	-0.204364823726457	0.144837863434801	-0.153318037545602	-0.221367621525077	-0.312279238293215	-0.104202785771429	-0.192591003844285	-0.256682854130074	-0.154055361412858	-0.211377608581912	-0.175526806783514	-0.17822475059711	0.10017984985411	-0.0433053895004725	0.131439957171721	-0.194044574386434	-0.229854838634932	-0.163085341465812	-0.303260832736503	-0.248982398689885	-0.220696528686037	-0.160129989369222	-0.214079467185243	-0.160178968414984	-0.208347999353861	-0.174501825315084	-0.15657169539206	-0.14963192008952	-0.103043941423213	-0.270672228137481	-0.202893530950467	-0.261806547037651	-0.243398552161313	-0.176665112502833	-0.142260566483625	-0.170367775589551	-0.258820151305733	-0.204968861029563	-0.167758713992021	-0.16467910049939	-0.218847403284562	-0.216129849031252	-0.20408073795128	-0.16568781263862	-0.168730864878143	-0.209029304673032
UBE2L6	-0.343268006442728	-0.304414159101699	-0.336122036265449	-0.362780570827455	0.0779152914698244	-0.244524985959665	-0.292778667737316	-0.468912453044722	-0.261430503913025	-0.370493552041303	-0.367691310241926	-0.259651949429457	-0.330174187048985	-0.2827613492392	-0.317071215955553	-0.153075013294855	-0.180379337183784	-0.0791850540365811	-0.341481826458684	-0.354133982826146	-0.268618389919135	-0.475947544848259	-0.403256400908797	-0.382834009775315	-0.303604293824747	-0.247140327973982	-0.273493301016833	-0.321389023012018	-0.302546447655936	-0.320018153467277	-0.324858791622314	-0.283615465589514	-0.349337192023182	-0.380092031277354	-0.38800669651669	-0.342472657340141	-0.282180489848285	-0.224565637049838	-0.298339534665023	-0.323541848271124	-0.363891107684448	-0.292366272770728	-0.311949258398122	-0.379186119906761	-0.407707770765022	-0.374171066412968	-0.325498917656804	-0.347359046934961	-0.363012923025511
CD8A	-0.313862368630204	-0.221456983415921	-0.297471778268404	-0.216873820091666	0.121545071863902	-0.155551685459627	-0.255824100092543	-0.353660174340887	-0.158112788670902	-0.3074236980316	-0.291733921878724	-0.227643706341848	-0.222280817621334	-0.220234719462685	-0.266305821153888	-0.15235689013131	-0.282399134306648	-0.0652961509940488	-0.224114684399094	-0.2230171895759	-0.135393489561189	-0.314586151527684	-0.261735385482456	-0.312579083154554	-0.23581284883715	-0.134020718808159	-0.171084291011055	-0.242218091984757	-0.220368064402307	-0.243975632501324	-0.21888145337428	-0.188604647953471	-0.303900184386878	-0.327971284856102	-0.326857365220127	-0.319570619868981	-0.232000299787549	-0.200354290798523	-0.263721149956827	-0.283463572440742	-0.234980800908102	-0.259614554814963	-0.226390844818966	-0.29115568589831	-0.346694031051209	-0.255536201662952	-0.225631991373559	-0.245250053374308	-0.273787459219721
MMP7	-0.22022676198886	-0.279000923988562	-0.212205834790532	-0.230041470607887	-0.136629216363511	-0.0664280766749584	-0.368815986047469	-0.351564927689645	-0.256224695595758	-0.308122388254399	-0.272802623718532	-0.243180738446468	-0.309165258327431	-0.25749312881711	-0.250676725420594	-0.307068466028817	-0.397121056337306	-0.128235355361307	-0.270492274974277	-0.228426839714283	-0.316092730948464	-0.260133513926221	-0.300860327990344	-0.329857323931941	-0.303038281493428	-0.249082835281657	-0.231343689070079	-0.206103986573311	-0.323823967753746	-0.295348151597901	-0.27403888032283	-0.24983764791607	-0.409301109663751	-0.294221107315591	-0.329658499576593	-0.313359419756554	-0.244981791042202	-0.292764745555792	-0.354662495726871	-0.347779573111995	-0.266614512298483	-0.238045767079576	-0.307625721156092	-0.283889924644684	-0.267319805081845	-0.380241368570385	-0.229828169438624	-0.262592735720063	-0.300470508477867
LIPA	-0.228222996515679	-0.332505771472682	-0.350174216027875	-0.327161846140445	0.0885094523787157	-0.09698245498955	-0.362305054412851	-0.377600763792716	-0.235001971456488	-0.385777201796819	-0.315275726555075	-0.282388021118582	-0.301909215556301	-0.312802513453358	-0.300532477400934	-0.197272696840004	-0.380300800375944	-0.113296501573817	-0.315459294416473	-0.274779964270767	-0.267149487544728	-0.311521992871979	-0.319445512802585	-0.327128608243959	-0.291085419581562	-0.239438374599082	-0.274770259441502	-0.283943241184234	-0.38212151086177	-0.398096627623724	-0.328385406637452	-0.29504514911217	-0.440850976940758	-0.335023668744657	-0.330683102901679	-0.349621819765852	-0.286483197361651	-0.248843609477128	-0.276696501958412	-0.300901164219218	-0.333872635910666	-0.353209615184661	-0.291631550483992	-0.28241804389729	-0.314512666649138	-0.341175795990885	-0.256093173895117	-0.305157741081482	-0.383619507543495
SLC31A2	-0.371154719329673	-0.291951741480301	-0.356862778975114	-0.317629120637974	0.00400906421433101	-0.0908734247553936	-0.263474636650114	-0.378943393941882	-0.258379464354186	-0.397381397005658	-0.350686731682179	-0.256336501150452	-0.32615513105421	-0.303170404057822	-0.357828787618433	-0.200932748089204	-0.232090696598811	-0.0554513518900797	-0.312497557921222	-0.273722326092811	-0.266349727213955	-0.425269358546263	-0.366156288258891	-0.307209246395229	-0.254908922754265	-0.228015334395783	-0.205316388123713	-0.270781396054184	-0.292152964032652	-0.376450708459864	-0.29890853311994	-0.297362803686937	-0.353174624665553	-0.292694461427422	-0.339795694198346	-0.292454947650734	-0.25491370956467	-0.254390760720519	-0.293177648288121	-0.300506789772125	-0.318732273629513	-0.321813235495837	-0.242462102212494	-0.345235683879572	-0.362008850038467	-0.390441275262252	-0.252709495265363	-0.292114293660617	-0.334933116419027
DPYD	-0.326582168522684	-0.247059848418852	-0.250446448253592	-0.238215565174856	-0.011499760432568	-0.115389727189373	-0.275140653548099	-0.350139867065516	-0.219675852748335	-0.305860209829577	-0.299206819996208	-0.222440401125112	-0.299214933506846	-0.184786456187611	-0.263162759017557	-0.111711401516606	-0.201011195021487	-0.0197994042076319	-0.21659863691541	-0.232989035680385	-0.225207320106192	-0.393539255006138	-0.331152287591326	-0.309791729929503	-0.235617609719298	-0.186373749935322	-0.183857146233182	-0.261981813280347	-0.263707630064237	-0.294840839267299	-0.234377824994352	-0.231206083632501	-0.332853933855083	-0.29493850592449	-0.328729589491598	-0.29046097778544	-0.184920732841722	-0.200802215171369	-0.287115734114999	-0.278238449733608	-0.261853464403038	-0.243148806343628	-0.246866637793437	-0.287678354029172	-0.292908683091991	-0.311373636063613	-0.179805852739834	-0.24727867885129	-0.253807033799291
IL2RA	-0.158691569895467	-0.306840330509491	-0.365016783091057	-0.3014836788475	0.070584202618251	-0.184958736861054	-0.293709427369504	-0.46265397753421	-0.253949050687793	-0.391435447402477	-0.402357202640922	-0.283518228501061	-0.305431813476394	-0.314066260151048	-0.340788956683576	-0.138842934585663	-0.274552701736971	-0.0908892414156974	-0.300166065202909	-0.313310428096155	-0.237727122069025	-0.457081817836589	-0.304596701322836	-0.357754170919191	-0.329707773765323	-0.229750441431197	-0.239972038970738	-0.329789904898591	-0.324123538242301	-0.326244977815201	-0.292280953188572	-0.303823477383348	-0.39228194327324	-0.365720621528156	-0.278326098283382	-0.442203260546075	-0.32461822824602	-0.281145186752758	-0.349727311783938	-0.40482493611576	-0.301853888509971	-0.367962419442111	-0.356608850468083	-0.404608873817065	-0.42350447256369	-0.445335844755799	-0.323361114257973	-0.33494180272965	-0.38684925069459
LAPTM5	-0.120034843205575	-0.283026264478581	-0.320905923344948	-0.247789158568156	-0.00313616169845843	-0.0681144760313297	-0.262226564887838	-0.400453940072155	-0.215135286439032	-0.315096465887427	-0.346829448704076	-0.245846766996073	-0.245928941569726	-0.266597013974462	-0.312047800192494	-0.0980264063361326	-0.26419704926415	-0.0708212157643876	-0.221563249937324	-0.274082553193937	-0.209585445174659	-0.389555069731879	-0.317176847592843	-0.260517132578079	-0.223744111844983	-0.196316771590717	-0.220496807116125	-0.296786212400875	-0.266795370617677	-0.297105337931721	-0.239476804521249	-0.257672180061177	-0.315491335880681	-0.297109647301324	-0.265001269979394	-0.29272086859896	-0.231272302795166	-0.220522085213171	-0.270837252391024	-0.275774997756921	-0.26227860833568	-0.321410237627113	-0.280361187987756	-0.340580942377221	-0.343422328593282	-0.358837895117015	-0.252075341016817	-0.312421317941179	-0.319917552621135
CCR1	-0.171109952066152	-0.255194948814085	-0.304408438146199	-0.265086488857786	-0.0641282567564497	-0.0433531291242776	-0.188420995945914	-0.315289204492778	-0.151379146354241	-0.305114707095074	-0.321607639080408	-0.187099400684995	-0.225357683819008	-0.215372588235012	-0.284181379416845	-0.0644036782704572	-0.197550260275469	-0.0408252521680655	-0.197861920593035	-0.214665660351153	-0.202643292278667	-0.350120000257307	-0.268534589042937	-0.232483168290406	-0.179811685341905	-0.177230988697228	-0.151154341313736	-0.242223945912619	-0.240908605843485	-0.246784075598483	-0.22720193743994	-0.210970845322854	-0.304821750035593	-0.244037592446166	-0.284904139628475	-0.220737233041545	-0.19195703077897	-0.172326604172642	-0.217092412724484	-0.266628952915746	-0.22730698662616	-0.288084224692284	-0.202639729643349	-0.24800082931911	-0.345141930087863	-0.348406262245777	-0.197956431540604	-0.279477620385683	-0.262244345387041
CXCL9	-0.204391011989405	-0.279329124581071	-0.351280716258006	-0.345605856282045	-0.013592402247291	-0.0274773353604576	-0.216322300296998	-0.302028562798561	-0.257789012617067	-0.381567934616609	-0.332679520393287	-0.263683677515496	-0.286588589383785	-0.31181067835158	-0.342204289245583	-0.170116346392331	-0.211063186287251	-0.0840058073458271	-0.316998013054214	-0.288255350577137	-0.233523931739127	-0.416917489721092	-0.35781339456485	-0.236494505777787	-0.218548409403916	-0.220098188426459	-0.234411409219801	-0.247903800344191	-0.316263490527402	-0.331235566147627	-0.335780179745916	-0.31242943857148	-0.381201570696685	-0.296287674896151	-0.296275812379995	-0.246351494143	-0.29827843641134	-0.247922295163389	-0.216655079096917	-0.271795162512471	-0.298913490288646	-0.313843580549806	-0.192153844538906	-0.314571775037573	-0.349509709511906	-0.350330192408781	-0.289683815970274	-0.330068934066524	-0.325693396737396
CXCL10	-0.257890246224484	-0.436636446042099	-0.463295729694696	-0.452670687613929	0.033568760880633	-0.208973476425559	-0.291510340521551	-0.493255982479884	-0.379627671861244	-0.455458688987157	-0.458102519074516	-0.399773073253706	-0.385648040639136	-0.418131844558316	-0.446084078778758	-0.25927706603342	-0.348004370327222	-0.266858734744395	-0.39599999184158	-0.44167175807246	-0.309720245624178	-0.544264584487703	-0.500415001272764	-0.399319342410731	-0.34695307711175	-0.295387255730369	-0.358412419759759	-0.378892055079405	-0.458299166451268	-0.445959052294011	-0.458042658019659	-0.435901870978389	-0.509030627537482	-0.458337903283307	-0.468839862913497	-0.382732401293948	-0.399619419974318	-0.349720476930405	-0.347485219159841	-0.370912303598658	-0.456941096299169	-0.472847448198951	-0.412207973146622	-0.407670483832962	-0.478081103333096	-0.435024129611826	-0.399336279191948	-0.519930113153534	-0.468054147878037
FCGR3A	-0.152010105113919	-0.42381740569736	-0.419617579560887	-0.385815114335867	-0.0791915320697295	-0.177314675265302	-0.301992149521741	-0.459962012714615	-0.322673416393131	-0.407348205273742	-0.434318421159826	-0.34584881813826	-0.331442111108722	-0.375109095422126	-0.408506421050791	-0.142384110825378	-0.312500058175209	-0.213432344035574	-0.322454457454649	-0.419467444406425	-0.286262751583472	-0.507498667057323	-0.46544566587935	-0.339872829514551	-0.322676615457861	-0.256034758107869	-0.332286669604155	-0.392514022398518	-0.402349482917078	-0.38444932963285	-0.403643420239016	-0.373001978194171	-0.417069989408779	-0.416024041828325	-0.363364927376039	-0.342644307228084	-0.313664124568968	-0.304447725360258	-0.322447673372525	-0.344514883480726	-0.38898205532362	-0.426594528009474	-0.382728475262484	-0.377069438801995	-0.409687841968983	-0.412454209860169	-0.390489222576356	-0.460907153484451	-0.427587200813886
SNX10	-0.195468428141924	-0.372478132264718	-0.413333372571176	-0.39555459644762	-0.14798676165074	-0.202207548603576	-0.278824367219601	-0.443082344902684	-0.291679381824935	-0.430991203211101	-0.447830836890173	-0.277276174491537	-0.36931629760679	-0.36239155030502	-0.3888987994214	-0.212090835618669	-0.289731857768007	-0.165568749349215	-0.318259490823248	-0.341662326738438	-0.356398185358034	-0.424222649018511	-0.41486655380865	-0.357974658491204	-0.327690176289717	-0.245655739431382	-0.26773187175826	-0.316406925021351	-0.359841617881771	-0.319667640703348	-0.395544849293764	-0.319078344121083	-0.379600581270977	-0.325118959841747	-0.327371080170751	-0.328656576691668	-0.294279575633298	-0.320269195651937	-0.353895430416428	-0.383625689070797	-0.344325191188693	-0.342759140529471	-0.344726218863041	-0.372098528880466	-0.42369802409764	-0.47581613460043	-0.376005863805967	-0.378527243710978	-0.38493101658355
STAT1	-0.227003484320558	-0.36804738917267	-0.344076655052265	-0.402352438209474	-0.0792751984888103	-0.165620217648521	-0.313747808188607	-0.334685638871021	-0.268548786069298	-0.400524170153223	-0.388407143358975	-0.329568972145498	-0.338763623703469	-0.306699900314636	-0.352264192669077	-0.245806659799316	-0.319633975470683	-0.110679954193359	-0.351586582905662	-0.348444009260868	-0.319218780415836	-0.411613581961549	-0.375725861275043	-0.353633698037713	-0.303908181546947	-0.249214932366161	-0.275730079337932	-0.358554788252337	-0.405343882780717	-0.36822843179981	-0.379564621608077	-0.328129416796655	-0.452271083323838	-0.35197141104882	-0.383595897732548	-0.33511251424557	-0.329950822290185	-0.28944071701339	-0.279669852485146	-0.38801104446307	-0.372288943389927	-0.334024866740851	-0.285341115602372	-0.344604240617938	-0.397922718481941	-0.38139641776326	-0.316710043841642	-0.390745429862006	-0.356695753114983
LAP3	-0.22020905923345	-0.346356548958706	-0.353135888501742	-0.375865833355494	-0.0644655460238677	-0.181144387601884	-0.262923975964668	-0.394173677888492	-0.359604425732639	-0.380890632400614	-0.319198150579122	-0.34012145841954	-0.375181368246997	-0.387080033370376	-0.388031483158013	-0.153008328467777	-0.175637431298998	-0.0982949632591932	-0.406126571566878	-0.411472535329321	-0.293314961349305	-0.43785710836918	-0.432704260581267	-0.432800216237477	-0.404047846419477	-0.28797200065708	-0.272065312460656	-0.27948751647642	-0.382470719462055	-0.367089761577784	-0.369258909378497	-0.332680691716214	-0.451573672247009	-0.407968848249687	-0.428724826877554	-0.404512445469091	-0.377975536928969	-0.322321743635632	-0.373680200021584	-0.374090973147721	-0.413411854350681	-0.379665295687084	-0.328238386808975	-0.349852020931917	-0.374602840116121	-0.365920221994325	-0.402045320409013	-0.355565214228294	-0.433507640749266
ADAMDEC1	-0.224080853724105	-0.259551298230509	-0.319567873818047	-0.297590519214116	-0.00392088526364162	-0.0669923604978776	-0.222512902199895	-0.405321982311413	-0.210989587405652	-0.361320047875746	-0.322130720087316	-0.202800049693526	-0.27671827222427	-0.23874095003541	-0.30424945349295	-0.14972330076948	-0.171309029762267	-0.00977014581799858	-0.267336154731568	-0.257127957910459	-0.224015486255539	-0.378984189568681	-0.322206598227665	-0.255940772292701	-0.192636681821895	-0.178802495000947	-0.175154020217476	-0.253408890024024	-0.276534090143645	-0.322387432801711	-0.26869402520771	-0.253427633696956	-0.30735030574241	-0.261687285849004	-0.253588302358904	-0.253782252483012	-0.236922307851852	-0.195566578781167	-0.240183628260046	-0.260499551699292	-0.274462489038041	-0.267669497090915	-0.214261585634106	-0.323319599704913	-0.321555921198032	-0.366071439196994	-0.207478607638541	-0.265473104487872	-0.313109188217145
CXCL11	-0.234719527979504	-0.234729751623387	-0.24956414098416	-0.243592027350899	0.105667921015629	-0.0911873388081099	-0.248012226872916	-0.353167701006369	-0.156876805919153	-0.31394339387491	-0.210232326439925	-0.178520054262437	-0.204946379530325	-0.201791830267978	-0.232269455958502	-0.0872605395953419	-0.167766445039342	0.00139890807828657	-0.224555006121185	-0.214017598171871	-0.167694105884603	-0.243062819821174	-0.2922371242883	-0.27679969448891	-0.209426488154092	-0.173521186688039	-0.202492949035443	-0.117095829794771	-0.257734220495075	-0.256827975435215	-0.230432502219304	-0.183900475145021	-0.350170892558059	-0.283474937412261	-0.301946720021685	-0.193200825738414	-0.175438193277595	-0.138702071328875	-0.219602242644704	-0.195094778195801	-0.264145991510994	-0.216466534576786	-0.229374703240468	-0.224804118443003	-0.214595285970733	-0.281795317616123	-0.206812020093356	-0.217651194564981	-0.27986340461366
TNFSF10	-0.377003484320558	-0.356809965929291	-0.306620209059233	-0.379699420900149	-0.145657287772847	0.0394209259489898	-0.339900723569708	-0.275459277444536	-0.303751157766896	-0.295724708638186	-0.2738723618568	-0.280643808511303	-0.410376454700335	-0.282550988322836	-0.328012224971701	-0.194658659337707	-0.233689306854895	-0.109633335241176	-0.349317719377356	-0.386017031025049	-0.42117691000767	-0.402720426833382	-0.428079673807562	-0.322594842884502	-0.297191496707936	-0.413583309825173	-0.294402939141197	-0.325617372274966	-0.320922703661839	-0.341776246641974	-0.362097312744382	-0.306860958999486	-0.344259542799892	-0.366298368460586	-0.420153828706603	-0.296741519526267	-0.255722841817466	-0.297770577091025	-0.271012155363185	-0.316221997427936	-0.326887852732619	-0.243970431123334	-0.24489012462751	-0.309094260493348	-0.311892455596798	-0.326661397699115	-0.279064696655832	-0.274265661184217	-0.34798512668223
CTSS	-0.375087108013937	-0.238163683313155	-0.226655052264808	-0.222696585548596	-0.193396638071603	-0.117826705657268	-0.388457969793952	-0.37821134483835	-0.252080349804828	-0.301745660215653	-0.26864246315807	-0.21689283771523	-0.304267199015954	-0.225012064443455	-0.27950828957695	-0.239271566043573	-0.338723105721045	-0.142252959250882	-0.280291909727721	-0.281056663962231	-0.290436759230801	-0.357034022057306	-0.332533965935715	-0.319892021227902	-0.325628370182191	-0.281337907886563	-0.245190355360629	-0.287700028682979	-0.228033215986051	-0.253397919409336	-0.259564209714497	-0.237804114546949	-0.265452091118174	-0.333713276298459	-0.285904010416712	-0.291234975864955	-0.197619948011784	-0.220083671524874	-0.305380589392786	-0.314821235534567	-0.250579096512451	-0.196665571946816	-0.257121525786216	-0.333846290974281	-0.303507780229312	-0.346159655645288	-0.275745617321584	-0.225345908599029	-0.296337270964791
EPSTI1	-0.162811969316857	-0.328948514678979	-0.373970992122667	-0.327524619419269	0.0161170884850385	-0.116872437213726	-0.339392447485028	-0.344906087288751	-0.288602310314353	-0.384834101383291	-0.380360949469323	-0.303026533506843	-0.292315348058206	-0.362467417598486	-0.387655799666671	-0.249825731784798	-0.36846241168943	-0.214217342440282	-0.341827905236769	-0.339784758302825	-0.294984956080226	-0.33887012619505	-0.360297179305556	-0.291568686992473	-0.316046871533882	-0.235957023922799	-0.311518752753896	-0.357653010726396	-0.33058398981567	-0.314374263853338	-0.340671029025702	-0.317596545319148	-0.359007988374864	-0.379506181793835	-0.33896275750291	-0.302960502258301	-0.322866341132181	-0.267619371486033	-0.270061951552579	-0.323852745615046	-0.344364809471685	-0.330316186027256	-0.264777683890642	-0.361150478499986	-0.426545267296776	-0.28995085009462	-0.340176776048231	-0.37794124035367	-0.390279458629487
BATF2	-0.127843149391085	-0.323761408835617	-0.304226608401007	-0.324863812463702	0.22171868176648	-0.0871215694846476	-0.238792967609405	-0.279549835922353	-0.206424619295112	-0.333479116116347	-0.311096584676407	-0.246215659035594	-0.240881247338992	-0.277179385528123	-0.29595058995466	-0.176960294412618	-0.217702207048255	-0.14951359789717	-0.267973530951024	-0.285757910289341	-0.225164773489143	-0.298006925130409	-0.302169505735642	-0.265776994255043	-0.302382546163481	-0.156842413088789	-0.248701696328426	-0.230662396445123	-0.302459107457421	-0.3208944353771	-0.303714136546306	-0.267416372926945	-0.353000195909082	-0.331061994591542	-0.300071928222796	-0.312217189590954	-0.248162770394771	-0.188863209596992	-0.210849935056512	-0.261005605806159	-0.338036146600772	-0.256784526144554	-0.246657553152003	-0.287659944431401	-0.308708005596404	-0.265615533176616	-0.29753659452924	-0.240721789426005	-0.376832765148451
PRKX	-0.117247386759582	-0.351321922019734	-0.462020905923345	-0.409148343402272	-0.246537155739927	-0.0361939917452008	-0.333711200262848	-0.316717110956653	-0.349061141140042	-0.442409050692122	-0.351710687489557	-0.299830147191379	-0.347758893938441	-0.484460303026843	-0.378958804594966	-0.203110713928467	-0.33567233148012	-0.199119255652829	-0.409355338895622	-0.412780181098376	-0.369718144858669	-0.305070096014289	-0.44108087058647	-0.393216957137595	-0.375087594905819	-0.343838045040388	-0.315606233216867	-0.301154569957555	-0.399232732275731	-0.397220727452935	-0.372053678796688	-0.340645422825442	-0.38627856017886	-0.381498920836484	-0.393041487553596	-0.324711265107536	-0.389192988523429	-0.323987715651159	-0.376303744603997	-0.371814735070997	-0.410443321500011	-0.420137230760326	-0.379785005977805	-0.354225171193566	-0.400193568060636	-0.412698553838282	-0.47943227541279	-0.356265318022	-0.416262360134925
ICAM1	0.0545296167247387	-0.278844897690347	-0.387804878048781	-0.301982146131234	-0.197926649413821	-0.0253794014406107	-0.152645849441026	-0.189716253464809	-0.357164657397162	-0.271030081153793	-0.326432843779031	-0.305149995643582	-0.261648831300746	-0.415239233996194	-0.401814975590334	-0.0363351212819265	-0.25086080758239	-0.199555346882905	-0.26205373751941	-0.362479407182059	-0.284680354993795	-0.322246091703005	-0.369007122000036	-0.232268286876841	-0.216852967659504	-0.286313477464451	-0.263863215163894	-0.241045969977631	-0.253088933056494	-0.205311000033005	-0.290132000225962	-0.302922355703714	-0.284892424884793	-0.271163876866601	-0.276808257255703	-0.268159935760409	-0.300066830151818	-0.363181899384872	-0.228947990558509	-0.27559990252025	-0.280439044598604	-0.351632786545444	-0.334878290295129	-0.352738300104605	-0.342286903803935	-0.250766833137329	-0.362391056784052	-0.370529932818754	-0.304519980644045
GBP4	-0.221602787456446	-0.210810575573458	-0.273693379790941	-0.213722505614517	-0.0970467814467414	-0.0628816097549151	-0.191962398897281	-0.27432534121693	-0.239010162293344	-0.247644356186241	-0.276225816271228	-0.206776404593008	-0.238942323911496	-0.248289174558295	-0.302189985984567	-0.0662222833915207	-0.14382221421506	-0.0935851779743694	-0.232820303596999	-0.306599344651106	-0.20993431815872	-0.301582584199322	-0.318660205614597	-0.258947752261343	-0.217725264391843	-0.198149876172044	-0.223114497742751	-0.236066042363016	-0.208041023619739	-0.185252886121931	-0.234673294583733	-0.197630360930074	-0.232499417737987	-0.317813847951255	-0.297273701867973	-0.208724226400214	-0.215585397831037	-0.195970918668563	-0.207347473496648	-0.218256212510477	-0.26367556497129	-0.209893412198028	-0.229426138876861	-0.269998297154207	-0.303507780229312	-0.192359495433098	-0.301075433293475	-0.285292295935082	-0.267565807899029
SLC1A3	-0.0879790940766551	-0.254976262274178	-0.353310104529617	-0.194118932942986	-0.130934750910639	-0.0559916691576359	-0.197018629204293	-0.294387289859186	-0.188123565581965	-0.295899228973765	-0.298452885740828	-0.164392038236111	-0.180866064627452	-0.320997451096785	-0.311437139135365	-0.0945410229997368	-0.285378138994005	-0.142340177496897	-0.190322744432179	-0.260221508041954	-0.188304193146937	-0.266184339277401	-0.29370488830743	-0.176991224609605	-0.196964602162172	-0.119762832646715	-0.196414053351166	-0.259130970262289	-0.178009083995236	-0.206362080237952	-0.236594698558739	-0.223800191717537	-0.167291482054442	-0.272998426291279	-0.164073393558199	-0.210384930044102	-0.151523232865798	-0.182906190757326	-0.202712544734386	-0.185951141344666	-0.210503903028404	-0.247562096357106	-0.236328143816416	-0.271660094253633	-0.321063194279986	-0.202414650876191	-0.282733152762106	-0.282841932657112	-0.303728105513794
RBBP8	-0.128593833630163	-0.360357223726547	-0.324969511816062	-0.362075726891552	-0.0118497865745613	-0.316032971463295	-0.221728178015021	-0.422246748684296	-0.273998869394205	-0.393873762334116	-0.383244017727697	-0.296306137122111	-0.347120711432844	-0.263591633293296	-0.347177681516618	-0.075297399222835	-0.051349118844771	-0.0285253364507637	-0.318743596826539	-0.342662894061751	-0.315261669520061	-0.539524892052791	-0.425361581733921	-0.356398615454947	-0.34112745739294	-0.269426025182092	-0.266440071611338	-0.3563453287993	-0.328487921414712	-0.352786465188176	-0.321105083440684	-0.356374403032921	-0.339698380474448	-0.33149968698201	-0.292164515308292	-0.303087519586153	-0.295122978371138	-0.239590983511277	-0.36482371211677	-0.375206917321501	-0.342837967535268	-0.319538676232591	-0.312304611360642	-0.415171758711991	-0.415463178814952	-0.505993632869997	-0.340439635354692	-0.347574578938787	-0.33713358630126
IFNG	-0.163405779828573	-0.235267572784244	-0.226490533324339	-0.220211942899419	-0.0981604739971277	-0.189304501969739	-0.211201313407867	-0.323000133676311	-0.247986045166257	-0.345761455670959	-0.302245154991674	-0.191377410164471	-0.269118972108813	-0.204607371454029	-0.274436743928108	-0.119608289374757	-0.0988491784577796	-0.0599068127042826	-0.250165137229403	-0.247381409923134	-0.221528515861154	-0.344117754538907	-0.275311504127456	-0.379307503885814	-0.292151854522701	-0.17108454606502	-0.134532356176718	-0.232875153714853	-0.272738577434448	-0.236195580046287	-0.214670288804472	-0.222851294120181	-0.350223334267778	-0.327936351241163	-0.370052569393673	-0.305074143451898	-0.218680566880294	-0.200601220332739	-0.348606459643935	-0.316198084765202	-0.302113168957917	-0.267220763407792	-0.315818231040307	-0.261534657506024	-0.346351105389442	-0.307086339246652	-0.23652955776642	-0.311169788206885	-0.259721164111317
C11orf45	-0.330947548750863	-0.192377099265745	-0.255327343680085	-0.183589258333306	-0.0216575573651869	-0.29620585223574	-0.216027563364992	-0.394351654255688	-0.145172188996455	-0.365203028539357	-0.22508664709445	-0.178432630141838	-0.170453054654226	-0.226873794445938	-0.269348616096455	-0.2232612004061	-0.299270872010284	-0.152306117023451	-0.215457335440778	-0.183693340693047	-0.110688601694425	-0.211947982044713	-0.169866655303166	-0.337456147907067	-0.309286634071408	-0.0965173317785713	-0.168817015826524	-0.173585590615734	-0.159453904836002	-0.167179646232017	-0.175100685576979	-0.157842058581056	-0.284803328886128	-0.319117291297584	-0.271348751006712	-0.227372400358814	-0.155671746864246	-0.109695934739186	-0.284737758127744	-0.244241460962175	-0.25819439196734	-0.226301930873986	-0.263268559733046	-0.224804118443003	-0.303025003975809	-0.228942261154997	-0.241484992132716	-0.240197086142249	-0.260723676028357
LGALS17A	-0.158173065477625	-0.262321490904711	-0.316730046162719	-0.256031226582039	-0.00249566625055443	-0.168072015470603	-0.347908077597292	-0.296014651279481	-0.236659910017153	-0.341992924632918	-0.288796992880761	-0.240325762885545	-0.249899940137896	-0.275111044403034	-0.342095518930316	-0.0100808480940369	-0.240296001392639	-0.0645793744582591	-0.288548109767009	-0.303146850606586	-0.307232529974783	-0.283300721828009	-0.324864658113797	-0.338154812083619	-0.338317233896488	-0.347594830223717	-0.338516857418964	-0.226702494151146	-0.237884567314493	-0.197652255932768	-0.233936600794093	-0.210812858015046	-0.345698832488308	-0.337184398346459	-0.321572384238175	-0.244811207561545	-0.218807070835869	-0.204914165527429	-0.261224510338657	-0.294791460058696	-0.264649297145162	-0.24980060069749	-0.32007889301595	-0.318984515586333	-0.319884536832641	-0.320331620171799	-0.323074432508236	-0.279632505624436	-0.304799284967754
CXCR2P1	-0.267604394012052	-0.226983246611445	-0.305258153640711	-0.225183499385436	0.0281989927453123	-0.16745708689117	-0.327056110282758	-0.388972227649649	-0.139624186115093	-0.368072441203903	-0.288633941239214	-0.148688387582924	-0.183750274646243	-0.201833622982916	-0.278349782279414	-0.0971412938529725	-0.259805596774216	-0.0715449996239097	-0.225274390692881	-0.223120272449063	-0.189296144838261	-0.255140663177799	-0.264551469783513	-0.305187148466195	-0.292794182146079	-0.122762985308289	-0.216395383274511	-0.230898195534473	-0.227391449952905	-0.256493801323492	-0.200351880209312	-0.175355262272632	-0.238105962389671	-0.325108492737182	-0.246351514207882	-0.230999426718053	-0.184212902587064	-0.0729837570494863	-0.242461749272474	-0.226270632539551	-0.246369608427965	-0.253709676035164	-0.268839625915185	-0.276256404218549	-0.350236040252583	-0.336468688890972	-0.272895783278851	-0.253189104048054	-0.320541423725528
PCDH7	-0.507317073170732	-0.14904830363892	-0.219337979094077	-0.222609458558945	0.139297848773195	-0.072562412366282	-0.217069197663138	-0.244668547571857	-0.222018918528414	-0.300000456859865	-0.232381832180213	-0.176339894595977	-0.240950976488237	-0.230155695517521	-0.25647764399383	-0.159282018473289	-0.143473554301812	-0.0821595877463709	-0.256730634626076	-0.237817177198811	-0.247699818683326	-0.30280321333456	-0.176781373651472	-0.282837208193871	-0.230635256030462	-0.281250617192214	-0.199031743977792	-0.185742563310056	-0.132000850907699	-0.161866351561857	-0.142882586505019	-0.163845897104118	-0.273646671270919	-0.280423983486401	-0.30400805757372	-0.233372564693707	-0.223472668483392	-0.201670296616418	-0.278707886138261	-0.312282354602837	-0.249269449666567	-0.171874321674679	-0.214748457486415	-0.261776774662307	-0.284816941389291	-0.267029954114855	-0.265963067704854	-0.192266004346434	-0.207559270251171
PARP14	-0.238327526132404	-0.38599242163884	-0.404703832752613	-0.435896329225205	0.124313965102783	-0.0158730277051242	-0.376340452334042	-0.338261899281162	-0.337297972379706	-0.435515497436762	-0.39023760790353	-0.364278803030364	-0.376142028175004	-0.394315988949147	-0.389165567978394	-0.214786748105393	-0.316060211359884	-0.207841080254354	-0.387975663340426	-0.435184511941519	-0.367712125200318	-0.396006966589569	-0.398238000664026	-0.371507196089422	-0.3421147784234	-0.389840240962268	-0.36734925126984	-0.340557155118814	-0.434153592304223	-0.375761173268598	-0.389171641483109	-0.346071942921839	-0.514602198315462	-0.472702235091875	-0.49423174146982	-0.345688574293487	-0.402513712291851	-0.331616113827519	-0.339311765991984	-0.410073044283624	-0.440390579375889	-0.389827080250928	-0.379785005977805	-0.351688744041809	-0.396787293692594	-0.362597648891389	-0.411303804867704	-0.435114507788107	-0.410543261972006
UBD	-0.207839721254355	-0.259070517254324	-0.323867595818815	-0.350947514315236	0.0289223801080055	-0.0970696694274903	-0.239909410429299	-0.335470671643979	-0.303489754016667	-0.372513656292834	-0.329047793128396	-0.291370716046073	-0.288896640167846	-0.323351316164578	-0.307162511735468	-0.238487354792884	-0.301852319895002	-0.156120660367308	-0.353855446433969	-0.290471713499427	-0.252060730984089	-0.371768759475544	-0.319707281865248	-0.34107865550383	-0.251395918260133	-0.208624759493914	-0.278609539027221	-0.235891308060748	-0.367629353949946	-0.299908218478247	-0.361835303111427	-0.317013803050809	-0.43378968978786	-0.353456522487844	-0.341790416857911	-0.33869613789817	-0.360185359790879	-0.304872878841429	-0.268825868211175	-0.329791878269943	-0.338238125396946	-0.315803735798785	-0.302814545829094	-0.358423395444749	-0.398970802902877	-0.34100092372231	-0.333392784705888	-0.389957813094088	-0.336194985854058
LAMP3	-0.179268292682927	-0.195391785541846	-0.25	-0.304595955820771	-0.141737085649774	-0.0241583993094473	-0.252724338966038	-0.124558533309309	-0.260706673562408	-0.309250034645539	-0.262889574589468	-0.231108170464559	-0.257631526147263	-0.257966175392555	-0.281601984629961	-0.0873959871601253	-0.137372005819961	0.00540753125294585	-0.348968663449924	-0.288117951115128	-0.310584174060326	-0.309691049169121	-0.252694401823624	-0.26470214675604	-0.203942976020885	-0.291550919125386	-0.278435026318779	-0.239123892652692	-0.266882672767748	-0.19103382724914	-0.275721470413414	-0.21723585289125	-0.32996261572489	-0.258322030893859	-0.252844446043045	-0.215192230065882	-0.272811928230902	-0.247966782100535	-0.162922118567801	-0.305278545135994	-0.274414669107538	-0.197891994221763	-0.204613867954916	-0.304196332200302	-0.284904281757703	-0.263532508743344	-0.314177062244453	-0.308395721127371	-0.210286840144255
IRX5	0.0251404546261481	0.251946656152216	0.334438864709816	0.191604912785883	0.246291682977025	0.137023340453292	0.360215920270256	0.273550728054924	0.275212556308377	0.355596183630569	0.279737588754919	0.189130040552014	0.220546443220025	0.282621474411721	0.34371197330104	0.218894928955698	0.404547678227902	0.225575438506571	0.257441606448288	0.231580033346397	0.286112972691242	0.170296512666249	0.248817776523693	0.27139345384845	0.331980628354426	0.130756144551083	0.265133696295738	0.248778577604262	0.238923004808134	0.193157252746341	0.265909888561899	0.232149048788075	0.213418630578221	0.281604749638982	0.149584335905283	0.252174172939793	0.214366540742218	0.213232537262352	0.285900509829081	0.238438183704714	0.18961126664655	0.273927835194263	0.293526758586613	0.308070156358773	0.32068574557017	0.262570002683954	0.262560191988616	0.282810961927707	0.313847002885669
CAPN9	-0.0500090799337577	0.396898787537158	0.471326835529524	0.36469982770697	0.108595609046799	0.158351315969166	0.197262174991418	0.313110932367728	0.411170287288605	0.393064313439359	0.440883859368952	0.326448562721168	0.342332676888516	0.437767006150509	0.481088623019317	0.13546799425929	0.252264829544672	0.309188097722623	0.327129986609492	0.390105747260695	0.341314947061299	0.382324795332789	0.383413626965993	0.266069704785842	0.307871573327976	0.240888682228699	0.32044551417738	0.342160729578605	0.331172306692625	0.265055396747367	0.404102607857462	0.37624654826566	0.323739209344975	0.337132941445352	0.262157670654801	0.328844646882927	0.337233777115191	0.383571097444403	0.306811210496279	0.305303213617983	0.327652232317031	0.423133548787528	0.36631892563163	0.36154152845065	0.417795522402331	0.303510312708881	0.355264476570374	0.467149976498908	0.413952203487469
AKR7L	-0.0594180179781647	0.262600742822005	0.317128424399589	0.201385560733183	0.240916616754869	0.0873168657010097	0.177522048933772	0.288331715785454	0.257876162384686	0.270117282167979	0.30155620048228	0.207684696051736	0.209110967078568	0.309630793855274	0.302504403573288	0.015861257706662	0.242186506198258	0.160247838104137	0.201440367326301	0.266893414433338	0.239891973209787	0.293612463478543	0.296985117488825	0.24294752695314	0.253359114135319	0.178365965472136	0.264520097299039	0.231475913680565	0.244488617746197	0.141219712412054	0.267296396988164	0.245373974871353	0.263928900846035	0.274443994942144	0.166113896577978	0.236298115212395	0.18547081147411	0.240380265667793	0.254003370891177	0.231341114483875	0.204253185447018	0.293078385521804	0.337383353235433	0.27546899877456	0.31727549736247	0.268125903625892	0.300691102101835	0.362279320631488	0.280372645772857
KLF2	-0.043735843145218	0.290132871133801	0.333333338393634	0.413838177378576	0.291800994398573	-0.0341067877013934	0.0289476032642497	0.0467612101848725	0.337879649058948	0.269768180672447	0.25909945875494	0.269615033807608	0.273661094343005	0.356193126696365	0.320042155265885	0.199137219009465	0.218473500551776	0.23849623809293	0.307920977438124	0.311448309818975	0.339948734399469	0.212426480853499	0.326308361531213	0.18007417198788	0.171523422310619	0.240440464469047	0.245843983533947	0.171881133336984	0.31050054453767	0.230664703958398	0.384522463902581	0.315318250976316	0.26715498916163	0.165487719331557	0.209501201845317	0.176764627805942	0.321944371712857	0.357983306988664	0.151317435138339	0.248065623517343	0.272104713917447	0.247868087486153	0.214873262265198	0.264271783200364	0.27141381341002	0.25675722538996	0.312047825888365	0.294269890302745	0.270164476623563
AQP5	0.293364319123433	0.192987951655598	0.238657273493294	0.31078246020261	0.433887684496909	0.106888841259166	0.17186888473298	0.179412402327663	0.247673590731831	0.262928350240558	0.232258377997276	0.148804750743595	0.259774422255538	0.275976768900474	0.211971970121947	0.282030885406108	0.257326692632375	0.189855634295118	0.286351686951954	0.243982942553931	0.311462511163886	0.280608249539028	0.284464514286531	0.234888686305009	0.194490119788948	0.213077516425848	0.188342465194698	0.160702792813602	0.219670761197527	0.137435390894171	0.311707452813548	0.218451365449621	0.22759338395826	0.175603466199845	0.241396943742573	0.161039723684341	0.205193398367292	0.256716648496797	0.21711375365634	0.298670515931613	0.232023145662485	0.16273645847745	0.247890716870485	0.270383559043101	0.262548695100073	0.265857681228558	0.259719784232147	0.260132724414636	0.157370576945521
PER2	0.104006968641115	0.40881571535795	0.463937282229965	0.419255074201817	0.053924558092938	0.14015360176997	0.172173359592248	0.305639426271581	0.306626599019423	0.404799918374902	0.381172450159066	0.282649653009674	0.30278254276358	0.381849222108614	0.412021738973762	0.213305460187425	0.232556162136837	0.221359908386719	0.33640265006238	0.345131306645928	0.313200721440783	0.36252685316588	0.480607999048522	0.269584663296994	0.236654103483602	0.25899149013324	0.316478796759076	0.263848796423504	0.338295831526013	0.32417065320911	0.423494903400268	0.345459271298052	0.333275318339829	0.318425364426147	0.364967095585482	0.185299564475902	0.276843199897661	0.31364115260736	0.27844553168002	0.247146926561202	0.33815081560722	0.353297216775729	0.281496960952493	0.340755868387687	0.394167082640255	0.35472839680549	0.331383868266738	0.407460407936731	0.355727905733566
MLPH	0.137282229965157	0.408902827166038	0.523867595818815	0.452450457258943	0.217614775631921	0.144078251477281	0.220381900278077	0.362074560060883	0.40909686910946	0.468150800189987	0.424493444380208	0.345441306871743	0.364002779993828	0.484111582276058	0.467679132466301	0.30932777110513	0.382915749725309	0.353408332853816	0.376195025789603	0.379130096641359	0.362042939209326	0.331226434626546	0.473103952585528	0.336021763372127	0.295446903243258	0.269640954843808	0.34117234500358	0.283943241184234	0.382034208711699	0.326272813619004	0.479739637941363	0.403488026522427	0.382006917333281	0.363590224071776	0.353160108309172	0.27716269761938	0.361675177580769	0.413424108063658	0.328030524287611	0.309831021289442	0.374297068553616	0.416370362344418	0.363534715866953	0.367432084983746	0.44569790000293	0.396785177397908	0.417941963536199	0.461718451948924	0.417406179767509
MUC6	0.162091518655363	0.312257638723558	0.360348618085982	0.391370678283343	0.276320393294271	0.0999476793637094	0.124803775255317	0.226057078182256	0.338839736148692	0.3290269080216	0.317287995331495	0.263272767944686	0.322223445841931	0.39876153261	0.338890044468872	0.278603498001343	0.268846747177958	0.250469088277693	0.326727786148952	0.328798205948669	0.338336139974483	0.362946528748026	0.382218454676733	0.252605899364163	0.247054830646122	0.260457960488481	0.275239188670946	0.205751906491785	0.303769210435146	0.233003359821876	0.405723991096884	0.34184463651172	0.338784252256659	0.266256696547818	0.281041269412923	0.218740036342745	0.288449219077476	0.357857623572193	0.254157286862725	0.311017082623379	0.31017218516262	0.27733605221312	0.279084892705296	0.318897845621366	0.338023470039539	0.338656524516144	0.372335808895474	0.344863840170589	0.293473590050207
LTF	0.0151574546073478	0.293100444289572	0.309072695096954	0.283697834751035	0.366816221979754	0.120840866984789	0.169347503015584	0.20385572230496	0.254749050182371	0.253458196704709	0.224241673544135	0.192569459197901	0.214804182416838	0.353923387069406	0.256445194805937	0.161336708196565	0.255448094974184	0.247492552595399	0.224670906824626	0.302820361248201	0.237331184356681	0.25276842810741	0.377661950117328	0.200322684917825	0.261613184579109	0.172319336005773	0.211300464928168	0.205409118900148	0.235682419254563	0.166253093561893	0.298310960040324	0.248055287152946	0.225753080596579	0.228717123373909	0.229240456048285	0.137363655308402	0.192019585619058	0.214042885254721	0.257555844340138	0.200230124147502	0.234262369120824	0.28743333943918	0.243590226921996	0.170691489172372	0.245262436893488	0.213921819890376	0.309124562956654	0.318254792299669	0.251475299912766
B3GNT7	0.0433797909407666	0.478679385444691	0.517595818815331	0.477630157268154	0.221709208960464	0.0868655801884819	0.315752865034492	0.260369203031013	0.439681107886333	0.408726625925424	0.448027988524491	0.394976944918487	0.393957903203493	0.522906765800792	0.470121776694813	0.244848179381807	0.447243503719682	0.391348269870452	0.385445007866545	0.493854218779789	0.457721355088062	0.387985689415144	0.503294651145947	0.30986542475987	0.351622812805897	0.369326927790272	0.437503360063415	0.430195852181898	0.399320034425802	0.330915084524187	0.486289878765249	0.430620627004413	0.38174538817947	0.406046939328596	0.358495117374764	0.337385056074048	0.365355903885201	0.435257109740827	0.31054022707153	0.357019187572293	0.399005739045959	0.415231541660539	0.40022891934307	0.387023798155933	0.432596844741233	0.311797254870194	0.464933139373707	0.487009701496543	0.439314725037768
BCAS1	-0.0198606271777004	0.392177360013102	0.447212543554007	0.346939672791279	0.0675145921195912	0.107448187542379	0.235637767583719	0.371058824018067	0.319696786530907	0.41064634961679	0.432076797493366	0.289190450286973	0.266888794544419	0.428490622525991	0.395795602312928	0.186380873913767	0.309087013094912	0.318521034447714	0.267202312449029	0.365269051489376	0.296280381713824	0.281878142444755	0.374678785024392	0.249967409337802	0.28524103147489	0.199371945892929	0.331835915101948	0.321947951927355	0.315073459607066	0.224755983824527	0.377293871455796	0.324278338018567	0.293958768883574	0.34218714745054	0.246110090337298	0.22043655736237	0.277369017941152	0.306538850856956	0.336513318437411	0.284267116735467	0.32706247231207	0.370992738171389	0.359777928368208	0.320114599152704	0.384297621009777	0.320715740567547	0.399337650425811	0.456380160521918	0.384499368799328
FER1L6	-0.0146469105360762	0.431666742083553	0.491543342871414	0.425463356745975	0.106112161017481	0.100733246363866	0.220923131457817	0.308525069395382	0.413465378427328	0.408035090114669	0.452955299759072	0.354209417306449	0.349810394070223	0.504951791414644	0.454640790409277	0.240614001071714	0.409422038091164	0.441883845363469	0.365780318886753	0.423174244696055	0.401291986790966	0.362755792482825	0.41605184399013	0.289017845730843	0.343810069870677	0.293028351292416	0.410549898949958	0.36350202468615	0.389969338393138	0.290964830855872	0.471766455216049	0.40129953194373	0.3712590538519	0.383930128446586	0.276874624046937	0.350101730280773	0.387515056507142	0.424228051563759	0.323064973279339	0.349882548610782	0.367108346825934	0.408228762991714	0.400752893706188	0.366964712954214	0.450020391288861	0.335172483688049	0.473031656459639	0.49268983936803	0.44647874501254
TFF1	0.161874893553417	0.37900239922884	0.446593489964916	0.400331140635329	0.241526532240324	0.108949815445116	0.242131006821751	0.310316463857447	0.35016776629323	0.425816549175305	0.427357182643578	0.279122649040552	0.319955502259313	0.424118327601254	0.421429555598207	0.303716940152291	0.404428798507458	0.371876175197571	0.336024876172556	0.365943044879686	0.370044272856696	0.374885649092444	0.391063858791486	0.262132184501485	0.2989881832444	0.234852886500268	0.324126572539964	0.33406282295236	0.339140639759368	0.261764578590085	0.421035501138219	0.34762042604857	0.341267828844196	0.330014316745138	0.291727143279387	0.252208680128657	0.309059584715365	0.334217144275796	0.301497802845003	0.343684282494024	0.332271641994828	0.35984243029538	0.342626295787654	0.337753510406026	0.425072293547846	0.3369501326388	0.37092807075084	0.455234294903206	0.358605942098052
CA2	-0.0461672473867596	0.277538220569024	0.315853658536585	0.256676111512584	0.296280164901587	-0.030176195527324	0.209659204971826	0.162501784002271	0.271075688988185	0.250174901052133	0.316496036251445	0.21602073141159	0.24287229634425	0.324659018980018	0.292332171776641	0.196837023922954	0.321900264906799	0.278662296018742	0.215891091116557	0.261529153811009	0.307705971941822	0.206111948264584	0.293006837473663	0.143249547799794	0.211357498245767	0.175628877030023	0.256795450472004	0.254500511252207	0.236326920242818	0.141895827667862	0.323843906332892	0.254871395495295	0.18411652428295	0.1970830239082	0.145532050576142	0.164060038925126	0.20962612667148	0.29838435625464	0.20997101807906	0.232176283825826	0.175579987138167	0.242744008848387	0.22165046242597	0.253555252170407	0.276956308232273	0.232492681071185	0.275570928935571	0.306295409746254	0.246801082261354
TFF2	0.0993676185326754	0.384008448887553	0.409160782193369	0.3740404600231	0.275138792282638	0.123596983545875	0.27864852480671	0.314973360271827	0.394188268713664	0.346078225432866	0.407071303084101	0.284085963709088	0.364690133530877	0.426438591764726	0.367524354900516	0.272711609415585	0.371628251603907	0.368273946956829	0.330230740244341	0.387479916369161	0.403170873382173	0.407003219588565	0.446167969761509	0.285234073543455	0.334862187822598	0.294925081494727	0.369833091378064	0.343965008266479	0.339687063952344	0.263434705130156	0.422130145170746	0.367813996278283	0.323351029804684	0.33260453175581	0.30136300272037	0.284589290316795	0.285867667810541	0.358160438597884	0.349552141580189	0.33516207890459	0.333770652503639	0.348967697503815	0.387890328579319	0.360328772991231	0.381385830915561	0.337668865869307	0.377466037609401	0.422982896761296	0.347899963950397
MUC5AC	0.0520905923344948	0.457598327887345	0.470383275261324	0.468830331313378	0.214304382727993	0.0995116736898171	0.226571423584937	0.281041732718903	0.423474075372093	0.399477048139751	0.441229120216143	0.361052009706896	0.390115263491466	0.478793590826601	0.427637214577468	0.316298537777921	0.392591062317959	0.387946758275857	0.383874256193102	0.41382629771362	0.426235568276555	0.411264830780052	0.497797500830032	0.307685729875515	0.345778424699225	0.286488058853149	0.395271284620516	0.338460343491607	0.432320247152727	0.36498760116789	0.507337985946	0.447425334399707	0.405806070330082	0.357300340330025	0.34808747673861	0.315621097793623	0.374732992327445	0.421315554452996	0.33633841546525	0.357894663755648	0.38966359154532	0.404193741186018	0.38039657603574	0.386236631108836	0.439933435687783	0.39748466647221	0.427637168959923	0.464956431994813	0.421189583167594
DPCR1	0.00226480836236934	0.372664315001344	0.386585365853659	0.389631897720391	0.306298459216107	0.13282758898299	0.237555648045	0.272755275671015	0.346447103637745	0.350000533003176	0.384223224399992	0.274975117537644	0.33334899501834	0.40765455766664	0.356975006538352	0.183069759744191	0.27308787705199	0.243862215858655	0.302107905192207	0.370150929027181	0.36343843114557	0.367409369706835	0.431046389851071	0.257116808558485	0.303123114487842	0.235161130575985	0.314733669674658	0.289534738856785	0.31463694885671	0.222741413431712	0.415459941322968	0.336881868565037	0.292738299499123	0.276754884637047	0.240600162941687	0.252252142961063	0.266940293411927	0.347223641130877	0.322083823234144	0.33022961636162	0.291876627052656	0.302663497138642	0.321423749020553	0.349677094921451	0.33931733127795	0.352192748911144	0.385013202772741	0.38593221628028	0.329684012560889
MYH11	0.021602787456446	0.321268348229303	0.266724738675958	0.363668054804319	0.133461103389953	0.088348225633466	0.084996974988578	0.228444536930728	0.289373951504263	0.230454103131735	0.241272659968053	0.238433863415134	0.319288426981151	0.321084631284481	0.285178713678854	0.0915784471638003	0.065199403777494	0.159696608453933	0.324709276493415	0.340598134646537	0.347913583354855	0.393827271705214	0.388988827116614	0.269584663296994	0.287857921671908	0.34043370796078	0.224510599410285	0.16695862581633	0.321795725162551	0.303586999195562	0.339215138132943	0.319814587616692	0.332142025339981	0.264087757657131	0.323511451370883	0.292196435869311	0.316191916818855	0.30215471397399	0.242502970900972	0.303702688005955	0.311957878689543	0.274893792770205	0.310153386524317	0.27507115145772	0.307874798649878	0.381571290031836	0.334790291793992	0.284592192141376	0.340242347630893
ABC13-47488600E17.1	0.087778175268344	0.426101165560599	0.477534256290533	0.460061334028622	0.219726864359586	0.20592673898146	0.410098830864837	0.34397115986937	0.458439784317105	0.431994145730757	0.388173764067872	0.34255435050524	0.456940275155507	0.480773698839491	0.437090619003081	0.18802852657035	0.390754590310829	0.310676262405886	0.475761736884273	0.452578664955914	0.534995203633015	0.388975444095731	0.505715392625657	0.401970461744373	0.43455724561735	0.504600241969882	0.469327004776326	0.404682667095146	0.391413333508653	0.339868711053174	0.45525095312532	0.379496868668609	0.379912337020508	0.379088237279318	0.345549529727984	0.400210558644768	0.411251049791883	0.44117056590313	0.421091913132855	0.386626605243669	0.357622027302969	0.395789230102246	0.401657412054023	0.416231433082131	0.415823134812308	0.411540150772964	0.442535491110981	0.403030491146985	0.437398456292999
SOSTDC1	-0.133419850334855	0.321430508093228	0.392259693222995	0.349003140942981	0.0820501334509228	0.128198603365222	0.133924877783253	0.181041388518024	0.359347631957599	0.253103506580861	0.295254376895311	0.266709087491781	0.297827695259715	0.41687104303049	0.35291673469291	0.0419676066519823	0.223475409534409	0.228017468118524	0.308456945936815	0.327450996426539	0.328498233733595	0.235722623006453	0.357356738212169	0.214948426942288	0.252213952161874	0.30913034727746	0.309498448243553	0.216059239697975	0.264672754006324	0.177730454426887	0.368112254561154	0.286960484361365	0.275722456784585	0.205209322296211	0.222846344290026	0.276491558456589	0.267921575558773	0.367334570483845	0.218097175119026	0.2192302803798	0.267947817062908	0.308309447841546	0.272135683589053	0.26574053851883	0.270403457819828	0.177685874524837	0.293856044725807	0.304112991699941	0.3440947153398
CAPN13	-0.136475828280762	0.248132780929718	0.317452743425654	0.309389279565342	0.223311743563224	-0.207983817989352	0.0939281192518461	0.0560299165987266	0.369978921700403	0.154536983302974	0.260313507997285	0.277430947726167	0.285006964256308	0.400360371105668	0.290386826507155	0.124711013436893	0.223263341424658	0.310895110153425	0.2047737372672	0.338876204808943	0.319430172307432	0.250493185314742	0.333713482310168	0.133581780745137	0.190728912980235	0.294550918222544	0.228795820111616	0.162399198149558	0.263264240100011	0.175824475454306	0.32341357303473	0.338648247388307	0.254047782252199	0.217273193472453	0.226781966226914	0.218264767625643	0.299675398704084	0.362581833536983	0.158298960986994	0.209173780405126	0.240941378110638	0.294984531154734	0.263898696993032	0.224202273561481	0.26416844455716	0.229179465559995	0.361576393242322	0.300087974938144	0.289258761071617
GIF	-0.100200036730995	0.491150731454327	0.535657814573315	0.526208668216743	0.303872992116197	0.0759007021724996	0.232168860376287	0.235199998349435	0.525552390374435	0.373154388771116	0.437279014681487	0.485866268453694	0.453118928790832	0.569865940936774	0.490759852793671	0.174481989322708	0.328979915271867	0.390940824445267	0.42195405505147	0.521984792173539	0.466713062891119	0.459612243932565	0.570759320623785	0.362613729855271	0.37412227586016	0.484509860132816	0.455315469739993	0.386416156496489	0.468788864519336	0.392298432257455	0.526990445514378	0.53438406662066	0.466225629412971	0.410624687993659	0.414572904716919	0.36426731895573	0.438098911948861	0.518127735661322	0.317156542027313	0.382452428516443	0.4377856273555	0.518883562799393	0.451405528296228	0.401993035752587	0.449375688341744	0.443351134887627	0.518194735220374	0.514920864747444	0.453318556479295
FAM177B	-0.0346542163597292	0.458264800398893	0.52350734967794	0.504267105854305	0.201522148055505	0.00140899715995135	0.211433405907339	0.270386748043948	0.496304722506707	0.421246723794757	0.454143891277009	0.446016190584091	0.378476093363867	0.565490197118359	0.472930516003128	0.246348736574859	0.42950042430849	0.436984323598735	0.400646846685923	0.494078146277224	0.391806379623291	0.433134270907801	0.505720669651978	0.329868722173075	0.343150742208494	0.348943568901486	0.41699929084718	0.360188052560931	0.464026271015629	0.380829327023545	0.509801045942825	0.499674606504026	0.461245231871131	0.414316692288791	0.407724632599307	0.347284198362649	0.437840241041943	0.470564454857138	0.333073918780936	0.374280273703231	0.448110170290136	0.513559508327813	0.45819660666213	0.396703371991324	0.464670355596279	0.385810580992938	0.497410432077603	0.553952418279106	0.465174158725497
LIPF	-0.0854403114604444	0.319717621333142	0.375239898495666	0.333377006115979	0.366291855739063	0.125785622192661	0.17014222209429	0.253961354519289	0.342650384273565	0.32279488293318	0.363533269278901	0.289617261365894	0.309864529479995	0.362375114868674	0.344014732900432	0.195438918594314	0.307175579825056	0.300641636395059	0.274160558974574	0.3090480772605	0.303173171660871	0.380732143998693	0.39517938582186	0.287621624253883	0.331499958176475	0.205923620750216	0.304091629045683	0.294771548043543	0.320590970774014	0.226442349533208	0.37875932007618	0.354257871028256	0.310007853897955	0.288275480184102	0.230918513511166	0.260083069496436	0.272962167462704	0.315143345710687	0.300132699370049	0.295818553496119	0.259011935251623	0.353780725659701	0.319255687305541	0.335450567757765	0.391101637650809	0.363176450993578	0.357549339294017	0.377422314282105	0.294922547741025
PSCA	-0.0770370443501833	0.331256289363171	0.356949924952885	0.389540214086472	0.296452867935803	0.104310301771554	0.108930758416416	0.219337759510172	0.328509787928054	0.337494833221413	0.37178984968966	0.252017693523853	0.31724331123971	0.335964440860394	0.323355038567389	0.171163319250825	0.237453679067655	0.232712439796762	0.268497343033026	0.330498886324266	0.336285617914031	0.350080724136074	0.349352119588052	0.261939059319953	0.276551309896701	0.196184009467686	0.25123323342689	0.280658186807613	0.324294157086169	0.196199519609319	0.385671518617777	0.309796701838747	0.308826113332689	0.239076052324489	0.208637268653523	0.275928117001612	0.273106175509526	0.32224291707132	0.288365720309653	0.320301174641988	0.275145700721558	0.285048351974458	0.311949258398122	0.302885139969367	0.344489474119395	0.313726365795467	0.319993835291065	0.366138761003656	0.293209516633845
GKN2	-0.0528942191607053	0.320701564640665	0.374368671811802	0.378166743776236	0.227945855704513	0.0859158743083118	0.157538499033953	0.226964935597186	0.318773943883222	0.33885156610893	0.331308101087453	0.262288005950926	0.295876059617766	0.351053613567029	0.311006786598346	0.216801263892046	0.328989731750559	0.27662355288887	0.268973544545582	0.294471434878517	0.306124229257082	0.343471005191393	0.361519290113207	0.208751613473648	0.266591480387797	0.212502454535628	0.293077593111397	0.250789258481499	0.315312487269059	0.220132243268792	0.387842079927405	0.330434599883559	0.314377021399053	0.22612896124514	0.160595164394093	0.243968777639435	0.292110947782877	0.312638826126246	0.283858519452143	0.278151481567917	0.232966958976953	0.307865375808733	0.271746822389568	0.307861148543506	0.317422909487797	0.330846863933058	0.308012767040101	0.347870166762043	0.28696270618294
PGA3	-0.183206320385091	0.309414055203841	0.357688530275653	0.397513429519476	0.249095053739316	0.0432807811639443	0.0575806680589143	0.0948283407502615	0.353521513517612	0.256062929423813	0.270362390231924	0.326185712981273	0.311685643563324	0.366017726592492	0.321261631515321	0.171568327715533	0.203622949698406	0.212613564253539	0.278491532033504	0.294626177960283	0.288915104259893	0.289949407990523	0.357161588956084	0.209526759365535	0.231162366026244	0.252480698193796	0.256576076627126	0.196132680241494	0.35153457931027	0.279882925979941	0.400175179062611	0.405550870777282	0.341118529349777	0.198827778091563	0.214383359732046	0.219022579013418	0.300744723289168	0.347446800370854	0.15866041204523	0.230689713433088	0.268275703924853	0.337167281334295	0.219451600288051	0.260950386469157	0.293737068856526	0.319979781090884	0.300485710124749	0.298919015624616	0.30132824891803
GKN1	-0.212461893807406	0.353740930945833	0.348148181197944	0.352495105340276	0.115827094366215	0.079748737615391	0.0948892435204648	0.178760055841093	0.330732688178064	0.25172435374908	0.288859828098276	0.298870212624531	0.249225157067274	0.354978004751247	0.301448934740017	0.137601884103604	0.253629829441158	0.294184473481359	0.236632108044551	0.311311723112407	0.249727410085614	0.303240472769169	0.350530593754578	0.158576493454437	0.231521181810019	0.196096680729886	0.292741712403431	0.253999592296145	0.318748054480467	0.252632074601906	0.372390578239457	0.374023915179256	0.290947165794366	0.224262164234926	0.156795129136973	0.221888004085435	0.261796160536579	0.299128446226542	0.19243337433892	0.198819706436235	0.254662631890065	0.341882742829319	0.25893798767286	0.243165622988551	0.268513926181078	0.259492336297854	0.277263910261755	0.343550573452498	0.327759121941195
SHISA6	-0.0104974391551444	0.21873558067546	0.227503324211072	0.305374381875682	0.27278075290955	0.296451280480865	0.220530966437807	0.245212741501516	0.308048217936326	0.311099050164988	0.237935725554278	0.158530259771413	0.256568308950133	0.289580915083816	0.285971779163635	0.120933853532436	0.122697332042458	0.123434754593354	0.294763879433934	0.278797755008244	0.3424817609558	0.161181734989958	0.242735901812228	0.272565333286223	0.280779084790939	0.229085422286	0.174563077550075	0.133377873204428	0.23167938752057	0.121255492057951	0.267414079701817	0.183298349065904	0.235715644671315	0.143186185095285	0.139673917058577	0.251736634893201	0.250182888919447	0.270471987771029	0.250275100353987	0.303080652048177	0.265608007154566	0.177560304577028	0.302632845967328	0.259873980090322	0.189192578751009	0.289855527298499	0.299722826395238	0.217217118378449	0.273858171687875
ERBB4	-0.0721425240040221	0.399463027685361	0.410643323656482	0.43579537336578	0.0594814608691692	0.156683564943292	0.251686598498651	0.299805716641347	0.434272545723203	0.380651074024968	0.368112371932827	0.355072647215968	0.340018155871965	0.467018426475711	0.397280841747179	0.228245570542893	0.338354784980173	0.387728342561809	0.334969196783245	0.402790414020651	0.358595874064038	0.246483041058169	0.388909099969428	0.278545128769425	0.33594045147941	0.335255688378176	0.342479053755583	0.300199281134192	0.372647195773508	0.323576667139793	0.401137762457918	0.383372030755557	0.368160542621384	0.298608139807441	0.25010699871205	0.337446305199112	0.362346364123663	0.391363867502183	0.297816819063883	0.30100387348919	0.3960470408558	0.39257085288154	0.366296516293453	0.298040364502293	0.291180420563943	0.334063804525358	0.406878953848276	0.348834523705617	0.445655213005003
KCNJ16	0.0452324090377169	0.41697714434586	0.46507299331058	0.535745247676736	0.152825505601117	0.0599755651221126	0.248449175827942	0.206969038940846	0.41743555428042	0.390482950754416	0.383590986313911	0.340342101490532	0.410155398590163	0.485821041342438	0.424923677146973	0.192776787674594	0.259601098027023	0.227934585005818	0.381227392550106	0.42550089240459	0.482360991744189	0.293755533052487	0.462453659417013	0.283179984257679	0.284889978457633	0.411795615004494	0.335272342830605	0.248117042489594	0.386119993488717	0.318642298411759	0.454999131471779	0.377188999355174	0.396837040954866	0.253262131293253	0.37454018232655	0.25462204063303	0.362560552657303	0.423577491593059	0.282896781243297	0.344026779364616	0.400332592833428	0.366192879993994	0.327815774810642	0.322125714180809	0.32885348596739	0.392234540072209	0.404255333095269	0.372138801831782	0.399993866978552
GP2	0.258722070021971	0.296280163777333	0.292085892519754	0.311231162693703	0.054449623260265	0.0922768944568073	0.346889943114032	0.308356858514349	0.259715937769302	0.307561857216646	0.342660454305926	0.207919198699183	0.238909063224746	0.368701072525315	0.26909515338626	0.243028938244786	0.228382190353988	0.228565368837443	0.29897942388082	0.359705429828725	0.31596185789492	0.302772806692991	0.314878268714967	0.204943839346832	0.241026085025701	0.293920569570131	0.282592011426748	0.255822160842039	0.258425619927211	0.249204452678391	0.282764378020949	0.270462539626889	0.283117640176632	0.288386258310647	0.283992278057528	0.183909087348951	0.261956431499482	0.234649226112918	0.226159393366246	0.320657118360396	0.356501398852153	0.269036204028565	0.314011217918815	0.287765820844019	0.270199198194446	0.35273272897518	0.399704436306767	0.309678147271382	0.311132491424612
HHIP	-0.0690015692649655	0.369505557501036	0.314166235820032	0.323297460112553	0.0368563214782313	0.125697905569585	0.208126292143867	0.228746069225253	0.246546692594213	0.223599507888324	0.259535359594029	0.211173729164742	0.263354037486166	0.353402874541094	0.267428900188096	-0.0365157526323702	0.0887494108386705	0.142713915698622	0.252149575912341	0.365158320694812	0.323897780555614	0.311314670216335	0.365667834933346	0.240767452231737	0.310678996362214	0.306269117413732	0.294716056937926	0.233660473077324	0.251212054734217	0.194396117768205	0.307827615354997	0.24905064520478	0.277705169869383	0.284317338281355	0.237493011695213	0.269343134653862	0.176793301863554	0.233101330224368	0.229250287570859	0.241410845053764	0.286426014649944	0.264077205967927	0.30942099295692	0.197001011508513	0.231055531531865	0.263403529589428	0.3620174105491	0.282278523565245	0.35042180648698
HMGCS2	0.0378205914585877	0.315595797280466	0.3662440531013	0.336676590039153	0.0926245403328006	0.030381501261451	0.198053773227108	0.190591831520229	0.280309669545536	0.24000754562161	0.31244395620802	0.221290954972916	0.284650705819795	0.374998169321951	0.31111763503875	-0.0165405580271691	0.123745409134782	0.193041039364858	0.29482391665078	0.399540478523485	0.374369278439787	0.313494133882658	0.350127864320028	0.234526361320809	0.276563996543807	0.367981662077217	0.33444523728204	0.289526619766097	0.232453889944569	0.146724536352081	0.321436570223421	0.232250595311741	0.23167890272611	0.293735274711874	0.231988869360706	0.259293767417906	0.239006970706202	0.283312559838728	0.191084825090654	0.271384137994549	0.268971892495614	0.24749216402019	0.295437126629086	0.243214845606435	0.298168622560452	0.238549242526983	0.408687933022626	0.309449891340473	0.322938897434527
RFX6	-0.115084830751437	0.435541646371593	0.454087801335299	0.423064413807001	0.0779140080474536	0.115652196233619	0.242815780311834	0.350653697199059	0.429307341021551	0.358809424702429	0.481255440323111	0.39388308783347	0.403218707816403	0.514376693755439	0.433038650369237	0.135633074083503	0.282355481383072	0.343225562330165	0.367175394751823	0.496390721687652	0.455800511897975	0.374297161591614	0.424024656803692	0.391314978335711	0.444667656997491	0.414842044664789	0.420608928979809	0.388794896951598	0.409010757244444	0.294018687114857	0.432486667503702	0.403104926409202	0.382258299475882	0.395457873083836	0.326912650733029	0.436296996065422	0.394757550129801	0.443401791244885	0.399725577994901	0.455570244012067	0.423382403492971	0.401697647772486	0.509779698727496	0.427929617243244	0.445326916619367	0.410969549044071	0.535859348755299	0.44011672697551	0.478183007877524
CHGA	-0.0195259797762941	0.392471696618016	0.387177310699309	0.387701523988123	0.284910623112955	0.223766361464774	0.277539354215587	0.237799420103798	0.405331653357277	0.339834472636766	0.371148215022316	0.32643277759037	0.355284291743481	0.431600005677353	0.373129757084978	0.158982916782418	0.278471176744275	0.335179833860698	0.352185055246016	0.457284156406588	0.427561243666235	0.32370624270894	0.405986210062076	0.399240633855056	0.445849347294506	0.376266758181471	0.38528161818608	0.331605899969762	0.376139836326689	0.254976997168807	0.40574201909409	0.347227012549402	0.344437517616743	0.366772153829422	0.301576699226041	0.365464768848724	0.326167972611278	0.367243905690952	0.359476119659913	0.394258389399247	0.385870197788693	0.347621231093404	0.473281631640802	0.335678877323914	0.348613003543764	0.356587857352512	0.515490066576878	0.385089270834318	0.387348993896709
CXXC4	0.135398194875077	0.266489561996372	0.334918601884935	0.308551747729309	0.168913493533911	-0.0390444181236794	0.135941016175481	0.0734690323085858	0.335631631939949	0.200393275484233	0.26809263816669	0.319809609875735	0.256975563572063	0.411813599111043	0.346773841578544	0.104372187155533	0.246617291703321	0.2521837962202	0.312576483388616	0.405858582974774	0.282931526136899	0.362207542341421	0.392947659589193	0.234107623196083	0.293714238314525	0.352974660303827	0.316263222518245	0.290020864894237	0.233409167881797	0.264048772041881	0.285983114304963	0.326789937589475	0.235735866200256	0.301544526817414	0.354181456619624	0.202346399436257	0.26339848667468	0.268850847803707	0.179637043944116	0.25870391466527	0.334951135555459	0.311065989063425	0.264733180491028	0.28298094108379	0.34364087998894	0.195455629828914	0.410138937967944	0.33108534863568	0.301945092825744
RAB3C	-0.118395860166616	0.3183226167132	0.301133505902424	0.337475546342883	0.26427769929662	-0.0419867344029632	0.222319170203206	-0.0256667714777143	0.363755345585401	0.188297015044355	0.249683757301707	0.334482623735415	0.27551283411028	0.437677239629489	0.350126669779374	0.0657567802856371	0.236074160467652	0.184103719848194	0.310843398977544	0.3871389945807	0.382523708096152	0.249400061322087	0.371512288903026	0.205070029428588	0.349834167082733	0.314520591727101	0.308108922249618	0.217646509368253	0.316746325717035	0.269837224879293	0.334441070531148	0.352155450428682	0.293866155904395	0.216578211833795	0.262693881367327	0.235588195813623	0.291206425442216	0.312422810005582	0.169716332481343	0.299849256535461	0.33031886479458	0.312309032168489	0.271948832517182	0.267520077000973	0.260588730853165	0.245822325503846	0.422677519678868	0.288256402019589	0.349169274945704
RAI2	-0.158168123265795	0.29357910496572	0.308484547086515	0.302443540053672	0.295729486742351	-0.0470367319006741	0.281398776579046	0.21062287383591	0.311240305593819	0.268734985658097	0.276473261176785	0.268320393701559	0.291743360209196	0.388151670698217	0.26862085561432	-0.0203770114555325	0.191619453199571	0.15600978872507	0.290115374418709	0.403326605152623	0.349143967264337	0.292176093701638	0.385956485839135	0.31182332056442	0.370855723273396	0.330069555412285	0.304902565174401	0.260139396992176	0.332386196554655	0.241766915530706	0.281478410103493	0.279191510521051	0.307460686231185	0.338904025715146	0.285377318082536	0.303453944904082	0.337037717037912	0.273680766676549	0.333611653039073	0.334986716142574	0.299886416756937	0.331990890598224	0.398959159295602	0.29371152931557	0.305064927825234	0.337231017236178	0.451515863990944	0.338272376719896	0.332963529327907
KCNH2	-0.135921641504748	0.259204612437787	0.194983869552704	0.21570699105963	0.238843330862129	0.0921954884329834	0.0782730385364923	0.180221894949599	0.244262334321351	0.201704177853297	0.199563585427891	0.226701035759243	0.174232580883441	0.277743890336526	0.246690839429836	-0.0383541607482079	0.0982977240559077	0.0774371095771415	0.180519146215347	0.302615004537069	0.201345220051112	0.18564446360122	0.334047020744955	0.237687784535523	0.262787753970878	0.169121852720187	0.185091325032783	0.151638605781177	0.246218474154389	0.211151293788973	0.197376020011974	0.206128363262246	0.235255663509848	0.221925922609131	0.212675300277593	0.191316485385222	0.204065805237798	0.192977213146708	0.243486583210455	0.214249454494014	0.305307894476409	0.217232940042601	0.310321012927262	0.222539260431317	0.179627477932363	0.210692762261813	0.333595998707637	0.234586349602488	0.272336585255497
PCSK1	-0.0585387814182838	0.362458957378925	0.322181400562924	0.307591886523137	0.132443534702726	0.150281703314967	0.22159171422824	0.128811044160535	0.281394747059378	0.250688229710651	0.229114011354112	0.256528970150221	0.219452583050479	0.365406532869652	0.316762046521293	0.16052896176639	0.207551366734388	0.303197075400178	0.259307822232357	0.376959111970224	0.316823910249625	0.210225327431768	0.339421485565312	0.249912725694587	0.328528373938659	0.281374351501639	0.287861579158635	0.220195355711675	0.271399909011088	0.268698135802087	0.29857879207218	0.30167585037934	0.220282070527128	0.318430670347302	0.214427156128314	0.251280700662676	0.265724398003197	0.265425996239329	0.226276110692162	0.25212781108964	0.297088234708177	0.28351706209518	0.344096259223589	0.24106594950088	0.25809148947623	0.312404999737747	0.462887957823904	0.279023218367092	0.350852002651597
PEG10	0.113812646969841	0.405159297355797	0.298387827890303	0.376465469823109	0.162018486400899	0.13519766841909	0.344802044354924	0.146559684542404	0.301573467251453	0.250414880780037	0.229038592754754	0.302054787945155	0.293128975271062	0.382495341483192	0.294074170702515	0.117770126971156	0.19023327245174	0.177959137969815	0.332533370057811	0.45006979888544	0.379346581183511	0.261372091659087	0.48396005772018	0.283134927256932	0.3402130898177	0.392760998255471	0.347649879125291	0.297920719319137	0.298441458325731	0.310992449796103	0.330276017302944	0.295655331757639	0.267181247725132	0.342511076241883	0.383281843294929	0.211219891179653	0.256184990317443	0.268908578271983	0.275067301169159	0.296039915310341	0.384374176515942	0.252533997298816	0.296565938286587	0.269503461246757	0.221373261301582	0.252669345490089	0.433634464126682	0.269482330552189	0.336297495736897
FREM2	0.00784108741647335	0.347375302465605	0.280885175896779	0.330704544778205	0.194650170643897	0.0457083292980311	0.311186735090684	0.0922138044130788	0.261536452624685	0.186682024735802	0.184734775606231	0.247546899367839	0.247718756321979	0.372760248868289	0.238286566529752	0.0262320800533256	0.170698768587541	0.134950139111105	0.269256296881126	0.391141410371759	0.331138156474309	0.14841948703311	0.396038337691533	0.248179706284507	0.304833589803307	0.36100992032662	0.295239686295826	0.203426171026182	0.269810653155625	0.237673126410609	0.297694810763289	0.239858969371212	0.244136413071985	0.278987480372577	0.332227793155956	0.174666531333468	0.192132334003426	0.234153706433056	0.209045473977243	0.233355060597853	0.335066042137754	0.251460378609141	0.268613423425465	0.160610060892376	0.156453858969213	0.226586502379219	0.415306652932052	0.217507637537871	0.324109370490092
TMEM178B	0.12172582663818	0.376545643229183	0.276808371910352	0.393904640857854	0.30006196414025	0.142420110180643	0.27020923378825	0.269313324857543	0.383981313374498	0.307470334207387	0.274630175395131	0.313065775863754	0.399649817409625	0.353681912990259	0.299256806585088	0.16823203129192	0.226309944089529	0.298492011204397	0.318680906622312	0.452067388870187	0.43584729814116	0.309487754400136	0.487470066943638	0.397063786568715	0.410983087400514	0.459222989278279	0.349267535852493	0.3062708427766	0.347613013177059	0.279130302190956	0.36683593628377	0.288309618953501	0.310321147859663	0.354059058374351	0.369279786507357	0.296766982664856	0.28279196002032	0.353259584708965	0.421320709840497	0.342183778760877	0.376526194658812	0.244743298931238	0.409616451720377	0.276182906823503	0.232193675395506	0.341660388201446	0.461518271766333	0.308361124101535	0.33013826771791
AIF1L	0.164880189944057	0.352695133662919	0.230326819250605	0.378557428905247	0.165809666690538	0.0667917490640939	0.391985022980449	0.15022476745445	0.350695204148749	0.244696848815215	0.176934819988348	0.250447218023272	0.331004209482688	0.320526822471949	0.236647014055459	0.184805824706773	0.216394162543659	0.24833130995935	0.297350658549988	0.41479158288909	0.418001103429468	0.28466137865157	0.408581358253842	0.262069898010922	0.320752394927525	0.399135996114871	0.291519591045552	0.237917030361358	0.286388510930662	0.286894697275977	0.334076812740161	0.310322077816992	0.269841286261322	0.317471672479878	0.279903804748425	0.299537875071786	0.238211710709272	0.287242257234255	0.240377674924384	0.264377658095936	0.32855890579814	0.203674825515339	0.329342898751506	0.232096730830202	0.146140430048114	0.288096413145788	0.383258591367179	0.223430444304479	0.335549287723872
RIMS4	-0.0028077068085743	0.35659429613763	0.393254434875937	0.382677267805055	0.0291324959233547	0.16541784975789	0.416920479979807	0.464776985905309	0.256281392767761	0.405455469414947	0.391228850400704	0.259359999567805	0.389122807514317	0.3304423354257	0.2805722846858	0.0373889977120089	0.164446058527944	0.0405875642457782	0.316388630592181	0.361029602661537	0.377894821651981	0.377587244251087	0.393221004076195	0.39567841120439	0.35949302294078	0.340928587726158	0.315877579045562	0.397724395191501	0.359220129724534	0.286735613367082	0.333322226534343	0.295469471134066	0.356726927109934	0.389374101440468	0.312163002096133	0.356123578290255	0.287814125006903	0.245661347778397	0.387670029568727	0.368298954968625	0.317961819145	0.344348797521407	0.352843447841647	0.340368199349138	0.401473366042981	0.455196730366845	0.359789027110988	0.354578306675784	0.373024008645426
IMPA2	0.115156794425087	0.317870987713863	0.423344947735192	0.369244182141999	0.0232598659302334	0.12210021311634	0.331444614263152	0.323956857640597	0.238748758543114	0.441012888007492	0.399215600669683	0.197270445883333	0.277368721031765	0.322479514287618	0.315799003829138	0.193090236836329	0.349270068096816	0.20313129496953	0.264060809102143	0.281231016731438	0.333697009254368	0.271764358181349	0.291785248514571	0.267317780617265	0.256542468980933	0.217441119623155	0.271367261626889	0.325005802217031	0.269763643720098	0.190420697129588	0.312228145938535	0.2321150208975	0.313834984573211	0.296236052337192	0.232466460595785	0.286602486753058	0.243015572433116	0.241127528563109	0.294798959577056	0.326640164009864	0.255381134947359	0.281814318464547	0.300717734201887	0.297898995823527	0.374340819010887	0.30803750109582	0.269806212197141	0.331936711190726	0.301352480123043
HOMER2	0.177526132404181	0.356025959656497	0.441289198606272	0.472141156920126	0.346458752076922	0.155590557285393	0.395867962485264	0.242662352707631	0.450137257895521	0.368586948742312	0.354935791687107	0.321283962260919	0.424437022737525	0.478793590826601	0.348512989032433	0.317954094862709	0.383438739595182	0.319131562169821	0.43492368558	0.442158622709813	0.451964950851055	0.37499470790439	0.499455371560229	0.373512515383028	0.366277397909194	0.391760636237944	0.371014018147116	0.332694111516789	0.380113561410132	0.324696193311583	0.446115068378752	0.386683319127133	0.35681294218282	0.340352598025863	0.428287531052505	0.317544017802336	0.385950443921906	0.39018818258394	0.36834565937068	0.37216492554434	0.394378320190502	0.394119558213242	0.382493387662947	0.376790626543674	0.379493900747154	0.350269153956813	0.426763727029858	0.396433773185865	0.342969917523978
PDIA2	0.0268439672226024	0.260095593661722	0.31155001693782	0.307394818446149	0.465410047326442	0.0397811702216275	0.246099750506389	0.183044058744993	0.387889161057782	0.238723131448826	0.301169248431247	0.244639066237873	0.317255115237757	0.404905794356226	0.340454042586211	0.161735331567703	0.25055929498843	0.234024954105253	0.321947484998428	0.371751620229966	0.399075069103614	0.298223148638472	0.36581541271825	0.25658578779038	0.286616878758156	0.327835828599536	0.264444876663795	0.25131875251025	0.275318460537376	0.181484379036356	0.333488937554252	0.308484753496468	0.252504659971945	0.224687270568028	0.275724381531451	0.238005717335938	0.257995242151889	0.333826642912002	0.231884414708179	0.304948069305806	0.304342391716341	0.289716126545217	0.340871674431693	0.320405888591973	0.306632530200764	0.25557679516766	0.346352620504848	0.341708519377426	0.292110151691595
RAB6B	0.0788101945716122	0.269542605351091	0.250966686269156	0.300945353515504	0.568095856952923	0.0808353058186697	0.307776275271449	0.128634413426969	0.369907740253474	0.213948685437636	0.251656551074384	0.213038196831665	0.336597493069134	0.332591662709581	0.283348502377059	0.152675631366755	0.267253649295568	0.214284288089259	0.293260236793731	0.339850909881173	0.447682313823141	0.290111849920479	0.401739300931196	0.272056550499446	0.281745345083963	0.315989642669872	0.248850304965459	0.257597720617196	0.266006748285317	0.180153215759652	0.308868498937931	0.265892424780679	0.214882524762412	0.229472850222112	0.274573796884802	0.249626995551917	0.254867492675455	0.347378003058002	0.286066182789206	0.321056113381673	0.247159535922034	0.237329946863855	0.326366563182237	0.306502172217016	0.277186056424518	0.293750877291961	0.334446601836918	0.295768508620416	0.226607927037749
PCSK1N	0.0732431423557099	0.247517491644246	0.240884606533949	0.253917455237079	0.347712997825877	0.159258174746314	0.276033806550272	0.23729417000445	0.229577034693683	0.183694822894043	0.212801957138736	0.177539082264299	0.279157766427605	0.285297788091929	0.2070142178152	0.0453463546451504	0.183850217515472	0.14667165786859	0.230763907446667	0.362455605797319	0.352617177472908	0.197288136069753	0.334251201008716	0.314637877434355	0.298900459276363	0.360793105214623	0.246548102182508	0.240665119688337	0.208459860105957	0.115701319213279	0.238263675721885	0.162861015634282	0.181961698774921	0.261325424983207	0.278000145159563	0.222709490795517	0.182608764115826	0.228202855198891	0.271282901948379	0.280872046256761	0.24763456609355	0.167295196183083	0.341228281388075	0.21486829436913	0.214032268936822	0.224482882402455	0.355933914046863	0.233699515277858	0.233167377883225
FAM110B	0.0215485529214845	0.29641456437475	0.285976342010632	0.361954934836305	0.128779089078539	0.0450277349949815	0.244772407737932	0.0975364739269157	0.282921932072105	0.171902997329911	0.136490667461289	0.217966647943437	0.248753744996238	0.389199431365943	0.220042811795305	0.151409485547533	0.284330095248749	0.267470309673105	0.268222347971386	0.35290532265979	0.352507000223976	0.130020981327477	0.338766063026244	0.161456544307929	0.22098458233688	0.350220802272974	0.297212274049337	0.143151043888059	0.239442219982881	0.186413169630896	0.34021450469159	0.2543403980461	0.210241468818598	0.217638766997916	0.227566075008726	0.171751518794694	0.212974484477212	0.285623838798484	0.133742450562002	0.187418951905445	0.271161329162637	0.187578362605444	0.252614342117864	0.16476927725696	0.12766803216084	0.167520887035266	0.363032226206029	0.208073227706448	0.30555803571378
FNDC4	0.127720977639892	0.227578334413991	0.199171442590077	0.242321324503476	0.379880863040624	0.150718441772727	0.288907400465425	0.123394777807227	0.230866740066858	0.194669001805987	0.152466230074283	0.128046125379715	0.189233026476569	0.285427468566521	0.200122319006212	0.133257800824832	0.274639999893326	0.271357451665415	0.210583821256779	0.264329753674546	0.340714546988878	0.143643058619006	0.327973438549592	0.208740870291024	0.247586600649424	0.223761893014897	0.237306653978528	0.154219874604342	0.156422176939702	0.09509264747289	0.231139434026874	0.152613004652166	0.128214118338917	0.208189526058911	0.215565862431283	0.120847590059162	0.146269102980125	0.199651282861907	0.207051180830761	0.195485638958217	0.213667432379523	0.141999803497152	0.273876997169697	0.183120773049269	0.183782484117797	0.192040410490506	0.346323996036065	0.224901391025587	0.182409555566698
TRIM50	0.0138209474689186	0.391802534165031	0.443230107024072	0.44150266631076	0.135341900510837	-0.0375735609199576	0.388923193316244	0.176647704237561	0.426659894570477	0.338243213061176	0.340947563926406	0.399261713230484	0.395586697692294	0.521212474487034	0.418223546745098	0.17473470029664	0.304067602081972	0.231313324882485	0.43104337756931	0.452030760125029	0.47425478117784	0.241319570441492	0.419949342006826	0.276672118977507	0.313904569859639	0.520238084305502	0.422160613725269	0.35887341749277	0.357740681699393	0.303330586131195	0.406478075587926	0.398769976162953	0.394782495561808	0.337280654240934	0.370429800722668	0.265035579547353	0.383153776291583	0.432049103365707	0.238869627860395	0.349486079775084	0.374703385089206	0.381650531359303	0.260683802191637	0.3164788970349	0.335282107799315	0.313780477263022	0.417677401574544	0.351179857063516	0.408628812385205
GREB1L	0.109415850638333	0.371449568538297	0.324905267088425	0.429401211387799	0.189999057092924	0.178678452346331	0.41952190364462	0.248808652516011	0.423191936758954	0.287057482979151	0.331190593580501	0.314809058507033	0.436411506537227	0.395508632573597	0.351901175532221	0.158191081557713	0.234112936200939	0.249491452792264	0.394743319365062	0.451386555159381	0.551382275302636	0.331893536854148	0.36519375883405	0.308652185732266	0.302634997491885	0.50116017498708	0.3640483984324	0.413382614327828	0.308439954841126	0.253385049215619	0.382284645245138	0.344222248378702	0.272433968061288	0.318698362622824	0.275083870597106	0.384263125710539	0.344042614626329	0.435593060752045	0.261549561884712	0.388424072426074	0.341350104143893	0.264740545715664	0.341927232849907	0.356255877696572	0.310162391465575	0.346523233500522	0.403219946003334	0.324560094487024	0.370469106547999
ENPP5	-0.0261437933315102	0.390953884262875	0.3889324987951	0.404096762699684	0.127897863794147	0.267385127376768	0.43315020950771	0.36916983950976	0.403783292472534	0.369969762853686	0.368258129527251	0.324085069272755	0.372942185080336	0.447603715081916	0.343995650340989	0.0942335360886894	0.3069108422617	0.239954709201761	0.407001987715809	0.454038053095165	0.446446643502113	0.319377244655347	0.429008243806967	0.407562522368458	0.437778367338846	0.451271252581467	0.431103308991902	0.373220323160544	0.395651099272918	0.339471611865343	0.366405417608438	0.333701308848916	0.376242827708902	0.360646071985744	0.307552945823918	0.40403291541941	0.358764195886028	0.341804689361208	0.377911325508964	0.392340473559963	0.425515009861927	0.384475671056709	0.481865021448262	0.370698510899963	0.31652837539569	0.404349679601156	0.474835199609952	0.356595689518865	0.434136696498986
CCDC136	0.0212868296066486	0.173791850547315	0.125278226701424	0.185514993120054	0.347031725480956	0.11368302055474	0.368009880012621	0.136498648016843	0.293219522443637	0.169543373065596	0.160759554928023	0.160494376115434	0.244424170320671	0.233039435180191	0.173517976662885	0.148616918667117	0.22391977105098	0.169636623574516	0.286663180627614	0.251102352293309	0.376878070243178	0.163246624977649	0.276457226978853	0.256767424844491	0.304940377405369	0.311885350002205	0.283361011057035	0.196263931198604	0.193582280460872	0.160271463960305	0.203017834011873	0.184082314629265	0.154406992361168	0.174067267112504	0.116235635695373	0.260472295705206	0.225218432791479	0.242461927416638	0.24677102453074	0.256073473235018	0.191281975989444	0.116073982098692	0.274183249402954	0.292966957887243	0.160470712572155	0.272210495216478	0.309408429901379	0.146282315518981	0.200738631681612
RAP1GAP2	-0.0782229965156795	0.441047084350586	0.451567944250871	0.419255074201817	0.192873944455193	0.153759054088648	0.345392835799739	0.27694211712679	0.432971744963771	0.389093088172815	0.379167655657886	0.413029545403831	0.381032660535766	0.504250205633842	0.451452995805467	0.163464478476964	0.42780571355607	0.30535107929941	0.39373508614305	0.44590720724777	0.449261185224582	0.228432023880377	0.397714462538701	0.372030322861667	0.346912410451266	0.43802470424287	0.432791516935488	0.339596116456344	0.412502659086558	0.326010043567767	0.427861730616191	0.369703562696471	0.413128886636791	0.390671667959871	0.335230979482183	0.40442504001415	0.429330432509858	0.517065103976965	0.3727182336747	0.40937266333694	0.369756959487885	0.402616912546801	0.446795610897284	0.394370690595503	0.354514555381519	0.379735131211792	0.486769187625337	0.419887250275007	0.443362086814603
ANO7	-0.0112308272342972	0.433985085801358	0.499859552763992	0.445952192719043	0.245958994196275	0.235959821800155	0.357868453276686	0.354337539538017	0.503522722708439	0.468958954490234	0.43139653421092	0.373557459157356	0.402405851243188	0.517529073566666	0.48175306946129	0.336457095607949	0.406110648009079	0.463638247417954	0.425469972602154	0.466269534265538	0.455951208735041	0.30100715889536	0.447669017492647	0.399235169755888	0.410278057099346	0.374911540442125	0.417566604909702	0.359179581585156	0.406617840843634	0.325290525072133	0.472052538290653	0.425197451672267	0.376176776797282	0.417928202212769	0.325112899459794	0.385969287323727	0.410822554142655	0.4588210324317	0.384983382010935	0.373766340388966	0.416283299937176	0.428527850137786	0.490390351190317	0.404944332420943	0.415901246404776	0.400592498418031	0.500554999327049	0.470141304824188	0.46377634527002
ZBTB7C	-0.00567067182144329	0.508812285337319	0.558604794964636	0.554887037276774	0.219037874750456	0.120321445112681	0.274283045803001	0.316720542966442	0.556680754067846	0.461000666454134	0.498734367257016	0.500611437662918	0.486311822144544	0.588230301539509	0.527936744202155	0.27066081811278	0.416324907657747	0.472527968705637	0.468231094576964	0.551010759848079	0.507599598141872	0.450576402719801	0.531285510168464	0.427610977542416	0.424059759898484	0.44476992799894	0.486760472347783	0.418078048714637	0.533356779950913	0.413705650813791	0.571047793772734	0.508373992234486	0.520408752032083	0.453957283444698	0.402313696118198	0.466451563658272	0.528727918603224	0.571379402657136	0.397548777407286	0.46142326755668	0.480106829334878	0.521236226491556	0.520497545579535	0.438508772965626	0.469909331118897	0.451859789389425	0.57853340434062	0.56036907385896	0.503036206740335
GPT	0.0988815898690209	0.432308856697319	0.462409132464413	0.445326429108679	0.33448671691508	0.12745136321233	0.266822356458784	0.243992777438517	0.482140124177833	0.395823120452135	0.446526682849317	0.402994820423182	0.408730577987748	0.489173785305701	0.472726813300808	0.270761078261304	0.369801780643429	0.383508792786753	0.402234126774857	0.449253775778858	0.481596353233582	0.401445410526246	0.46849501997592	0.353315715531274	0.335537552901882	0.36047880815784	0.432369364168823	0.376315420550123	0.415816425826128	0.309890637988215	0.488254127064221	0.433961697042345	0.389624513300858	0.371372320804106	0.362710696516202	0.306561989737866	0.376991123817348	0.47949687379278	0.345255870830242	0.399279839597098	0.402883428210096	0.407395178868989	0.443791761249953	0.416802034013278	0.43379377729919	0.384598509598575	0.47146510919074	0.523891329289788	0.371519342948647
ARHGDIG	0.0235551368012902	0.375343008966719	0.401948409869563	0.357627088127154	0.335045452845642	0.146131278532242	0.34924548002461	0.35838896306186	0.396291573830266	0.384040606467283	0.391804648357839	0.369628359992363	0.361635184728882	0.454368086273629	0.387634234132999	0.172138318809826	0.379841487131022	0.214044500712353	0.378358418962335	0.445585993235678	0.395381577719181	0.342307149279989	0.404636276767211	0.428428870008521	0.423427482066009	0.36123847381753	0.381174584847712	0.378984042895025	0.42992619011596	0.322792826835657	0.38014352301915	0.367743477858051	0.412493960996974	0.3904058327525	0.355911582310221	0.364835070924735	0.383192240076549	0.378787213285436	0.431464747013294	0.445428760380475	0.402968570764932	0.42858499497718	0.47861111133426	0.421257881379976	0.401639150515839	0.402570256518234	0.468057330566446	0.433196923428693	0.39935637151505
SNX21	-0.0770169030684716	0.319146158247181	0.284544350024466	0.273887848284031	0.222967675325754	0.147418084949757	0.219809963340884	0.254482183039689	0.312867665752289	0.24768751108004	0.290658679505037	0.294648846393432	0.24108031292266	0.322797296212961	0.291685094071388	0.0804392355123572	0.231027444717561	0.195228449470365	0.264805058261697	0.366640577488463	0.286823566514101	0.287072239314335	0.369595055117595	0.303902416163565	0.320275932503704	0.25737781018691	0.30955222207842	0.274118513105297	0.308666879904574	0.245732812230652	0.276817739233821	0.275312576157833	0.291830205197119	0.302229155843641	0.254288097605151	0.296530968109672	0.301696849288226	0.287737195058748	0.311993809906622	0.324245324350413	0.316727791199801	0.300175350911121	0.396715986451403	0.353762029547259	0.27648043754191	0.294448766310625	0.372500540198205	0.304598220777381	0.301933003027832
MYCN	0.0296398282027608	0.297425694796254	0.289870462721048	0.274978116473725	0.171281963704363	0.202344669620635	0.193604647477226	0.233464436523238	0.29410619031274	0.279374988523394	0.268301108448238	0.29846964506824	0.204166818756078	0.327279406163325	0.305363439814367	0.210277543208899	0.319939913660352	0.284098667727745	0.260077978466217	0.328810081864536	0.215469827427898	0.115445148452134	0.315680381952742	0.302982812170935	0.283738373556236	0.202521590761036	0.311218000066496	0.206547691539462	0.272834417053416	0.209380825898166	0.301288593518849	0.235460379252212	0.278488764462795	0.288097504950754	0.273413685453283	0.213586673698064	0.250493509746413	0.284013346318331	0.23353695669974	0.229848351743425	0.311320170835961	0.243651949298429	0.318735514573104	0.241495026147329	0.220990022444786	0.196793618274298	0.361197627736448	0.292414476576782	0.307360912066805
KCNK15	0.118300595861872	0.225540599155257	0.224187503512709	0.191064187893446	0.394863793981375	0.2507567792729	0.239985468965826	0.292069965140885	0.253121879702445	0.218686216421019	0.233557765730529	0.197600885778469	0.22211878966449	0.25223447958319	0.218304171847629	0.16073216194175	0.337150067061693	0.192238252858102	0.223800068508667	0.238177581523356	0.251185133288174	0.170427285278356	0.336529133955703	0.319620703130845	0.240364087891461	0.212078690614673	0.263451319812558	0.163902160445277	0.228447406443603	0.133952684006107	0.261092725945046	0.164616253461955	0.221582101923247	0.233196359507848	0.258250355153423	0.209940658674854	0.197027633187891	0.29802918460384	0.328725279141746	0.277319151845338	0.204232489626567	0.184418898242192	0.346573162392791	0.294677849274544	0.221534477770047	0.26822509921675	0.287403643097775	0.251987403887551	0.186538447147702
ADRA2A	-0.0861658127316293	0.255181011043886	0.319093721132172	0.272742674868242	0.181804686146796	0.0211294020632314	0.0490759436651513	0.116183093245218	0.337060143143587	0.229738256318642	0.292051282984305	0.304916398592811	0.227383283007057	0.40831213611698	0.312814641900022	0.0270664200185469	0.197855324626031	0.198326947486867	0.242205059463803	0.324514677485813	0.247777167815158	0.316756563629187	0.32340890885007	0.247427719735804	0.242285212719263	0.181643587982959	0.251043205079713	0.218251052074236	0.294704935909631	0.175750644504528	0.297279345481477	0.311908883470386	0.317416192777103	0.26047320082617	0.248197831766185	0.272296395359165	0.297242627129964	0.330718667209749	0.251252965707299	0.292277234797296	0.294116336958358	0.330940979708485	0.344283349750907	0.289708737078332	0.340753590428747	0.18502262019736	0.376856081670794	0.403712577649937	0.263226069814341
TM6SF2	-0.0487269945768781	0.233090541469687	0.243986792339819	0.267968877256143	0.224128517348505	-0.0691289231601132	0.232030998322958	0.139861288564752	0.271071591923979	0.166613167683724	0.231384552357996	0.20491207808276	0.268425262861046	0.345420848924726	0.204534300271794	-0.028857994855912	0.149885086597819	0.150505080417218	0.24107538432652	0.335547103796326	0.362920676652637	0.257855747863607	0.298939064830865	0.198255767903327	0.196677517287363	0.358727033450126	0.286516309705267	0.236155624958514	0.203364097118742	0.083400384436415	0.260588495201703	0.202379704438313	0.222172321611209	0.235870307681547	0.181210947821914	0.272443791701524	0.234582554365843	0.32979352668727	0.213513450586507	0.280312410938344	0.195976570638397	0.177260291885797	0.293761012742567	0.263526906060131	0.211654745384527	0.192817004322329	0.350744909285927	0.268095651149913	0.212242373031935
NEURL1	-0.0368511518625376	0.344441660799278	0.402642704517107	0.369776554958513	0.0594495963496169	-0.037071870737031	0.248457560678784	0.123003361109155	0.392101754174647	0.332679157107213	0.37503007955265	0.33969352017907	0.320068573559589	0.439550653726639	0.391817042722825	0.145474797435809	0.315195595363225	0.255736795496668	0.380466227953398	0.40866636769714	0.404557864397855	0.292137217816314	0.31438344469838	0.250553880183359	0.280635638585568	0.379527594821396	0.402185810159292	0.357419544434181	0.358780447803206	0.272354719527441	0.355930780828174	0.326413760069784	0.373410771085537	0.305823658656801	0.288685807215755	0.310738731662659	0.39219695059214	0.390461556184898	0.28082073489323	0.359701050476959	0.348830191021613	0.356966831613799	0.336343099551259	0.351776943186517	0.342310259071599	0.220178354632314	0.37729679490536	0.410684979689864	0.337175063172136
FAM222A	0.028235296798031	0.196348439867199	0.310326826845026	0.253824368632761	0.0869792627370075	0.130965924683481	0.3134920825683	0.134648165078255	0.294730421383773	0.316848809409498	0.309919344622271	0.268900305155103	0.219475405627692	0.341023095473557	0.3376245524151	0.0602362381473491	0.192151737725148	0.00636970682608311	0.335763544563492	0.283882801157273	0.289603519942052	0.204064745014662	0.226354334355777	0.258668092045727	0.268609950098469	0.257357790296581	0.29688819558195	0.256184722993806	0.223197877305065	0.174423914150223	0.211053365025202	0.239834134069058	0.284885766506984	0.20564648185689	0.212749640902093	0.214936241986995	0.300197606723793	0.257066249755683	0.214524498240069	0.331774911004607	0.267328068907406	0.278343909568295	0.220479687394021	0.363567169311778	0.310542952700147	0.256343263617347	0.31003225767687	0.261734056915454	0.246468521937786
SYBU	-0.0277051755382058	0.27314310840975	0.355811122320857	0.323733170975239	0.0607301561946269	0.112526230523779	0.192606191598577	0.237208452411695	0.406815115245594	0.253273135008554	0.344623203384346	0.373413768919563	0.275146009313905	0.434058600904408	0.371608380391876	0.04366203357713	0.269735439228729	0.224015486255539	0.338643251831043	0.392710858741508	0.272866215345532	0.375844881969861	0.361566071629798	0.298147018899061	0.280579514827543	0.310110577267268	0.337566392726058	0.280584808919703	0.301768808189592	0.271926791145791	0.288260820281354	0.338253670675315	0.375795692978663	0.291132566427005	0.316744823332732	0.364194579346961	0.381635119640016	0.371313405632044	0.210007607957891	0.307520815316946	0.346854917740725	0.408907870023993	0.378540452270369	0.35481176850734	0.350557976573676	0.273285534517584	0.37713058912656	0.394139594299007	0.352973848774303
SGK2	-0.0156862759989061	0.20898515703575	0.300043601467965	0.254957513135586	0.264423931006093	-0.0125207263105127	0.241758256469419	0.119507882096352	0.322189777413317	0.227411805623844	0.281621981839512	0.244994178090697	0.236731135170475	0.364223132147717	0.309565538946972	-0.0479884936325842	0.138827123421119	0.151127838668164	0.262517155096833	0.373931646685655	0.296060483026027	0.252693125158143	0.294313011292133	0.218020872051356	0.274936857630028	0.300498186769778	0.295884310180835	0.252251487738016	0.184287818866635	0.119174339735897	0.227523478586473	0.223241009422805	0.203122286910995	0.247335122675308	0.195337681807083	0.215154850858015	0.247198350513357	0.260443506406628	0.16601151525715	0.249444283669779	0.242128216634971	0.262481111195542	0.272048771858827	0.255153276946605	0.243567383413523	0.211512715040691	0.400341823152925	0.272459068446528	0.267286309594317
FOSL1	0.364952187523898	0.194864707848261	0.197733292237029	0.306605690165782	0.3051705534603	0.009427374876341	0.187505453990066	0.0444366893950904	0.253870009829562	0.228559039133153	0.204318434521523	0.21952604350067	0.262576317787843	0.207844335087209	0.221775995321598	0.349540020404288	0.376706661086223	0.287722077107467	0.288396994499536	0.231218917205061	0.334948303962788	0.260046250083911	0.270817961421787	0.223569963998315	0.187532765384006	0.269439306912883	0.283481168260278	0.21834605620431	0.229455407264257	0.20391208091918	0.315559922795986	0.242303974100929	0.227292558233654	0.223398195896385	0.249563564071393	0.180124803260398	0.217264552957943	0.270122867752017	0.126740200842179	0.238775343091506	0.222484611049471	0.107054836686616	0.202868582456547	0.281088667293889	0.263910559693293	0.201453539804149	0.258152371377807	0.242622374231012	0.143894727682542
RHPN2	0.275261324041812	0.375626116476343	0.43588850174216	0.372729261728049	0.0552312921339623	0.243502710729158	0.37843268556453	0.458982494589344	0.319871055697727	0.450262465793166	0.481150680283111	0.303231361775575	0.387582614590357	0.389521078625865	0.400419178888327	0.28344879983239	0.420048030486288	0.248572001143479	0.358742229418014	0.341295545723367	0.432253627251607	0.352849007879345	0.358100077722428	0.374035642155273	0.329640935150951	0.344623661289528	0.385411316593559	0.404073073992949	0.328779897168249	0.262244511134308	0.407599652334306	0.328041892278971	0.348705538414679	0.366211008964173	0.277507930575781	0.369987290767213	0.296473740187967	0.39141574091117	0.371319009897413	0.430296544119132	0.314053313642957	0.287858828248213	0.375678749874525	0.431717393829985	0.461855868159022	0.438142468916024	0.378724420876272	0.394771026675814	0.383355549166745
BAIAP3	0.152061245919625	0.495289325078868	0.450513065937433	0.576353024251155	0.120403213366114	0.182513001497602	0.293447498629281	0.401022107981645	0.5126978257013	0.502075607351469	0.540812078620203	0.493187208019483	0.545307743733842	0.461844170994988	0.493862217062918	0.303953451390235	0.379004945815918	0.304725726745469	0.50725399401301	0.494346842379944	0.595606239877879	0.521219098417537	0.523507829371524	0.504104180794847	0.428733677730081	0.510818808707185	0.468277556746067	0.490484826720363	0.558538214807612	0.488621814044278	0.532692205571869	0.505130637167208	0.538700109057621	0.417078995891081	0.46901560763442	0.482602509233002	0.5153429571844	0.540950913758236	0.475806065931941	0.553269514162973	0.532878793910708	0.429421092503437	0.515772511123572	0.565480100655134	0.545093074621632	0.558388361829781	0.476097082199112	0.528115094163943	0.467259260092954
CCK	0.0802036389831713	0.430510443400933	0.483901242773744	0.486418649703703	0.000357285640426996	0.191901216918648	0.418137093620355	0.339403786673115	0.477526957532304	0.521339566729989	0.536053471306682	0.418748445886837	0.454256842009451	0.470357711106512	0.523796844856047	0.3495014888431	0.457674195825529	0.372283153784676	0.442625633337292	0.472482402068661	0.520105410139725	0.355615023312718	0.354373738647708	0.420516105998749	0.44987499568531	0.390045075259041	0.428988153702539	0.464468814784316	0.440491902747758	0.347915559923709	0.473439990678553	0.435242293010983	0.425287792100396	0.428689099861795	0.368469116346621	0.46019151872944	0.443346214387502	0.453739962291127	0.404572081360769	0.500795389781123	0.462283934305519	0.391254630139957	0.46858946386437	0.514928830859474	0.512057575243175	0.395087804137586	0.46927233116236	0.474127207546534	0.490403168080959
MTND1P23	0.227575084960369	0.303145385754266	0.347598799347728	0.389981248632223	0.103131768720739	-0.00696770872450759	0.184337591745282	0.130141269886953	0.3817882131743	0.352461206317633	0.302606908618235	0.290187874419603	0.3036423149955	0.366520366548067	0.339877959581149	0.295720872671829	0.285785364983151	0.390751687699535	0.369769967587724	0.396443407566031	0.333288204214309	0.391972195167477	0.348643407561603	0.25700277093718	0.271697604484866	0.311103978683613	0.323837306893756	0.33983999660451	0.269658832621173	0.28054473089761	0.354491418236849	0.318838994969827	0.265923709387208	0.344886074204706	0.322684388613021	0.256102669770559	0.317609654932584	0.333243659899693	0.245258526917636	0.284405688997371	0.324669744391356	0.293761056916321	0.27656757259012	0.280500911294628	0.326052139505812	0.234873421657188	0.38016915510733	0.3621082916163	0.289481831773985
SLC2A10	0.0662020905923345	0.242083714677124	0.331881533101045	0.266957096291431	0.327990244297111	0.200680421700499	0.192485457204903	0.274063663625944	0.277523648160518	0.301222099208916	0.270908752594186	0.189595910411303	0.198507274214484	0.294494674037192	0.270086661838401	0.168518284314738	0.376552706308522	0.339715068229421	0.258563178245093	0.257344687350033	0.238890775835785	0.23619173766868	0.335762451041887	0.272810611725839	0.269103541926617	0.193698050760249	0.282972356738264	0.228377733063258	0.230652280488188	0.17877122485809	0.292839433099835	0.227826319530993	0.190829105897433	0.261641691757561	0.19599598878674	0.213444120967053	0.238721391744612	0.236304977991847	0.255358339354792	0.210727117333622	0.21574249041194	0.283040740739494	0.324044763554561	0.267024554976285	0.32263532091139	0.286790520463891	0.322998825738112	0.306120383797827	0.259295112094192
LIMCH1	0.0506968641114983	0.275621760791083	0.385191637630662	0.299891098379604	0.196881262181001	0.0390720681972288	0.3040712294976	0.179249149825371	0.296606121927285	0.33132685709625	0.254608901649813	0.251428247339368	0.20820120621528	0.400680142650957	0.364128464636139	0.113449227599684	0.330268102824766	0.223714801029131	0.309787135595707	0.329003675494249	0.299594675062403	0.224421385293164	0.362986433558797	0.250316160519298	0.328419719725676	0.305080976749468	0.311068902797382	0.200944447607304	0.255446091108417	0.257952600297441	0.284891807566854	0.297583360125001	0.256472923503996	0.300866105647092	0.284067367951508	0.150075166134492	0.268430111201816	0.2193822096236	0.2227389350468	0.240405759949366	0.280788283757506	0.350581567452632	0.27415812025727	0.262651404714636	0.341238819382999	0.357788661505562	0.427637168959923	0.305770331900974	0.355639919607983
AKR1C1	-0.151245863944419	0.257024615568983	0.356682354256021	0.308919001643936	0.385292325240517	-0.0906315918714777	0.0749847554435383	0.0312323008324335	0.363937429577036	0.206580809981133	0.242883947540802	0.280518262285755	0.236363524191564	0.431529934888693	0.332257504703514	0.136215086788531	0.284032986750873	0.336721096941737	0.233733667114313	0.336821058463242	0.245213213342804	0.22027474985055	0.371165943191294	0.194462665149139	0.269150436331769	0.195128699378475	0.221582489951257	0.130724034302048	0.273827251875741	0.214545332318312	0.321541842259292	0.317156586143029	0.271427376390389	0.243775468286718	0.280442944933648	0.20132984067116	0.29871669447248	0.30536449655427	0.177732386243413	0.199468228158315	0.281885114417689	0.350116959206316	0.277613808140111	0.195163968328372	0.28259532873557	0.207522103491272	0.406483352144055	0.312125648072454	0.305277058438808
NKD2	0.387024835394413	0.230549092790754	0.261994141575089	0.257443817247134	0.16667824098317	0.0653150139644137	0.368625142155693	0.20458094738762	0.327417032780867	0.299323347299502	0.184200657123132	0.236037364551632	0.298164746483503	0.314679805739568	0.295202815659864	0.220954933661931	0.309927702404508	0.165073664973631	0.344779664813955	0.331964590261934	0.370163857033737	0.205808979393516	0.296146216637179	0.336311280813941	0.274485201922766	0.403706927284244	0.307835620647491	0.28032991722149	0.213949222917941	0.221889251574834	0.248122285547668	0.222252286059669	0.244374409390018	0.325622341780893	0.336741378725122	0.235464155781777	0.203425134512623	0.275469258932526	0.280644561282882	0.258995338379708	0.309255355282366	0.195932480434666	0.290186125266949	0.277818329661578	0.239775536134578	0.174381256868792	0.306693861965742	0.262727319589105	0.260912967795708
POTEI	0.334220673045373	0.303088799599082	0.314940388852466	0.31439817507599	0.00946648452914738	0.125999045063551	0.365259628240285	0.304053468430479	0.347849112041767	0.369324894110933	0.272457545984447	0.298672391361484	0.293142818690187	0.368113247927946	0.323314840201916	0.212889590774183	0.340113617159695	0.295291764157391	0.369515831613888	0.401667723131214	0.335080374887665	0.275978046665878	0.375950368409365	0.403292076736706	0.368409560669944	0.377977942742686	0.399938833339251	0.32370861055249	0.271574780086481	0.290322063479271	0.303608316180617	0.272573313018904	0.294495213590171	0.441533281469339	0.402313696118198	0.283845208813352	0.253304909211305	0.271573165713854	0.331159270186594	0.285972824158881	0.403200544588493	0.259126610830299	0.386052815179778	0.320165714180856	0.311275568649776	0.241385951444176	0.444036525354651	0.332224755527081	0.353539679678063
POTEE	0.427681092065993	0.134646208308162	0.153939703423498	0.133121746724628	-0.113120487781146	0.0911915096209681	0.259515919341684	0.273428053348667	0.171652779319103	0.201720526194824	0.13682355968071	0.154029908067585	0.162003453831828	0.183905822550962	0.14733043380612	0.170377904565539	0.142289214528142	0.134719576424539	0.19388633983082	0.220750244888503	0.15235708524602	0.180778296668455	0.243795776460403	0.255312896806962	0.196317062777128	0.212282042378675	0.207958207674565	0.171745709326797	0.10391962949536	0.174975740192357	0.112677194273919	0.13688484652299	0.142535599722684	0.302514379400807	0.300574476173955	0.122859784144366	0.147271667736794	0.101073787338342	0.24589467068111	0.16189887423697	0.242348278424915	0.121716445687564	0.195028620479553	0.183679772222837	0.1986655742642	0.174759711151274	0.266450817848129	0.166316246618143	0.18289334516241
MUC3A	0.396707174033689	0.291227458837878	0.391480465548397	0.313670824663307	0.0923030013508013	0.00593084009741295	0.212152972246293	0.266094086816979	0.249433609080566	0.337231606529644	0.279986105120996	0.264957435255084	0.298559909571849	0.40544912219886	0.308266404438434	0.290737200592947	0.382104324968209	0.256563645272024	0.295575980351528	0.297894680980309	0.285652197268699	0.306522045191997	0.422382779469253	0.28986845092897	0.23055806830363	0.334294274181412	0.298647879916025	0.250099363186591	0.225467622791224	0.243861228912703	0.321368812024118	0.270812652946795	0.305261406336714	0.363737105869851	0.422271240671926	0.18959068938207	0.238600329460468	0.316329253812538	0.335391057060926	0.272022298087577	0.270803107651225	0.256815249791513	0.236251066569971	0.267298586170006	0.37972879073876	0.257466911370207	0.354370825632988	0.339915196835395	0.257722586929493
MUC12	0.376009162314163	0.287995431052553	0.332563092051412	0.237216608088837	0.133621392224785	0.143992669523234	0.382634234675045	0.27277889819686	0.236931846260261	0.334017923637479	0.220340546640418	0.217267896918173	0.260430476697011	0.288745377347656	0.315058320164331	0.193516158041299	0.441204882218967	0.297562903298965	0.26826604662697	0.293447498629281	0.356306790710841	0.286107283626246	0.334221800088706	0.322563804582741	0.334818506347536	0.371421137907321	0.359652194604542	0.302358454862584	0.204599158210678	0.198431336331806	0.265952487855709	0.218838808796171	0.224996787851133	0.386150230410171	0.288048898254886	0.230227571065263	0.183439799116988	0.240398234807333	0.337115057114044	0.266989805170563	0.198321152705856	0.23798237070499	0.330839912555471	0.281272806630568	0.332356757927448	0.285127029893792	0.351747610017938	0.311759254823856	0.261453696312267
[truncated: 18 more columns]
